# Supplementary material for: Comparative transcriptomics of two Salvia subg. Perovskia species contribute towards molecular background of abietane-type diterpenoid biosynthesis
Source: Sci Rep. 2024 Feb 6;14:3046. doi: 10.1038/s41598-024-53510-5 (PMC10847172; doi:10.1038/s41598-024-53510-5)
Supplement: Supplementary file 2 — Supplementary Table 2. [file 41598_2024_53510_MOESM2_ESM.xlsx]

## Sheet: Arkusz1
Table 3. The summary of S. abrotanoides and S. yangii transcriptome sequencing
Sample	Total raw sequences	Total trim sequences
S. abrotanoides leaves rep1	62575312	53282190
S. abrotanoides leaves rep2	65327555	55670629
S. abrotanoides roots rep1	61816975	52900645
S. abrotanoides roots rep2	63633840	54709907
S. yangii leaves rep1	68928857	59345168
S. yangii leaves rep2	65934596	56656363
S. yangii roots rep1	63653803	54588485
S. yangii roots rep2	65444060	56511783
Table 4. De novo statistics of the sequence assembly.
Parameter	Value
Contig N50:	2114
Median contig length:	454
Average contig:	1025.25
Total assembled bases:	265177527
