# Supplementary material for: Comparative transcriptomics of two Salvia subg. Perovskia species contribute towards molecular background of abietane-type diterpenoid biosynthesis
Source: Sci Rep. 2024 Feb 6;14:3046. doi: 10.1038/s41598-024-53510-5 (PMC10847172; doi:10.1038/s41598-024-53510-5)
Supplement: Supplementary file 3 — Supplementary Table 3. [file 41598_2024_53510_MOESM3_ESM.xlsx]

## Sheet: (A) roots SA_roots SY_DEGs
Table S3 (A). Differently expressed genes in the comparison between roots of S. abrotanoides and roots of S. yangii
Row.names	sampleA	sampleB	log2FoldChange	pvalue	padj	transcript_id	sprot_Top_BLASTX_hit	RNAMMER	prot_id	prot_coords	sprot_Top_BLASTP_hit	Pfam	SignalP	TmHMM	eggnog	Kegg	gene_ontology_blast	gene_ontology_pfam	transcript	peptide
TRINITY_DN47661_c2_g5	roots S.abrotanoides	roots S. yangii	6.16191	0.000658788681292754	0.00138995805663376	TRINITY_DN47661_c2_g5_i1	MD37C_ARATH^MD37C_ARATH^Q:52-537,H:330-489^72.84%ID^E:7e-75^RecName: Full=Probable mediator of RNA polymerase II transcription subunit 37c;^Eukaryota; Viridiplantae; Streptophyta; Embryophyta; Tracheophyta; Spermatophyta; Magnoliophyta; eudicotyledons; Gunneridae; Pentapetalae; rosids; malvids; Brassicales; Brassicaceae; Camelineae; Arabidopsis	.	TRINITY_DN47661_c2_g5_i1.p1	58-537[+]	MD37C_ARATH^MD37C_ARATH^Q:1-160,H:332-489^72.5%ID^E:7e-74^RecName: Full=Probable mediator of RNA polymerase II transcription subunit 37c;^Eukaryota; Viridiplantae; Streptophyta; Embryophyta; Tracheophyta; Spermatophyta; Magnoliophyta; eudicotyledons; Gunneridae; Pentapetalae; rosids; malvids; Brassicales; Brassicaceae; Camelineae; Arabidopsis	PF00012.17^HSP70^Hsp70 protein^1-160^E:1.5e-59	.	.	COG0443^Heat shock protein	KEGG:ath:AT3G12580`KO:K03283	GO:0048046^cellular_component^apoplast`GO:0005618^cellular_component^cell wall`GO:0005829^cellular_component^cytosol`GO:0005794^cellular_component^Golgi apparatus`GO:0005739^cellular_component^mitochondrion`GO:0005634^cellular_component^nucleus`GO:0005886^cellular_component^plasma membrane`GO:0005774^cellular_component^vacuolar membrane`GO:0005524^molecular_function^ATP binding`GO:0031625^molecul…	.	.	.
TRINITY_DN44227_c3_g1	roots S.abrotanoides	roots S. yangii	5.72028	0.00163453513226577	0.00324687516924767	TRINITY_DN44227_c3_g1_i16	UBIQP_HORVU^UBIQP_HORVU^Q:590-159,H:28-171^94.44%ID^E:3e-92^RecName: Full=Polyubiquitin;^Eukaryota; Viridiplantae; Streptophyta; Embryophyta; Tracheophyta; Spermatophyta; Magnoliophyta; Liliopsida; Poales; Poaceae; BOP clade; Pooideae; Triticodae; Triticeae; Hordeinae; Hordeum`UBIQP_HORVU^UBIQP_HORVU^Q:443-162,H:1-94^97.87%ID^E:3e-57^RecName: Full=Polyubiquitin;^Eukaryota; Viridiplantae; Streptop…	.	TRINITY_DN44227_c3_g1_i16.p1	156-974[-]	UBIQP_HORVU^UBIQP_HORVU^Q:116-272,H:15-171^88.54%ID^E:3e-96^RecName: Full=Polyubiquitin;^Eukaryota; Viridiplantae; Streptophyta; Embryophyta; Tracheophyta; Spermatophyta; Magnoliophyta; Liliopsida; Poales; Poaceae; BOP clade; Pooideae; Triticodae; Triticeae; Hordeinae; Hordeum`UBIQP_HORVU^UBIQP_HORVU^Q:178-271,H:1-94^97.87%ID^E:8e-59^RecName: Full=Polyubiquitin;^Eukaryota; Viridiplantae; Streptop…	PF11976.5^Rad60-SLD^Ubiquitin-2 like Rad60 SUMO-like^125-190^E:2.5e-13`PF00240.20^ubiquitin^Ubiquitin family^126-193^E:6.1e-29`PF14560.3^Ubiquitin_2^Ubiquitin-like domain^134-188^E:0.0016`PF13881.3^Rad60-SLD_2^Ubiquitin-2 like Rad60 SUMO-like^134-190^E:0.15`PF11976.5^Rad60-SLD^Ubiquitin-2 like Rad60 SUMO-like^196-266^E:2.3e-15`PF00240.20^ubiquitin^Ubiquitin family^198-269^E:3.6e-33`PF14560.3^Ubiq…	.	.	.	.	GO:0005737^cellular_component^cytoplasm`GO:0005634^cellular_component^nucleus	GO:0005515^molecular_function^protein binding	.	.
TRINITY_DN46620_c1_g1	roots S.abrotanoides	roots S. yangii	5.23595	0.0053423973110173	0.00974105476815024	TRINITY_DN46620_c1_g1_i12	CYP1_SOYBN^CYP1_SOYBN^Q:575-180,H:39-170^84.09%ID^E:4e-64^RecName: Full=Peptidyl-prolyl cis-trans isomerase 1 {ECO:0000250|UniProtKB:O49886};^Eukaryota; Viridiplantae; Streptophyta; Embryophyta; Tracheophyta; Spermatophyta; Magnoliophyta; eudicotyledons; Gunneridae; Pentapetalae; rosids; fabids; Fabales; Fabaceae; Papilionoideae; Phaseoleae; Glycine; Soja	.	TRINITY_DN46620_c1_g1_i12.p2	174-575[-]	CP19B_ARATH^CP19B_ARATH^Q:1-133,H:40-172^81.2%ID^E:3e-75^RecName: Full=Peptidyl-prolyl cis-trans isomerase CYP19-2;^Eukaryota; Viridiplantae; Streptophyta; Embryophyta; Tracheophyta; Spermatophyta; Magnoliophyta; eudicotyledons; Gunneridae; Pentapetalae; rosids; malvids; Brassicales; Brassicaceae; Camelineae; Arabidopsis	PF00160.18^Pro_isomerase^Cyclophilin type peptidyl-prolyl cis-trans isomerase/CLD^16-130^E:4e-38	.	.	COG0652^peptidyl-prolyl cis-trans isomerase activity	KEGG:ath:AT2G21130`KO:K01802	GO:0005829^cellular_component^cytosol`GO:0005886^cellular_component^plasma membrane`GO:0042277^molecular_function^peptide binding`GO:0003755^molecular_function^peptidyl-prolyl cis-trans isomerase activity`GO:0006457^biological_process^protein folding	GO:0003755^molecular_function^peptidyl-prolyl cis-trans isomerase activity`GO:0000413^biological_process^protein peptidyl-prolyl isomerization`GO:0006457^biological_process^protein folding	.	.
TRINITY_DN45380_c15_g3	roots S.abrotanoides	roots S. yangii	4.94454	0.0212939919371695	0.0346459808255083	TRINITY_DN45380_c15_g3_i1	UBIQP_HORVU^UBIQP_HORVU^Q:1-324,H:2-109^95.37%ID^E:3e-66^RecName: Full=Polyubiquitin;^Eukaryota; Viridiplantae; Streptophyta; Embryophyta; Tracheophyta; Spermatophyta; Magnoliophyta; Liliopsida; Poales; Poaceae; BOP clade; Pooideae; Triticodae; Triticeae; Hordeinae; Hordeum`UBIQP_HORVU^UBIQP_HORVU^Q:1-279,H:78-170^94.62%ID^E:2e-55^RecName: Full=Polyubiquitin;^Eukaryota; Viridiplantae; Streptophyt…	.	TRINITY_DN45380_c15_g3_i1.p1	1-345[+]	UBIQP_HORVU^UBIQP_HORVU^Q:1-108,H:2-109^95.37%ID^E:1e-66^RecName: Full=Polyubiquitin;^Eukaryota; Viridiplantae; Streptophyta; Embryophyta; Tracheophyta; Spermatophyta; Magnoliophyta; Liliopsida; Poales; Poaceae; BOP clade; Pooideae; Triticodae; Triticeae; Hordeinae; Hordeum`UBIQP_HORVU^UBIQP_HORVU^Q:1-93,H:78-170^94.62%ID^E:7e-56^RecName: Full=Polyubiquitin;^Eukaryota; Viridiplantae; Streptophyta…	PF11976.5^Rad60-SLD^Ubiquitin-2 like Rad60 SUMO-like^18-88^E:8.7e-17`PF00240.20^ubiquitin^Ubiquitin family^20-91^E:5.5e-34`PF14560.3^Ubiquitin_2^Ubiquitin-like domain^32-86^E:5.3e-05`PF13881.3^Rad60-SLD_2^Ubiquitin-2 like Rad60 SUMO-like^32-88^E:0.0027	.	.	.	.	GO:0005737^cellular_component^cytoplasm`GO:0005634^cellular_component^nucleus	GO:0005515^molecular_function^protein binding	.	.
TRINITY_DN47755_c1_g4	roots S.abrotanoides	roots S. yangii	4.89755	0.0300222877951479	0.0474491059044193	TRINITY_DN47755_c1_g4_i1	Y4885_ARATH^Y4885_ARATH^Q:3-263,H:226-312^43.68%ID^E:3e-12^RecName: Full=Probable LRR receptor-like serine/threonine-protein kinase At4g08850;^Eukaryota; Viridiplantae; Streptophyta; Embryophyta; Tracheophyta; Spermatophyta; Magnoliophyta; eudicotyledons; Gunneridae; Pentapetalae; rosids; malvids; Brassicales; Brassicaceae; Camelineae; Arabidopsis`Y4885_ARATH^Y4885_ARATH^Q:3-263,H:514-600^37.93%I…	.	TRINITY_DN47755_c1_g4_i1.p1	3-368[+]	FLS2_ARATH^FLS2_ARATH^Q:1-95,H:515-609^41.05%ID^E:2e-13^RecName: Full=LRR receptor-like serine/threonine-protein kinase FLS2;^Eukaryota; Viridiplantae; Streptophyta; Embryophyta; Tracheophyta; Spermatophyta; Magnoliophyta; eudicotyledons; Gunneridae; Pentapetalae; rosids; malvids; Brassicales; Brassicaceae; Camelineae; Arabidopsis`FLS2_ARATH^FLS2_ARATH^Q:1-95,H:228-322^44.21%ID^E:1e-12^RecName: F…	.	.	.	COG0515^Serine Threonine protein kinase`COG4886^leucine Rich Repeat	KEGG:ath:AT5G46330`KO:K13420	GO:0005768^cellular_component^endosome`GO:0010008^cellular_component^endosome membrane`GO:0016021^cellular_component^integral component of membrane`GO:0016020^cellular_component^membrane`GO:0005886^cellular_component^plasma membrane`GO:0005524^molecular_function^ATP binding`GO:0004675^molecular_function^transmembrane receptor protein serine/threonine kinase activity`GO:0052544^biological_process^…	.	.	.
TRINITY_DN43272_c0_g1	roots S.abrotanoides	roots S. yangii	4.82633	0.0128027090080813	0.0217896383258086	TRINITY_DN43272_c0_g1_i1	ADT_PARKE^ADT_PARKE^Q:20-913,H:33-326^45.82%ID^E:2e-84^RecName: Full=ADP,ATP carrier protein;^Eukaryota; Viridiplantae; Chlorophyta; Trebouxiophyceae; Chlorellales; Chlorellales incertae sedis; Parachlorella	.	TRINITY_DN43272_c0_g1_i1.p1	98-931[+]	ADT_PARKE^ADT_PARKE^Q:1-272,H:59-326^45.79%ID^E:1e-76^RecName: Full=ADP,ATP carrier protein;^Eukaryota; Viridiplantae; Chlorophyta; Trebouxiophyceae; Chlorellales; Chlorellales incertae sedis; Parachlorella	PF00153.24^Mito_carr^Mitochondrial carrier protein^1-79^E:9.3e-13`PF00153.24^Mito_carr^Mitochondrial carrier protein^86-175^E:1.4e-20`PF00153.24^Mito_carr^Mitochondrial carrier protein^186-275^E:1.3e-14	.	.	.	.	GO:0016021^cellular_component^integral component of membrane`GO:0005743^cellular_component^mitochondrial inner membrane`GO:0005215^molecular_function^transporter activity`GO:0055085^biological_process^transmembrane transport	.	.	.
TRINITY_DN46130_c2_g1	roots S.abrotanoides	roots S. yangii	4.06948	0.000550231397701615	0.00117313390731535	TRINITY_DN46130_c2_g1_i1	RLP12_ARATH^RLP12_ARATH^Q:5-313,H:463-569^46.73%ID^E:6e-17^RecName: Full=Receptor-like protein 12;^Eukaryota; Viridiplantae; Streptophyta; Embryophyta; Tracheophyta; Spermatophyta; Magnoliophyta; eudicotyledons; Gunneridae; Pentapetalae; rosids; malvids; Brassicales; Brassicaceae; Camelineae; Arabidopsis`RLP12_ARATH^RLP12_ARATH^Q:20-283,H:659-747^33.33%ID^E:3e-06^RecName: Full=Receptor-like prote…	.	TRINITY_DN46130_c2_g1_i1.p1	2-316[+]	RLP12_ARATH^RLP12_ARATH^Q:2-104,H:463-569^46.73%ID^E:6e-17^RecName: Full=Receptor-like protein 12;^Eukaryota; Viridiplantae; Streptophyta; Embryophyta; Tracheophyta; Spermatophyta; Magnoliophyta; eudicotyledons; Gunneridae; Pentapetalae; rosids; malvids; Brassicales; Brassicaceae; Camelineae; Arabidopsis`RLP12_ARATH^RLP12_ARATH^Q:7-94,H:659-747^33.33%ID^E:3e-06^RecName: Full=Receptor-like protein…	PF00560.30^LRR_1^Leucine Rich Repeat^8-27^E:0.28`PF13516.3^LRR_6^Leucine Rich repeat^52-68^E:0.15`PF00560.30^LRR_1^Leucine Rich Repeat^54-76^E:0.0024	.	.	COG4886^leucine Rich Repeat	KEGG:ath:AT1G71400	GO:0016021^cellular_component^integral component of membrane`GO:0005886^cellular_component^plasma membrane	GO:0005515^molecular_function^protein binding	.	.
TRINITY_DN43997_c4_g5	roots S.abrotanoides	roots S. yangii	3.98111	0	0	TRINITY_DN43997_c4_g5_i4	GCH1_SOLLC^GCH1_SOLLC^Q:1875-3029,H:69-452^70.62%ID^E:9e-166^RecName: Full=GTP cyclohydrolase 1 {ECO:0000305};^Eukaryota; Viridiplantae; Streptophyta; Embryophyta; Tracheophyta; Spermatophyta; Magnoliophyta; eudicotyledons; Gunneridae; Pentapetalae; asterids; lamiids; Solanales; Solanaceae; Solanoideae; Solaneae; Solanum; Lycopersicon`GCH1_SOLLC^GCH1_SOLLC^Q:706-912,H:1-69^68.12%ID^E:9e-14^RecNam…	.	TRINITY_DN43997_c4_g5_i4.p2	3295-3816[-]	GENL2_ARATH^GENL2_ARATH^Q:21-171,H:268-420^55.56%ID^E:1e-52^RecName: Full=Flap endonuclease GEN-like 2;^Eukaryota; Viridiplantae; Streptophyta; Embryophyta; Tracheophyta; Spermatophyta; Magnoliophyta; eudicotyledons; Gunneridae; Pentapetalae; rosids; malvids; Brassicales; Brassicaceae; Camelineae; Arabidopsis	.	.	.	COG0258^Structure-specific nuclease with 5'-flap endonuclease and 5'-3' exonuclease activities involved in DNA replication and repair. During DNA replication, cleaves the 5'-overhanging flap structure that is generated by displacement synthesis when DNA polymerase encounters the 5'-end of a downstream Okazaki fragment. It enters the flap from the 5'-end and then tracks to cleave the flap base, le…	KEGG:ath:AT3G48900`KO:K15338	GO:0005634^cellular_component^nucleus`GO:0008821^molecular_function^crossover junction endodeoxyribonuclease activity`GO:0003677^molecular_function^DNA binding`GO:0046872^molecular_function^metal ion binding`GO:0006281^biological_process^DNA repair	.	.	.
TRINITY_DN44906_c3_g4	roots S.abrotanoides	roots S. yangii	3.89172	6.44045e+09	0.000154957998466157	TRINITY_DN44906_c3_g4_i2	CYSP_PEA^CYSP_PEA^Q:584-3,H:46-238^43.22%ID^E:5e-39^RecName: Full=Cysteine proteinase 15A;^Eukaryota; Viridiplantae; Streptophyta; Embryophyta; Tracheophyta; Spermatophyta; Magnoliophyta; eudicotyledons; Gunneridae; Pentapetalae; rosids; fabids; Fabales; Fabaceae; Papilionoideae; Fabeae; Pisum	.	TRINITY_DN44906_c3_g4_i2.p1	3-668[-]	CYSP_PEA^CYSP_PEA^Q:29-222,H:46-238^42.64%ID^E:2e-44^RecName: Full=Cysteine proteinase 15A;^Eukaryota; Viridiplantae; Streptophyta; Embryophyta; Tracheophyta; Spermatophyta; Magnoliophyta; eudicotyledons; Gunneridae; Pentapetalae; rosids; fabids; Fabales; Fabaceae; Papilionoideae; Fabeae; Pisum	PF08246.9^Inhibitor_I29^Cathepsin propeptide inhibitor domain (I29)^31-87^E:4.7e-12`PF00112.20^Peptidase_C1^Papain family cysteine protease^116-220^E:3.4e-30	sigP:1^18^0.788^YES	.	.	.	GO:0008234^molecular_function^cysteine-type peptidase activity	GO:0008234^molecular_function^cysteine-type peptidase activity`GO:0006508^biological_process^proteolysis	.	.
TRINITY_DN27159_c0_g1	roots S.abrotanoides	roots S. yangii	3.88711	0.00140435594520952	0.00281869904928519	TRINITY_DN27159_c0_g1_i1	RL261_ARATH^RL261_ARATH^Q:474-85,H:1-133^76.69%ID^E:8e-58^RecName: Full=60S ribosomal protein L26-1;^Eukaryota; Viridiplantae; Streptophyta; Embryophyta; Tracheophyta; Spermatophyta; Magnoliophyta; eudicotyledons; Gunneridae; Pentapetalae; rosids; malvids; Brassicales; Brassicaceae; Camelineae; Arabidopsis	.	TRINITY_DN27159_c0_g1_i1.p1	31-528[-]	RL261_ARATH^RL261_ARATH^Q:19-148,H:1-133^76.69%ID^E:3e-69^RecName: Full=60S ribosomal protein L26-1;^Eukaryota; Viridiplantae; Streptophyta; Embryophyta; Tracheophyta; Spermatophyta; Magnoliophyta; eudicotyledons; Gunneridae; Pentapetalae; rosids; malvids; Brassicales; Brassicaceae; Camelineae; Arabidopsis	PF16906.2^Ribosomal_L26^Ribosomal proteins L26 eukaryotic, L24P archaeal^26-139^E:5.2e-37`PF00467.26^KOW^KOW motif^69-100^E:1.2e-08	.	.	COG0198^One of the proteins that surrounds the polypeptide exit tunnel on the outside of the subunit (By similarity)	KEGG:ath:AT3G49910`KO:K02898	GO:0009507^cellular_component^chloroplast`GO:0005829^cellular_component^cytosol`GO:0022625^cellular_component^cytosolic large ribosomal subunit`GO:0022626^cellular_component^cytosolic ribosome`GO:0016020^cellular_component^membrane`GO:0005730^cellular_component^nucleolus`GO:0005634^cellular_component^nucleus`GO:0005886^cellular_component^plasma membrane`GO:0005774^cellular_component^vacuolar memb…	GO:0003735^molecular_function^structural constituent of ribosome`GO:0006412^biological_process^translation`GO:0015934^cellular_component^large ribosomal subunit	.	.
TRINITY_DN3386_c0_g1	roots S.abrotanoides	roots S. yangii	3.78208	0.00290586852400882	0.00555506790020049	TRINITY_DN3386_c0_g1_i2	RL44B_YEAST^RL44B_YEAST^Q:403-167,H:20-97^74.68%ID^E:3e-22^RecName: Full=60S ribosomal protein L42-B;^Eukaryota; Fungi; Dikarya; Ascomycota; Saccharomycotina; Saccharomycetes; Saccharomycetales; Saccharomycetaceae; Saccharomyces	.	TRINITY_DN3386_c0_g1_i2.p1	152-454[-]	RL44_CHLRE^RL44_CHLRE^Q:1-96,H:1-95^68.75%ID^E:4e-39^RecName: Full=60S ribosomal protein L44;^Eukaryota; Viridiplantae; Chlorophyta; Chlorophyceae; Chlamydomonadales; Chlamydomonadaceae; Chlamydomonas	PF00935.16^Ribosomal_L44^Ribosomal protein L44^17-93^E:2.1e-30	.	.	COG1631^Ribosomal protein	KEGG:cre:CHLREDRAFT_128309`KO:K02929	GO:0005840^cellular_component^ribosome`GO:0003735^molecular_function^structural constituent of ribosome`GO:0046677^biological_process^response to antibiotic`GO:0046898^biological_process^response to cycloheximide`GO:0006412^biological_process^translation	GO:0003735^molecular_function^structural constituent of ribosome`GO:0006412^biological_process^translation`GO:0005622^cellular_component^intracellular`GO:0005840^cellular_component^ribosome	.	.
TRINITY_DN45113_c0_g1	roots S.abrotanoides	roots S. yangii	3.68868	0	0	TRINITY_DN45113_c0_g1_i1	14KD_DAUCA^14KD_DAUCA^Q:135-395,H:50-136^73.56%ID^E:2e-27^RecName: Full=14 kDa proline-rich protein DC2.15;^Eukaryota; Viridiplantae; Streptophyta; Embryophyta; Tracheophyta; Spermatophyta; Magnoliophyta; eudicotyledons; Gunneridae; Pentapetalae; asterids; campanulids; Apiales; Apiaceae; Apioideae; Scandiceae; Daucinae; Daucus	.	TRINITY_DN45113_c0_g1_i1.p1	45-401[+]	14KD_DAUCA^14KD_DAUCA^Q:1-117,H:1-136^54.41%ID^E:8e-41^RecName: Full=14 kDa proline-rich protein DC2.15;^Eukaryota; Viridiplantae; Streptophyta; Embryophyta; Tracheophyta; Spermatophyta; Magnoliophyta; eudicotyledons; Gunneridae; Pentapetalae; asterids; campanulids; Apiales; Apiaceae; Apioideae; Scandiceae; Daucinae; Daucus	PF14547.3^Hydrophob_seed^Hydrophobic seed protein^35-118^E:1.8e-28`PF00234.19^Tryp_alpha_amyl^Protease inhibitor/seed storage/LTP family^35-117^E:1.2e-07	sigP:1^25^0.938^YES	.	.	.	GO:0016021^cellular_component^integral component of membrane	.	.	.
TRINITY_DN46093_c4_g1	roots S.abrotanoides	roots S. yangii	3.66826	0	0	TRINITY_DN46093_c4_g1_i3	E13B_PRUPE^E13B_PRUPE^Q:1017-811,H:282-349^56.52%ID^E:4e-17^RecName: Full=Glucan endo-1,3-beta-glucosidase, basic isoform;^Eukaryota; Viridiplantae; Streptophyta; Embryophyta; Tracheophyta; Spermatophyta; Magnoliophyta; eudicotyledons; Gunneridae; Pentapetalae; rosids; fabids; Rosales; Rosaceae; Maloideae; Amygdaleae; Prunus	.	TRINITY_DN46093_c4_g1_i3.p1	805-1149[-]	E13B_PRUPE^E13B_PRUPE^Q:32-113,H:262-349^48.31%ID^E:4e-20^RecName: Full=Glucan endo-1,3-beta-glucosidase, basic isoform;^Eukaryota; Viridiplantae; Streptophyta; Embryophyta; Tracheophyta; Spermatophyta; Magnoliophyta; eudicotyledons; Gunneridae; Pentapetalae; rosids; fabids; Rosales; Rosaceae; Maloideae; Amygdaleae; Prunus	PF00332.15^Glyco_hydro_17^Glycosyl hydrolases family 17^47-113^E:1e-20	.	.	.	.	GO:0042973^molecular_function^glucan endo-1,3-beta-D-glucosidase activity`GO:0005975^biological_process^carbohydrate metabolic process`GO:0006952^biological_process^defense response`GO:0009607^biological_process^response to biotic stimulus	GO:0004553^molecular_function^hydrolase activity, hydrolyzing O-glycosyl compounds`GO:0005975^biological_process^carbohydrate metabolic process	.	.
TRINITY_DN40566_c2_g1	roots S.abrotanoides	roots S. yangii	3.65609	0.00505779851353538	0.00927113745763249	TRINITY_DN40566_c2_g1_i1	RL112_ARATH^RL112_ARATH^Q:577-71,H:4-173^71.18%ID^E:6e-82^RecName: Full=60S ribosomal protein L11-2;^Eukaryota; Viridiplantae; Streptophyta; Embryophyta; Tracheophyta; Spermatophyta; Magnoliophyta; eudicotyledons; Gunneridae; Pentapetalae; rosids; malvids; Brassicales; Brassicaceae; Camelineae; Arabidopsis	.	TRINITY_DN40566_c2_g1_i1.p1	59-634[-]	RL112_ARATH^RL112_ARATH^Q:20-188,H:4-173^71.18%ID^E:2e-82^RecName: Full=60S ribosomal protein L11-2;^Eukaryota; Viridiplantae; Streptophyta; Embryophyta; Tracheophyta; Spermatophyta; Magnoliophyta; eudicotyledons; Gunneridae; Pentapetalae; rosids; malvids; Brassicales; Brassicaceae; Camelineae; Arabidopsis	PF00281.16^Ribosomal_L5^Ribosomal protein L5^24-77^E:6.7e-20`PF00673.18^Ribosomal_L5_C^ribosomal L5P family C-terminus^81-160^E:8.2e-22	.	.	COG0094^This is 1 of the proteins that binds and probably mediates the attachment of the 5S RNA into the large ribosomal subunit, where it forms part of the central protuberance. In the 70S ribosome it contacts protein S13 of the 30S subunit (bridge B1b), connecting the 2 subunits	KEGG:ath:AT3G58700`KEGG:ath:AT4G18730`KEGG:ath:AT5G45775`KO:K02868	GO:0022625^cellular_component^cytosolic large ribosomal subunit`GO:0022626^cellular_component^cytosolic ribosome`GO:0016020^cellular_component^membrane`GO:0005773^cellular_component^vacuole`GO:0019843^molecular_function^rRNA binding`GO:0003735^molecular_function^structural constituent of ribosome`GO:0000027^biological_process^ribosomal large subunit assembly`GO:0006412^biological_process^translat…	.	.	.
TRINITY_DN39175_c0_g1	roots S.abrotanoides	roots S. yangii	3.62823	0.0056774530870693	0.0103069142164774	TRINITY_DN39175_c0_g1_i2	RS26B_SCHPO^RS26B_SCHPO^Q:9-302,H:1-98^74.49%ID^E:2e-46^RecName: Full=40S ribosomal protein S26-B;^Eukaryota; Fungi; Dikarya; Ascomycota; Taphrinomycotina; Schizosaccharomycetes; Schizosaccharomycetales; Schizosaccharomycetaceae; Schizosaccharomyces	.	TRINITY_DN39175_c0_g1_i2.p1	3-353[+]	RS263_ARATH^RS263_ARATH^Q:3-113,H:1-111^69.37%ID^E:5e-50^RecName: Full=40S ribosomal protein S26-3;^Eukaryota; Viridiplantae; Streptophyta; Embryophyta; Tracheophyta; Spermatophyta; Magnoliophyta; eudicotyledons; Gunneridae; Pentapetalae; rosids; malvids; Brassicales; Brassicaceae; Camelineae; Arabidopsis	PF01283.16^Ribosomal_S26e^Ribosomal protein S26e^3-108^E:4.9e-51	.	.	COG4830^Ribosomal protein	KEGG:ath:AT3G56340`KO:K02976	GO:0022626^cellular_component^cytosolic ribosome`GO:0022627^cellular_component^cytosolic small ribosomal subunit`GO:0016020^cellular_component^membrane`GO:0003735^molecular_function^structural constituent of ribosome`GO:0006412^biological_process^translation	GO:0003735^molecular_function^structural constituent of ribosome`GO:0006412^biological_process^translation`GO:0005622^cellular_component^intracellular`GO:0005840^cellular_component^ribosome	.	.
TRINITY_DN46757_c1_g6	roots S.abrotanoides	roots S. yangii	3.54962	5.39679e+09	0.000131305922967354	TRINITY_DN46757_c1_g6_i1	FRS5_ARATH^FRS5_ARATH^Q:619-1422,H:121-392^23.21%ID^E:2e-10^RecName: Full=Protein FAR1-RELATED SEQUENCE 5;^Eukaryota; Viridiplantae; Streptophyta; Embryophyta; Tracheophyta; Spermatophyta; Magnoliophyta; eudicotyledons; Gunneridae; Pentapetalae; rosids; malvids; Brassicales; Brassicaceae; Camelineae; Arabidopsis	.	TRINITY_DN46757_c1_g6_i1.p1	718-1869[+]	FRS5_ARATH^FRS5_ARATH^Q:5-235,H:156-392^23.87%ID^E:2e-11^RecName: Full=Protein FAR1-RELATED SEQUENCE 5;^Eukaryota; Viridiplantae; Streptophyta; Embryophyta; Tracheophyta; Spermatophyta; Magnoliophyta; eudicotyledons; Gunneridae; Pentapetalae; rosids; malvids; Brassicales; Brassicaceae; Camelineae; Arabidopsis	PF10551.6^MULE^MULE transposase domain^141-236^E:2.1e-26	.	.	ENOG410ZJSX^protein FAR1-RELATED SEQUENCE 5-like	KEGG:ath:AT4G38180	GO:0005634^cellular_component^nucleus`GO:0008270^molecular_function^zinc ion binding`GO:0006355^biological_process^regulation of transcription, DNA-templated	.	.	.
TRINITY_DN45155_c5_g2	roots S.abrotanoides	roots S. yangii	3.49942	0.00809056520205626	0.0142857989326753	TRINITY_DN45155_c5_g2_i4	HSP70_SOYBN^HSP70_SOYBN^Q:575-168,H:481-616^66.91%ID^E:1e-53^RecName: Full=Heat shock 70 kDa protein;^Eukaryota; Viridiplantae; Streptophyta; Embryophyta; Tracheophyta; Spermatophyta; Magnoliophyta; eudicotyledons; Gunneridae; Pentapetalae; rosids; fabids; Fabales; Fabaceae; Papilionoideae; Phaseoleae; Glycine; Soja	.	TRINITY_DN45155_c5_g2_i4.p1	12-575[-]	HSP71_SOLLC^HSP71_SOLLC^Q:1-187,H:484-650^56.15%ID^E:2e-59^RecName: Full=Heat shock cognate 70 kDa protein 1;^Eukaryota; Viridiplantae; Streptophyta; Embryophyta; Tracheophyta; Spermatophyta; Magnoliophyta; eudicotyledons; Gunneridae; Pentapetalae; asterids; lamiids; Solanales; Solanaceae; Solanoideae; Solaneae; Solanum; Lycopersicon	PF00012.17^HSP70^Hsp70 protein^1-136^E:2.2e-28	.	.	COG0443^Heat shock protein	.	GO:0005524^molecular_function^ATP binding	.	.	.
TRINITY_DN45382_c0_g1	roots S.abrotanoides	roots S. yangii	3.48472	0.00853120823267553	0.0150022335722315	TRINITY_DN45382_c0_g1_i1	Y2317_ARATH^Y2317_ARATH^Q:302-9,H:255-352^46.94%ID^E:9e-19^RecName: Full=Probable leucine-rich repeat receptor-like protein kinase At2g33170;^Eukaryota; Viridiplantae; Streptophyta; Embryophyta; Tracheophyta; Spermatophyta; Magnoliophyta; eudicotyledons; Gunneridae; Pentapetalae; rosids; malvids; Brassicales; Brassicaceae; Camelineae; Arabidopsis`Y2317_ARATH^Y2317_ARATH^Q:287-3,H:92-186^35.79%ID^…	.	TRINITY_DN45382_c0_g1_i1.p1	3-305[-]	Y2317_ARATH^Y2317_ARATH^Q:2-99,H:255-352^46.94%ID^E:8e-19^RecName: Full=Probable leucine-rich repeat receptor-like protein kinase At2g33170;^Eukaryota; Viridiplantae; Streptophyta; Embryophyta; Tracheophyta; Spermatophyta; Magnoliophyta; eudicotyledons; Gunneridae; Pentapetalae; rosids; malvids; Brassicales; Brassicaceae; Camelineae; Arabidopsis`Y2317_ARATH^Y2317_ARATH^Q:7-101,H:92-186^35.79%ID^E…	PF13855.3^LRR_8^Leucine rich repeat^1-60^E:4.3e-09`PF13516.3^LRR_6^Leucine Rich repeat^23-36^E:0.75`PF00560.30^LRR_1^Leucine Rich Repeat^26-47^E:1.5	.	.	COG4886^leucine Rich Repeat	KEGG:ath:AT2G33170	GO:0016021^cellular_component^integral component of membrane`GO:0005524^molecular_function^ATP binding`GO:0004674^molecular_function^protein serine/threonine kinase activity	GO:0005515^molecular_function^protein binding	.	.
TRINITY_DN44987_c3_g4	roots S.abrotanoides	roots S. yangii	3.43274	0.0111691561886731	0.0192059445546012	TRINITY_DN44987_c3_g4_i1	R1C3_SOLDE^R1C3_SOLDE^Q:11-325,H:665-766^42.86%ID^E:8e-14^RecName: Full=Putative late blight resistance protein homolog R1C-3;^Eukaryota; Viridiplantae; Streptophyta; Embryophyta; Tracheophyta; Spermatophyta; Magnoliophyta; eudicotyledons; Gunneridae; Pentapetalae; asterids; lamiids; Solanales; Solanaceae; Solanoideae; Solaneae; Solanum	.	TRINITY_DN44987_c3_g4_i1.p1	2-328[+]	R1C3_SOLDE^R1C3_SOLDE^Q:4-108,H:665-766^42.86%ID^E:2e-19^RecName: Full=Putative late blight resistance protein homolog R1C-3;^Eukaryota; Viridiplantae; Streptophyta; Embryophyta; Tracheophyta; Spermatophyta; Magnoliophyta; eudicotyledons; Gunneridae; Pentapetalae; asterids; lamiids; Solanales; Solanaceae; Solanoideae; Solaneae; Solanum	PF00931.19^NB-ARC^NB-ARC domain^3-109^E:1e-22	.	.	.	.	GO:0005737^cellular_component^cytoplasm`GO:0016020^cellular_component^membrane`GO:0043531^molecular_function^ADP binding`GO:0005524^molecular_function^ATP binding`GO:0009626^biological_process^plant-type hypersensitive response	GO:0043531^molecular_function^ADP binding	.	.
TRINITY_DN4931_c0_g1	roots S.abrotanoides	roots S. yangii	3.37695	0.000121977049476496	0.0002835644179568	TRINITY_DN4931_c0_g1_i1	PME68_ARATH^PME68_ARATH^Q:1223-144,H:3-362^73.61%ID^E:0^RecName: Full=Probable pectinesterase 68;^Eukaryota; Viridiplantae; Streptophyta; Embryophyta; Tracheophyta; Spermatophyta; Magnoliophyta; eudicotyledons; Gunneridae; Pentapetalae; rosids; malvids; Brassicales; Brassicaceae; Camelineae; Arabidopsis	.	TRINITY_DN4931_c0_g1_i1.p1	141-1220[-]	PME68_ARATH^PME68_ARATH^Q:1-359,H:4-362^74.72%ID^E:0^RecName: Full=Probable pectinesterase 68;^Eukaryota; Viridiplantae; Streptophyta; Embryophyta; Tracheophyta; Spermatophyta; Magnoliophyta; eudicotyledons; Gunneridae; Pentapetalae; rosids; malvids; Brassicales; Brassicaceae; Camelineae; Arabidopsis	PF01095.16^Pectinesterase^Pectinesterase^58-350^E:9.8e-62	sigP:1^34^0.674^YES	.	COG4677^pectinesterase	KEGG:ath:AT5G47500	GO:0005618^cellular_component^cell wall`GO:0005576^cellular_component^extracellular region`GO:0045330^molecular_function^aspartyl esterase activity`GO:0030599^molecular_function^pectinesterase activity`GO:0042545^biological_process^cell wall modification`GO:0045490^biological_process^pectin catabolic process	GO:0030599^molecular_function^pectinesterase activity`GO:0042545^biological_process^cell wall modification`GO:0005618^cellular_component^cell wall	.	.
TRINITY_DN44902_c0_g2	roots S.abrotanoides	roots S. yangii	3.3704	0	0	TRINITY_DN44902_c0_g2_i1	BG4_ARATH^BG4_ARATH^Q:1-159,H:202-255^46.3%ID^E:4e-06^RecName: Full=Probable glucan endo-1,3-beta-glucosidase BG4 {ECO:0000305};^Eukaryota; Viridiplantae; Streptophyta; Embryophyta; Tracheophyta; Spermatophyta; Magnoliophyta; eudicotyledons; Gunneridae; Pentapetalae; rosids; malvids; Brassicales; Brassicaceae; Camelineae; Arabidopsis	.	TRINITY_DN44902_c0_g2_i1.p1	1-381[+]	BG3_ARATH^BG3_ARATH^Q:1-127,H:199-294^30.47%ID^E:2e-07^RecName: Full=Probable glucan endo-1,3-beta-glucosidase BG3 {ECO:0000305};^Eukaryota; Viridiplantae; Streptophyta; Embryophyta; Tracheophyta; Spermatophyta; Magnoliophyta; eudicotyledons; Gunneridae; Pentapetalae; rosids; malvids; Brassicales; Brassicaceae; Camelineae; Arabidopsis	PF00332.15^Glyco_hydro_17^Glycosyl hydrolases family 17^2-53^E:3.2e-09	.	.	ENOG410YAHP^glucan endo-1-3-beta-glucosidase	KEGG:ath:AT3G57240	GO:0048046^cellular_component^apoplast`GO:0005618^cellular_component^cell wall`GO:0005783^cellular_component^endoplasmic reticulum`GO:0008810^molecular_function^cellulase activity`GO:0042973^molecular_function^glucan endo-1,3-beta-D-glucosidase activity`GO:0005975^biological_process^carbohydrate metabolic process`GO:0009617^biological_process^response to bacterium	GO:0004553^molecular_function^hydrolase activity, hydrolyzing O-glycosyl compounds`GO:0005975^biological_process^carbohydrate metabolic process	.	.
TRINITY_DN40318_c0_g1	roots S.abrotanoides	roots S. yangii	3.27584	9.29477e+09	0.000219252982220948	TRINITY_DN40318_c0_g1_i1	RL30_EUPES^RL30_EUPES^Q:61-393,H:1-111^77.48%ID^E:2e-52^RecName: Full=60S ribosomal protein L30;^Eukaryota; Viridiplantae; Streptophyta; Embryophyta; Tracheophyta; Spermatophyta; Magnoliophyta; eudicotyledons; Gunneridae; Pentapetalae; rosids; fabids; Malpighiales; Euphorbiaceae; Euphorbioideae; Euphorbieae; Euphorbia; Esula; Euphorbia sect. Esula	.	TRINITY_DN40318_c0_g1_i1.p1	61-447[+]	RL30_LUPLU^RL30_LUPLU^Q:1-111,H:1-111^77.48%ID^E:2e-60^RecName: Full=60S ribosomal protein L30;^Eukaryota; Viridiplantae; Streptophyta; Embryophyta; Tracheophyta; Spermatophyta; Magnoliophyta; eudicotyledons; Gunneridae; Pentapetalae; rosids; fabids; Fabales; Fabaceae; Papilionoideae; Genisteae; Lupinus	PF01248.23^Ribosomal_L7Ae^Ribosomal protein L7Ae/L30e/S12e/Gadd45 family^13-105^E:2.7e-24	.	.	.	.	GO:0005840^cellular_component^ribosome`GO:0003735^molecular_function^structural constituent of ribosome`GO:0006412^biological_process^translation	.	.	.
TRINITY_DN37251_c0_g1	roots S.abrotanoides	roots S. yangii	3.24606	0.00200302291767969	0.00392609353510264	TRINITY_DN37251_c0_g1_i1	SBT3I_ARATH^SBT3I_ARATH^Q:2349-151,H:30-765^51.34%ID^E:0^RecName: Full=Subtilisin-like protease SBT3.18 {ECO:0000303|PubMed:16193095};^Eukaryota; Viridiplantae; Streptophyta; Embryophyta; Tracheophyta; Spermatophyta; Magnoliophyta; eudicotyledons; Gunneridae; Pentapetalae; rosids; malvids; Brassicales; Brassicaceae; Camelineae; Arabidopsis	.	TRINITY_DN37251_c0_g1_i1.p1	109-2436[-]	SBT3I_ARATH^SBT3I_ARATH^Q:8-765,H:3-768^50.26%ID^E:0^RecName: Full=Subtilisin-like protease SBT3.18 {ECO:0000303|PubMed:16193095};^Eukaryota; Viridiplantae; Streptophyta; Embryophyta; Tracheophyta; Spermatophyta; Magnoliophyta; eudicotyledons; Gunneridae; Pentapetalae; rosids; malvids; Brassicales; Brassicaceae; Camelineae; Arabidopsis	PF05922.13^Inhibitor_I9^Peptidase inhibitor I9^30-109^E:1e-13`PF00082.19^Peptidase_S8^Subtilase family^135-598^E:9e-45	.	.	COG1404^peptidase (S8 and S53, subtilisin, kexin, sedolisin	KEGG:ath:AT4G26330	GO:0005618^cellular_component^cell wall`GO:0004252^molecular_function^serine-type endopeptidase activity`GO:0009567^biological_process^double fertilization forming a zygote and endosperm	GO:0004252^molecular_function^serine-type endopeptidase activity`GO:0006508^biological_process^proteolysis	.	.
TRINITY_DN46240_c1_g1	roots S.abrotanoides	roots S. yangii	3.21496	0.000296350168706977	0.000656230786482933	TRINITY_DN46240_c1_g1_i1	E132_ARATH^E132_ARATH^Q:53-1405,H:23-471^59.91%ID^E:0^RecName: Full=Glucan endo-1,3-beta-glucosidase 2;^Eukaryota; Viridiplantae; Streptophyta; Embryophyta; Tracheophyta; Spermatophyta; Magnoliophyta; eudicotyledons; Gunneridae; Pentapetalae; rosids; malvids; Brassicales; Brassicaceae; Camelineae; Arabidopsis	.	TRINITY_DN46240_c1_g1_i1.p1	2-1525[+]	E132_ARATH^E132_ARATH^Q:18-474,H:23-477^59.57%ID^E:0^RecName: Full=Glucan endo-1,3-beta-glucosidase 2;^Eukaryota; Viridiplantae; Streptophyta; Embryophyta; Tracheophyta; Spermatophyta; Magnoliophyta; eudicotyledons; Gunneridae; Pentapetalae; rosids; malvids; Brassicales; Brassicaceae; Camelineae; Arabidopsis	PF00332.15^Glyco_hydro_17^Glycosyl hydrolases family 17^27-349^E:1e-76`PF07983.10^X8^X8 domain^366-436^E:4.9e-18	sigP:1^22^0.774^YES	.	ENOG410ZF4V^glucan endo-1-3-beta-glucosidase	KEGG:ath:AT1G66250	GO:0031225^cellular_component^anchored component of membrane`GO:0046658^cellular_component^anchored component of plasma membrane`GO:0005886^cellular_component^plasma membrane`GO:0042973^molecular_function^glucan endo-1,3-beta-D-glucosidase activity`GO:0005975^biological_process^carbohydrate metabolic process`GO:0006952^biological_process^defense response	GO:0004553^molecular_function^hydrolase activity, hydrolyzing O-glycosyl compounds`GO:0005975^biological_process^carbohydrate metabolic process	.	.
TRINITY_DN39501_c0_g2	roots S.abrotanoides	roots S. yangii	3.12834	0.000502942121533345	0.00107873691700032	TRINITY_DN39501_c0_g2_i2	LBD4_ARATH^LBD4_ARATH^Q:94-444,H:1-116^91.45%ID^E:2e-57^RecName: Full=LOB domain-containing protein 4;^Eukaryota; Viridiplantae; Streptophyta; Embryophyta; Tracheophyta; Spermatophyta; Magnoliophyta; eudicotyledons; Gunneridae; Pentapetalae; rosids; malvids; Brassicales; Brassicaceae; Camelineae; Arabidopsis	.	TRINITY_DN39501_c0_g2_i2.p1	94-444[+]	LBD4_ARATH^LBD4_ARATH^Q:1-117,H:1-116^91.45%ID^E:1e-64^RecName: Full=LOB domain-containing protein 4;^Eukaryota; Viridiplantae; Streptophyta; Embryophyta; Tracheophyta; Spermatophyta; Magnoliophyta; eudicotyledons; Gunneridae; Pentapetalae; rosids; malvids; Brassicales; Brassicaceae; Camelineae; Arabidopsis	PF03195.11^DUF260^Protein of unknown function DUF260^14-111^E:4.8e-46	.	.	ENOG410YHFG^lob domain-containing protein	KEGG:ath:AT1G31320	.	.	.	.
TRINITY_DN43817_c6_g7	roots S.abrotanoides	roots S. yangii	3.11675	0.000126895341494289	0.000294263651480781	TRINITY_DN43817_c6_g7_i1	ZHD11_ARATH^ZHD11_ARATH^Q:250-813,H:29-223^48.21%ID^E:6e-54^RecName: Full=Zinc-finger homeodomain protein 11;^Eukaryota; Viridiplantae; Streptophyta; Embryophyta; Tracheophyta; Spermatophyta; Magnoliophyta; eudicotyledons; Gunneridae; Pentapetalae; rosids; malvids; Brassicales; Brassicaceae; Camelineae; Arabidopsis	.	TRINITY_DN43817_c6_g7_i1.p1	1-906[+]	ZHD11_ARATH^ZHD11_ARATH^Q:84-271,H:29-223^48.21%ID^E:2e-54^RecName: Full=Zinc-finger homeodomain protein 11;^Eukaryota; Viridiplantae; Streptophyta; Embryophyta; Tracheophyta; Spermatophyta; Magnoliophyta; eudicotyledons; Gunneridae; Pentapetalae; rosids; malvids; Brassicales; Brassicaceae; Camelineae; Arabidopsis	PF04770.9^ZF-HD_dimer^ZF-HD protein dimerisation region^85-138^E:2.1e-25	sigP:1^22^0.528^YES	.	ENOG410YKTX^homeobox protein	KEGG:ath:AT1G69600	GO:0005634^cellular_component^nucleus`GO:0003677^molecular_function^DNA binding`GO:0046872^molecular_function^metal ion binding`GO:0042803^molecular_function^protein homodimerization activity`GO:0003700^molecular_function^transcription factor activity, sequence-specific DNA binding`GO:0045893^biological_process^positive regulation of transcription, DNA-templated`GO:0009414^biological_process^resp…	.	.	.
TRINITY_DN45481_c0_g1	roots S.abrotanoides	roots S. yangii	3.06182	0.000297663138029978	0.000658772731857079	TRINITY_DN45481_c0_g1_i1	NAC98_ARATH^NAC98_ARATH^Q:289-1230,H:13-374^47.04%ID^E:4e-95^RecName: Full=Protein CUP-SHAPED COTYLEDON 2;^Eukaryota; Viridiplantae; Streptophyta; Embryophyta; Tracheophyta; Spermatophyta; Magnoliophyta; eudicotyledons; Gunneridae; Pentapetalae; rosids; malvids; Brassicales; Brassicaceae; Camelineae; Arabidopsis	.	TRINITY_DN45481_c0_g1_i1.p1	259-1233[+]	NAC98_ARATH^NAC98_ARATH^Q:11-324,H:13-374^48.68%ID^E:2e-102^RecName: Full=Protein CUP-SHAPED COTYLEDON 2;^Eukaryota; Viridiplantae; Streptophyta; Embryophyta; Tracheophyta; Spermatophyta; Magnoliophyta; eudicotyledons; Gunneridae; Pentapetalae; rosids; malvids; Brassicales; Brassicaceae; Camelineae; Arabidopsis	PF02365.12^NAM^No apical meristem (NAM) protein^16-142^E:4.1e-28	.	.	ENOG410Y9VP^Protein CUP-SHAPED COTYLEDON	KEGG:ath:AT5G53950	GO:0005634^cellular_component^nucleus`GO:0003677^molecular_function^DNA binding`GO:0003700^molecular_function^transcription factor activity, sequence-specific DNA binding`GO:0010160^biological_process^formation of organ boundary`GO:0048366^biological_process^leaf development`GO:0010072^biological_process^primary shoot apical meristem specification`GO:0048504^biological_process^regulation of timin…	GO:0003677^molecular_function^DNA binding`GO:0006355^biological_process^regulation of transcription, DNA-templated	.	.
TRINITY_DN47690_c1_g4	roots S.abrotanoides	roots S. yangii	3.02076	5.02763e+09	0.000122719411617031	TRINITY_DN47690_c1_g4_i2	DRL4_ARATH^DRL4_ARATH^Q:209-1045,H:2-295^34.56%ID^E:1e-39^RecName: Full=Putative disease resistance protein At1g50180;^Eukaryota; Viridiplantae; Streptophyta; Embryophyta; Tracheophyta; Spermatophyta; Magnoliophyta; eudicotyledons; Gunneridae; Pentapetalae; rosids; malvids; Brassicales; Brassicaceae; Camelineae; Arabidopsis	.	TRINITY_DN47690_c1_g4_i2.p1	203-1051[+]	DRL4_ARATH^DRL4_ARATH^Q:3-281,H:2-295^37.12%ID^E:1e-46^RecName: Full=Putative disease resistance protein At1g50180;^Eukaryota; Viridiplantae; Streptophyta; Embryophyta; Tracheophyta; Spermatophyta; Magnoliophyta; eudicotyledons; Gunneridae; Pentapetalae; rosids; malvids; Brassicales; Brassicaceae; Camelineae; Arabidopsis	PF00931.19^NB-ARC^NB-ARC domain^174-279^E:8.3e-22	.	.	COG4886^leucine Rich Repeat	KEGG:ath:AT1G50180	GO:0009506^cellular_component^plasmodesma`GO:0043531^molecular_function^ADP binding`GO:0005524^molecular_function^ATP binding`GO:0006952^biological_process^defense response	GO:0043531^molecular_function^ADP binding	.	.
TRINITY_DN45664_c0_g3	roots S.abrotanoides	roots S. yangii	3.00753	5.844e+09	0.000141435534448897	TRINITY_DN45664_c0_g3_i2	Y5270_ARATH^Y5270_ARATH^Q:313-981,H:2-203^48.44%ID^E:2e-59^RecName: Full=B3 domain-containing protein At5g42700;^Eukaryota; Viridiplantae; Streptophyta; Embryophyta; Tracheophyta; Spermatophyta; Magnoliophyta; eudicotyledons; Gunneridae; Pentapetalae; rosids; malvids; Brassicales; Brassicaceae; Camelineae; Arabidopsis	.	TRINITY_DN45664_c0_g3_i2.p1	313-1029[+]	Y5270_ARATH^Y5270_ARATH^Q:1-223,H:2-203^50.89%ID^E:3e-67^RecName: Full=B3 domain-containing protein At5g42700;^Eukaryota; Viridiplantae; Streptophyta; Embryophyta; Tracheophyta; Spermatophyta; Magnoliophyta; eudicotyledons; Gunneridae; Pentapetalae; rosids; malvids; Brassicales; Brassicaceae; Camelineae; Arabidopsis	PF02362.18^B3^B3 DNA binding domain^129-213^E:7e-13	.	.	ENOG4111SA1^B3 domain-containing protein	KEGG:ath:AT5G42700	GO:0005634^cellular_component^nucleus`GO:0003677^molecular_function^DNA binding`GO:0006355^biological_process^regulation of transcription, DNA-templated`GO:0006351^biological_process^transcription, DNA-templated	GO:0003677^molecular_function^DNA binding	.	.
TRINITY_DN41221_c0_g2	roots S.abrotanoides	roots S. yangii	2.97651	0.000412544448979589	0.0008959894635786	TRINITY_DN41221_c0_g2_i1	CCA31_ARATH^CCA31_ARATH^Q:1366-278,H:1-346^57.81%ID^E:8e-146^RecName: Full=Putative cyclin-A3-1;^Eukaryota; Viridiplantae; Streptophyta; Embryophyta; Tracheophyta; Spermatophyta; Magnoliophyta; eudicotyledons; Gunneridae; Pentapetalae; rosids; malvids; Brassicales; Brassicaceae; Camelineae; Arabidopsis	.	TRINITY_DN41221_c0_g2_i1.p1	245-1366[-]	CCA32_ARATH^CCA32_ARATH^Q:1-366,H:1-366^56.72%ID^E:2e-151^RecName: Full=Cyclin-A3-2;^Eukaryota; Viridiplantae; Streptophyta; Embryophyta; Tracheophyta; Spermatophyta; Magnoliophyta; eudicotyledons; Gunneridae; Pentapetalae; rosids; malvids; Brassicales; Brassicaceae; Camelineae; Arabidopsis	PF00134.20^Cyclin_N^Cyclin, N-terminal domain^105-233^E:1.4e-41`PF02984.16^Cyclin_C^Cyclin, C-terminal domain^236-358^E:7.1e-33	.	.	COG5024^g2 mitotic-specific	KEGG:ath:AT1G47210`KO:K06627	GO:0005737^cellular_component^cytoplasm`GO:0005634^cellular_component^nucleus`GO:0007049^biological_process^cell cycle`GO:0051301^biological_process^cell division	GO:0005634^cellular_component^nucleus	.	.
TRINITY_DN44883_c1_g1	roots S.abrotanoides	roots S. yangii	2.93918	5.8221e+09	0.000140929807804989	TRINITY_DN44883_c1_g1_i12	RL403_CHLRE^RL403_CHLRE^Q:377-51,H:20-128^92.66%ID^E:1e-68^RecName: Full=Ubiquitin-60S ribosomal protein L40;^Eukaryota; Viridiplantae; Chlorophyta; Chlorophyceae; Chlamydomonadales; Chlamydomonadaceae; Chlamydomonas	.	TRINITY_DN44883_c1_g1_i12.p1	48-377[-]	RL403_CHLRE^RL403_CHLRE^Q:1-109,H:20-128^92.66%ID^E:5e-69^RecName: Full=Ubiquitin-60S ribosomal protein L40;^Eukaryota; Viridiplantae; Chlorophyta; Chlorophyceae; Chlamydomonadales; Chlamydomonadaceae; Chlamydomonas	PF00240.20^ubiquitin^Ubiquitin family^1-55^E:1e-25`PF11976.5^Rad60-SLD^Ubiquitin-2 like Rad60 SUMO-like^2-52^E:1.4e-10`PF14560.3^Ubiquitin_2^Ubiquitin-like domain^2-50^E:0.00051`PF13881.3^Rad60-SLD_2^Ubiquitin-2 like Rad60 SUMO-like^20-53^E:0.06`PF01020.14^Ribosomal_L40e^Ribosomal L40e family^59-108^E:8.2e-31	.	.	COG1552^Ribosomal protein	KEGG:cre:CHLREDRAFT_195594`KO:K02927	GO:0005634^cellular_component^nucleus`GO:0005840^cellular_component^ribosome`GO:0003735^molecular_function^structural constituent of ribosome`GO:0006412^biological_process^translation	GO:0005515^molecular_function^protein binding`GO:0003735^molecular_function^structural constituent of ribosome`GO:0006412^biological_process^translation`GO:0005840^cellular_component^ribosome	.	.
TRINITY_DN91030_c0_g1	roots S.abrotanoides	roots S. yangii	2.88854	0.000105559006940142	0.000247144646632688	TRINITY_DN91030_c0_g1_i1	CRPM2_ARATH^CRPM2_ARATH^Q:648-43,H:1-203^70.44%ID^E:4e-88^RecName: Full=Cold-regulated 413 plasma membrane protein 2;^Eukaryota; Viridiplantae; Streptophyta; Embryophyta; Tracheophyta; Spermatophyta; Magnoliophyta; eudicotyledons; Gunneridae; Pentapetalae; rosids; malvids; Brassicales; Brassicaceae; Camelineae; Arabidopsis	.	TRINITY_DN91030_c0_g1_i1.p1	40-732[-]	CRPM2_ARATH^CRPM2_ARATH^Q:29-230,H:1-203^73.4%ID^E:2e-105^RecName: Full=Cold-regulated 413 plasma membrane protein 2;^Eukaryota; Viridiplantae; Streptophyta; Embryophyta; Tracheophyta; Spermatophyta; Magnoliophyta; eudicotyledons; Gunneridae; Pentapetalae; rosids; malvids; Brassicales; Brassicaceae; Camelineae; Arabidopsis	PF05562.8^WCOR413^Cold acclimation protein WCOR413^37-217^E:1.8e-88	.	.	ENOG4111SCF^Cold acclimation protein	KEGG:ath:AT3G50830	GO:0016021^cellular_component^integral component of membrane`GO:0005886^cellular_component^plasma membrane`GO:0005774^cellular_component^vacuolar membrane	GO:0016021^cellular_component^integral component of membrane	.	.
TRINITY_DN37248_c0_g1	roots S.abrotanoides	roots S. yangii	2.78214	0.000109132979152651	0.000255063535801273	TRINITY_DN37248_c0_g1_i3	WEE1_ARATH^WEE1_ARATH^Q:174-998,H:7-290^44.1%ID^E:2e-66^RecName: Full=Wee1-like protein kinase;^Eukaryota; Viridiplantae; Streptophyta; Embryophyta; Tracheophyta; Spermatophyta; Magnoliophyta; eudicotyledons; Gunneridae; Pentapetalae; rosids; malvids; Brassicales; Brassicaceae; Camelineae; Arabidopsis	.	TRINITY_DN37248_c0_g1_i3.p1	183-1043[+]	WEE1_ARATH^WEE1_ARATH^Q:25-272,H:30-290^48.09%ID^E:9e-71^RecName: Full=Wee1-like protein kinase;^Eukaryota; Viridiplantae; Streptophyta; Embryophyta; Tracheophyta; Spermatophyta; Magnoliophyta; eudicotyledons; Gunneridae; Pentapetalae; rosids; malvids; Brassicales; Brassicaceae; Camelineae; Arabidopsis	.	.	.	ENOG410XS1M^Protein kinase, membrane associated tyrosine threonine 1	KEGG:ath:AT1G02970`KO:K06632	GO:0005634^cellular_component^nucleus`GO:0005524^molecular_function^ATP binding`GO:0046872^molecular_function^metal ion binding`GO:0004715^molecular_function^non-membrane spanning protein tyrosine kinase activity`GO:0004672^molecular_function^protein kinase activity`GO:0007050^biological_process^cell cycle arrest`GO:0051301^biological_process^cell division`GO:0000076^biological_process^DNA replic…	.	.	.
TRINITY_DN46509_c4_g1	roots S.abrotanoides	roots S. yangii	2.76205	6.3701e+09	0.000153384237707011	TRINITY_DN46509_c4_g1_i1	Y5614_ARATH^Y5614_ARATH^Q:1399-1761,H:603-720^37.1%ID^E:1e-07^RecName: Full=Probable LRR receptor-like serine/threonine-protein kinase At1g56140;^Eukaryota; Viridiplantae; Streptophyta; Embryophyta; Tracheophyta; Spermatophyta; Magnoliophyta; eudicotyledons; Gunneridae; Pentapetalae; rosids; malvids; Brassicales; Brassicaceae; Camelineae; Arabidopsis	.	TRINITY_DN46509_c4_g1_i1.p2	1435-1761[+]	Y5614_ARATH^Y5614_ARATH^Q:19-109,H:634-720^41.94%ID^E:3e-09^RecName: Full=Probable LRR receptor-like serine/threonine-protein kinase At1g56140;^Eukaryota; Viridiplantae; Streptophyta; Embryophyta; Tracheophyta; Spermatophyta; Magnoliophyta; eudicotyledons; Gunneridae; Pentapetalae; rosids; malvids; Brassicales; Brassicaceae; Camelineae; Arabidopsis	.	.	.	ENOG410XSG4^(E 0.0) leucine-rich repeat family protein protein kinase family protein	KEGG:ath:AT1G56140	GO:0016021^cellular_component^integral component of membrane`GO:0005886^cellular_component^plasma membrane`GO:0005524^molecular_function^ATP binding`GO:0004674^molecular_function^protein serine/threonine kinase activity	.	.	.
TRINITY_DN43187_c1_g5	roots S.abrotanoides	roots S. yangii	2.6636	0.00320991611893285	0.00609212513782792	TRINITY_DN43187_c1_g5_i1	RS15_ORYSJ^RS15_ORYSJ^Q:27-473,H:7-154^66.44%ID^E:8e-50^RecName: Full=40S ribosomal protein S15;^Eukaryota; Viridiplantae; Streptophyta; Embryophyta; Tracheophyta; Spermatophyta; Magnoliophyta; Liliopsida; Poales; Poaceae; BOP clade; Oryzoideae; Oryzeae; Oryzinae; Oryza	.	TRINITY_DN43187_c1_g5_i1.p1	3-476[+]	RS15_ORYSJ^RS15_ORYSJ^Q:9-157,H:7-154^75.17%ID^E:6e-76^RecName: Full=40S ribosomal protein S15;^Eukaryota; Viridiplantae; Streptophyta; Embryophyta; Tracheophyta; Spermatophyta; Magnoliophyta; Liliopsida; Poales; Poaceae; BOP clade; Oryzoideae; Oryzeae; Oryzinae; Oryza	PF00203.18^Ribosomal_S19^Ribosomal protein S19^59-140^E:2.5e-32	.	.	COG0185^Protein S19 forms a complex with S13 that binds strongly to the 16S ribosomal RNA (By similarity)	.	GO:0022627^cellular_component^cytosolic small ribosomal subunit`GO:0003723^molecular_function^RNA binding`GO:0003735^molecular_function^structural constituent of ribosome`GO:0006412^biological_process^translation	GO:0003735^molecular_function^structural constituent of ribosome`GO:0006412^biological_process^translation`GO:0005840^cellular_component^ribosome	.	.
TRINITY_DN28768_c0_g1	roots S.abrotanoides	roots S. yangii	2.65329	0.000133790935622943	0.000309278773247344	TRINITY_DN28768_c0_g1_i1	MAKR6_ARATH^MAKR6_ARATH^Q:1188-538,H:7-235^28.91%ID^E:1e-07^RecName: Full=Probable membrane-associated kinase regulator 6;^Eukaryota; Viridiplantae; Streptophyta; Embryophyta; Tracheophyta; Spermatophyta; Magnoliophyta; eudicotyledons; Gunneridae; Pentapetalae; rosids; malvids; Brassicales; Brassicaceae; Camelineae; Arabidopsis	.	TRINITY_DN28768_c0_g1_i1.p1	535-1191[-]	MAKR6_ARATH^MAKR6_ARATH^Q:2-218,H:7-235^28.91%ID^E:6e-09^RecName: Full=Probable membrane-associated kinase regulator 6;^Eukaryota; Viridiplantae; Streptophyta; Embryophyta; Tracheophyta; Spermatophyta; Magnoliophyta; eudicotyledons; Gunneridae; Pentapetalae; rosids; malvids; Brassicales; Brassicaceae; Camelineae; Arabidopsis	.	.	.	ENOG41114QY^membrane-associated kinase regulator	KEGG:ath:AT5G52900	GO:0005886^cellular_component^plasma membrane`GO:0009738^biological_process^abscisic acid-activated signaling pathway	.	.	.
TRINITY_DN46872_c2_g5	roots S.abrotanoides	roots S. yangii	2.60738	5.58484e+09	0.00013563327188592	TRINITY_DN46872_c2_g5_i1	ML146_PAPSO^ML146_PAPSO^Q:52-411,H:14-137^37.3%ID^E:8e-20^RecName: Full=Major latex protein 146;^Eukaryota; Viridiplantae; Streptophyta; Embryophyta; Tracheophyta; Spermatophyta; Magnoliophyta; eudicotyledons; Ranunculales; Papaveraceae; Papaveroideae; Papaver	.	TRINITY_DN46872_c2_g5_i1.p1	31-477[+]	ML146_PAPSO^ML146_PAPSO^Q:8-127,H:14-137^37.3%ID^E:1e-20^RecName: Full=Major latex protein 146;^Eukaryota; Viridiplantae; Streptophyta; Embryophyta; Tracheophyta; Spermatophyta; Magnoliophyta; eudicotyledons; Ranunculales; Papaveraceae; Papaveroideae; Papaver	PF00407.16^Bet_v_1^Pathogenesis-related protein Bet v I family^6-146^E:3.2e-25	.	.	.	.	GO:0016023^cellular_component^cytoplasmic, membrane-bounded vesicle`GO:0005773^cellular_component^vacuole`GO:0006952^biological_process^defense response`GO:0009607^biological_process^response to biotic stimulus	GO:0006952^biological_process^defense response`GO:0009607^biological_process^response to biotic stimulus	.	.
TRINITY_DN32735_c0_g2	roots S.abrotanoides	roots S. yangii	2.53167	6.05264e+09	0.000146168307642311	TRINITY_DN32735_c0_g2_i1	ERECT_ARATH^ERECT_ARATH^Q:1288-344,H:29-345^34.46%ID^E:5e-35^RecName: Full=LRR receptor-like serine/threonine-protein kinase ERECTA {ECO:0000303|PubMed:8624444};^Eukaryota; Viridiplantae; Streptophyta; Embryophyta; Tracheophyta; Spermatophyta; Magnoliophyta; eudicotyledons; Gunneridae; Pentapetalae; rosids; malvids; Brassicales; Brassicaceae; Camelineae; Arabidopsis`ERECT_ARATH^ERECT_ARATH^Q:1126…	.	TRINITY_DN32735_c0_g2_i1.p1	191-1399[-]	ERECT_ARATH^ERECT_ARATH^Q:38-352,H:29-345^34.46%ID^E:4e-39^RecName: Full=LRR receptor-like serine/threonine-protein kinase ERECTA {ECO:0000303|PubMed:8624444};^Eukaryota; Viridiplantae; Streptophyta; Embryophyta; Tracheophyta; Spermatophyta; Magnoliophyta; eudicotyledons; Gunneridae; Pentapetalae; rosids; malvids; Brassicales; Brassicaceae; Camelineae; Arabidopsis`ERECT_ARATH^ERECT_ARATH^Q:92-352…	PF08263.9^LRRNT_2^Leucine rich repeat N-terminal domain^33-73^E:1.4e-07`PF08263.9^LRRNT_2^Leucine rich repeat N-terminal domain^84-97^E:5300`PF13516.3^LRR_6^Leucine Rich repeat^152-166^E:0.14`PF00560.30^LRR_1^Leucine Rich Repeat^153-171^E:0.93`PF13855.3^LRR_8^Leucine rich repeat^199-257^E:3.5e-08`PF13855.3^LRR_8^Leucine rich repeat^221-279^E:2.9e-07	.	.	COG0515^Serine Threonine protein kinase`COG4886^leucine Rich Repeat	KEGG:ath:AT2G26330	GO:0016021^cellular_component^integral component of membrane`GO:0005739^cellular_component^mitochondrion`GO:0005886^cellular_component^plasma membrane`GO:0005524^molecular_function^ATP binding`GO:0042277^molecular_function^peptide binding`GO:0004674^molecular_function^protein serine/threonine kinase activity`GO:0019199^molecular_function^transmembrane receptor protein kinase activity`GO:0070370^b…	GO:0005515^molecular_function^protein binding	.	.
TRINITY_DN44864_c4_g1	roots S.abrotanoides	roots S. yangii	2.52722	0.000961168616012892	0.00197427128574698	TRINITY_DN44864_c4_g1_i1	ACD6_ARATH^ACD6_ARATH^Q:529-2,H:98-286^32.28%ID^E:3e-11^RecName: Full=Protein ACCELERATED CELL DEATH 6 {ECO:0000303|PubMed:10488236};^Eukaryota; Viridiplantae; Streptophyta; Embryophyta; Tracheophyta; Spermatophyta; Magnoliophyta; eudicotyledons; Gunneridae; Pentapetalae; rosids; malvids; Brassicales; Brassicaceae; Camelineae; Arabidopsis	.	TRINITY_DN44864_c4_g1_i1.p1	2-997[-]	ACD6_ARATH^ACD6_ARATH^Q:157-332,H:98-286^32.28%ID^E:2e-11^RecName: Full=Protein ACCELERATED CELL DEATH 6 {ECO:0000303|PubMed:10488236};^Eukaryota; Viridiplantae; Streptophyta; Embryophyta; Tracheophyta; Spermatophyta; Magnoliophyta; eudicotyledons; Gunneridae; Pentapetalae; rosids; malvids; Brassicales; Brassicaceae; Camelineae; Arabidopsis	PF13857.3^Ank_5^Ankyrin repeats (many copies)^155-201^E:1.3e-06`PF13637.3^Ank_4^Ankyrin repeats (many copies)^161-214^E:7.6e-09`PF12796.4^Ank_2^Ankyrin repeats (3 copies)^193-261^E:1.6e-08`PF13606.3^Ank_3^Ankyrin repeat^194-216^E:0.0012`PF00023.27^Ank^Ankyrin repeat^194-217^E:0.0022	.	.	COG0666^Ankyrin Repeat	KEGG:ath:AT4G14400	GO:0030176^cellular_component^integral component of endoplasmic reticulum membrane`GO:0005887^cellular_component^integral component of plasma membrane`GO:0016020^cellular_component^membrane`GO:0008219^biological_process^cell death`GO:0071446^biological_process^cellular response to salicylic acid stimulus`GO:0009816^biological_process^defense response to bacterium, incompatible interaction`GO:1900…	GO:0005515^molecular_function^protein binding	.	.
TRINITY_DN44411_c1_g1	roots S.abrotanoides	roots S. yangii	2.52266	0.000375082310644289	0.000818955602228028	TRINITY_DN44411_c1_g1_i1	AB11G_ARATH^AB11G_ARATH^Q:2413-347,H:1-696^82.93%ID^E:0^RecName: Full=ABC transporter G family member 11;^Eukaryota; Viridiplantae; Streptophyta; Embryophyta; Tracheophyta; Spermatophyta; Magnoliophyta; eudicotyledons; Gunneridae; Pentapetalae; rosids; malvids; Brassicales; Brassicaceae; Camelineae; Arabidopsis	.	TRINITY_DN44411_c1_g1_i1.p1	323-2458[-]	AB11G_ARATH^AB11G_ARATH^Q:16-704,H:1-696^82.93%ID^E:0^RecName: Full=ABC transporter G family member 11;^Eukaryota; Viridiplantae; Streptophyta; Embryophyta; Tracheophyta; Spermatophyta; Magnoliophyta; eudicotyledons; Gunneridae; Pentapetalae; rosids; malvids; Brassicales; Brassicaceae; Camelineae; Arabidopsis	PF00005.24^ABC_tran^ABC transporter^77-228^E:3.4e-23`PF13555.3^AAA_29^P-loop containing region of AAA domain^87-109^E:2.1e-06`PF01061.21^ABC2_membrane^ABC-2 type transporter^390-596^E:2.3e-31	.	.	COG1131^(ABC) transporter	KEGG:ath:AT1G17840	GO:0009897^cellular_component^external side of plasma membrane`GO:0016021^cellular_component^integral component of membrane`GO:0005886^cellular_component^plasma membrane`GO:0005524^molecular_function^ATP binding`GO:0042626^molecular_function^ATPase activity, coupled to transmembrane movement of substances`GO:0015245^molecular_function^fatty acid transporter activity`GO:0042803^molecular_function^…	GO:0005524^molecular_function^ATP binding`GO:0016887^molecular_function^ATPase activity`GO:0016020^cellular_component^membrane	.	.
TRINITY_DN47171_c1_g1	roots S.abrotanoides	roots S. yangii	2.51896	0.000233191625445546	0.000522418794625882	TRINITY_DN47171_c1_g1_i10	PHO19_ARATH^PHO19_ARATH^Q:1287-265,H:449-790^57.31%ID^E:3e-144^RecName: Full=Phosphate transporter PHO1 homolog 9;^Eukaryota; Viridiplantae; Streptophyta; Embryophyta; Tracheophyta; Spermatophyta; Magnoliophyta; eudicotyledons; Gunneridae; Pentapetalae; rosids; malvids; Brassicales; Brassicaceae; Camelineae; Arabidopsis`PHO19_ARATH^PHO19_ARATH^Q:1813-1379,H:297-441^54.48%ID^E:3e-144^RecName: Full…	.	TRINITY_DN47171_c1_g1_i10.p2	1196-2332[-]	PHO19_ARATH^PHO19_ARATH^Q:174-338,H:297-464^49.4%ID^E:3e-47^RecName: Full=Phosphate transporter PHO1 homolog 9;^Eukaryota; Viridiplantae; Streptophyta; Embryophyta; Tracheophyta; Spermatophyta; Magnoliophyta; eudicotyledons; Gunneridae; Pentapetalae; rosids; malvids; Brassicales; Brassicaceae; Camelineae; Arabidopsis`PHO19_ARATH^PHO19_ARATH^Q:24-161,H:1-190^28.65%ID^E:6e-16^RecName: Full=Phosphat…	PF03105.16^SPX^SPX domain^24-94^E:9e-13`PF03105.16^SPX^SPX domain^72-160^E:5.7e-10`PF03105.16^SPX^SPX domain^173-224^E:9.6e-17	.	.	COG5409^Xenotropic and polytropic retrovirus receptor 1	KEGG:ath:AT3G29060	GO:0016021^cellular_component^integral component of membrane`GO:0005886^cellular_component^plasma membrane`GO:0006817^biological_process^phosphate ion transport	.	.	.
TRINITY_DN89038_c0_g1	roots S.abrotanoides	roots S. yangii	2.48354	0.000261272869833799	0.00058234087875129	TRINITY_DN89038_c0_g1_i1	DTX54_ARATH^DTX54_ARATH^Q:9-731,H:261-500^75.1%ID^E:9e-114^RecName: Full=Protein DETOXIFICATION 54 {ECO:0000303|PubMed:11739388};^Eukaryota; Viridiplantae; Streptophyta; Embryophyta; Tracheophyta; Spermatophyta; Magnoliophyta; eudicotyledons; Gunneridae; Pentapetalae; rosids; malvids; Brassicales; Brassicaceae; Camelineae; Arabidopsis	.	TRINITY_DN89038_c0_g1_i1.p1	3-767[+]	DTX54_ARATH^DTX54_ARATH^Q:3-254,H:261-510^73.81%ID^E:2e-131^RecName: Full=Protein DETOXIFICATION 54 {ECO:0000303|PubMed:11739388};^Eukaryota; Viridiplantae; Streptophyta; Embryophyta; Tracheophyta; Spermatophyta; Magnoliophyta; eudicotyledons; Gunneridae; Pentapetalae; rosids; malvids; Brassicales; Brassicaceae; Camelineae; Arabidopsis	PF01554.15^MatE^MatE^14-175^E:2.7e-33	.	.	COG0534^Mate efflux family protein	KEGG:ath:AT1G71870`KO:K03327	GO:0016021^cellular_component^integral component of membrane`GO:0005778^cellular_component^peroxisomal membrane`GO:0015297^molecular_function^antiporter activity`GO:0015238^molecular_function^drug transmembrane transporter activity`GO:0006855^biological_process^drug transmembrane transport	GO:0015238^molecular_function^drug transmembrane transporter activity`GO:0015297^molecular_function^antiporter activity`GO:0006855^biological_process^drug transmembrane transport`GO:0055085^biological_process^transmembrane transport`GO:0016020^cellular_component^membrane	.	.
TRINITY_DN44282_c1_g1	roots S.abrotanoides	roots S. yangii	2.47946	5.2407e+09	0.000127686125228882	TRINITY_DN44282_c1_g1_i1	IMK3_ARATH^IMK3_ARATH^Q:2362-266,H:46-770^66.58%ID^E:0^RecName: Full=Probable leucine-rich repeat receptor-like protein kinase IMK3;^Eukaryota; Viridiplantae; Streptophyta; Embryophyta; Tracheophyta; Spermatophyta; Magnoliophyta; eudicotyledons; Gunneridae; Pentapetalae; rosids; malvids; Brassicales; Brassicaceae; Camelineae; Arabidopsis	.	TRINITY_DN44282_c1_g1_i1.p1	233-2503[-]	IMK3_ARATH^IMK3_ARATH^Q:31-746,H:29-770^65.37%ID^E:0^RecName: Full=Probable leucine-rich repeat receptor-like protein kinase IMK3;^Eukaryota; Viridiplantae; Streptophyta; Embryophyta; Tracheophyta; Spermatophyta; Magnoliophyta; eudicotyledons; Gunneridae; Pentapetalae; rosids; malvids; Brassicales; Brassicaceae; Camelineae; Arabidopsis	PF08263.9^LRRNT_2^Leucine rich repeat N-terminal domain^46-56^E:3000`PF08263.9^LRRNT_2^Leucine rich repeat N-terminal domain^61-100^E:9e-08`PF13855.3^LRR_8^Leucine rich repeat^249-307^E:1.2e-10`PF00560.30^LRR_1^Leucine Rich Repeat^273-293^E:1.2`PF07714.14^Pkinase_Tyr^Protein tyrosine kinase^470-732^E:1.1e-40`PF00069.22^Pkinase^Protein kinase domain^470-731^E:3.9e-38	.	.	.	KEGG:ath:AT3G56100	GO:0016021^cellular_component^integral component of membrane`GO:0005886^cellular_component^plasma membrane`GO:0005524^molecular_function^ATP binding`GO:0004674^molecular_function^protein serine/threonine kinase activity	GO:0005515^molecular_function^protein binding`GO:0004672^molecular_function^protein kinase activity`GO:0006468^biological_process^protein phosphorylation`GO:0005524^molecular_function^ATP binding	.	.
TRINITY_DN44007_c0_g4	roots S.abrotanoides	roots S. yangii	2.46877	9.38945e+09	0.00022129948278672	TRINITY_DN44007_c0_g4_i1	QKY_ARATH^QKY_ARATH^Q:866-3154,H:303-1081^49.37%ID^E:0^RecName: Full=Protein QUIRKY {ECO:0000303|PubMed:19180193};^Eukaryota; Viridiplantae; Streptophyta; Embryophyta; Tracheophyta; Spermatophyta; Magnoliophyta; eudicotyledons; Gunneridae; Pentapetalae; rosids; malvids; Brassicales; Brassicaceae; Camelineae; Arabidopsis`QKY_ARATH^QKY_ARATH^Q:176-547,H:18-145^46.09%ID^E:5e-24^RecName: Full=Protein…	.	TRINITY_DN44007_c0_g4_i1.p1	164-3157[+]	QKY_ARATH^QKY_ARATH^Q:235-997,H:303-1081^49.62%ID^E:0^RecName: Full=Protein QUIRKY {ECO:0000303|PubMed:19180193};^Eukaryota; Viridiplantae; Streptophyta; Embryophyta; Tracheophyta; Spermatophyta; Magnoliophyta; eudicotyledons; Gunneridae; Pentapetalae; rosids; malvids; Brassicales; Brassicaceae; Camelineae; Arabidopsis`QKY_ARATH^QKY_ARATH^Q:5-128,H:18-145^46.09%ID^E:4e-24^RecName: Full=Protein QU…	PF00168.27^C2^C2 domain^5-96^E:2e-16`PF00168.27^C2^C2 domain^265-356^E:8.6e-22`PF00168.27^C2^C2 domain^426-532^E:1.5e-13`PF00168.27^C2^C2 domain^589-697^E:2.1e-21`PF08372.7^PRT_C^Plant phosphoribosyltransferase C-terminal^842-997^E:1.9e-74	.	.	ENOG410Y912^Plant phosphoribosyltransferase C-terminal	KEGG:ath:AT1G74720	GO:0016021^cellular_component^integral component of membrane`GO:0005886^cellular_component^plasma membrane`GO:0009506^cellular_component^plasmodesma`GO:0005509^molecular_function^calcium ion binding`GO:0005544^molecular_function^calcium-dependent phospholipid binding`GO:0016757^molecular_function^transferase activity, transferring glycosyl groups`GO:0048513^biological_process^animal organ develop…	GO:0005515^molecular_function^protein binding	.	.
TRINITY_DN46545_c1_g6	roots S.abrotanoides	roots S. yangii	2.43375	4.71622e+09	0.000115674025141505	TRINITY_DN46545_c1_g6_i2	CDC6B_ARATH^CDC6B_ARATH^Q:1883-471,H:35-504^59.16%ID^E:0^RecName: Full=Cell division control protein 6 homolog B {ECO:0000305};^Eukaryota; Viridiplantae; Streptophyta; Embryophyta; Tracheophyta; Spermatophyta; Magnoliophyta; eudicotyledons; Gunneridae; Pentapetalae; rosids; malvids; Brassicales; Brassicaceae; Camelineae; Arabidopsis	.	TRINITY_DN46545_c1_g6_i2.p1	465-1955[-]	CDC6B_ARATH^CDC6B_ARATH^Q:25-495,H:35-504^59.16%ID^E:0^RecName: Full=Cell division control protein 6 homolog B {ECO:0000305};^Eukaryota; Viridiplantae; Streptophyta; Embryophyta; Tracheophyta; Spermatophyta; Magnoliophyta; eudicotyledons; Gunneridae; Pentapetalae; rosids; malvids; Brassicales; Brassicaceae; Camelineae; Arabidopsis	PF13401.3^AAA_22^AAA domain^137-255^E:5.3e-16`PF00004.26^AAA^ATPase family associated with various cellular activities (AAA)^143-279^E:0.00018`PF09079.8^Cdc6_C^CDC6, C terminal winged helix domain^406-484^E:4.4e-19	.	.	COG1474^Involved in regulation of DNA replication (By similarity)	KEGG:ath:AT1G07270`KO:K02213	GO:0005634^cellular_component^nucleus`GO:0007049^biological_process^cell cycle`GO:0051301^biological_process^cell division`GO:0006270^biological_process^DNA replication initiation	GO:0005524^molecular_function^ATP binding	.	.
TRINITY_DN71605_c0_g1	roots S.abrotanoides	roots S. yangii	2.39034	0.000216869506584125	0.000487337211152246	TRINITY_DN71605_c0_g1_i1	NLTP6_AMBAR^NLTP6_AMBAR^Q:5-325,H:5-115^44.14%ID^E:4e-22^RecName: Full=Non-specific lipid-transfer protein;^Eukaryota; Viridiplantae; Streptophyta; Embryophyta; Tracheophyta; Spermatophyta; Magnoliophyta; eudicotyledons; Gunneridae; Pentapetalae; asterids; campanulids; Asterales; Asteraceae; Asteroideae; Heliantheae alliance; Heliantheae; Ambrosia	.	TRINITY_DN71605_c0_g1_i1.p1	2-331[+]	NLTP6_AMBAR^NLTP6_AMBAR^Q:2-108,H:5-115^44.14%ID^E:1e-22^RecName: Full=Non-specific lipid-transfer protein;^Eukaryota; Viridiplantae; Streptophyta; Embryophyta; Tracheophyta; Spermatophyta; Magnoliophyta; eudicotyledons; Gunneridae; Pentapetalae; asterids; campanulids; Asterales; Asteraceae; Asteroideae; Heliantheae alliance; Heliantheae; Ambrosia	PF14368.3^LTP_2^Probable lipid transfer^15-94^E:5.5e-05`PF00234.19^Tryp_alpha_amyl^Protease inhibitor/seed storage/LTP family^23-97^E:4.6e-07	sigP:1^19^0.897^YES	.	.	.	GO:0008289^molecular_function^lipid binding`GO:0006869^biological_process^lipid transport	.	.	.
TRINITY_DN46590_c3_g1	roots S.abrotanoides	roots S. yangii	2.35144	0.00278118117114672	0.0053334923200419	TRINITY_DN46590_c3_g1_i4	SAHH_WHEAT^SAHH_WHEAT^Q:48-959,H:2-303^72.04%ID^E:3e-151^RecName: Full=Adenosylhomocysteinase;^Eukaryota; Viridiplantae; Streptophyta; Embryophyta; Tracheophyta; Spermatophyta; Magnoliophyta; Liliopsida; Poales; Poaceae; BOP clade; Pooideae; Triticodae; Triticeae; Triticinae; Triticum	.	TRINITY_DN46590_c3_g1_i4.p1	3-962[+]	SAHH_PETCR^SAHH_PETCR^Q:16-319,H:2-303^71.48%ID^E:5e-155^RecName: Full=Adenosylhomocysteinase;^Eukaryota; Viridiplantae; Streptophyta; Embryophyta; Tracheophyta; Spermatophyta; Magnoliophyta; eudicotyledons; Gunneridae; Pentapetalae; asterids; campanulids; Apiales; Apiaceae; Apioideae; apioid superclade; Apieae; Petroselinum	PF05221.14^AdoHcyase^S-adenosyl-L-homocysteine hydrolase^27-264^E:3.9e-107`PF00670.18^AdoHcyase_NAD^S-adenosyl-L-homocysteine hydrolase, NAD binding domain^256-319^E:3.8e-34	.	.	.	.	GO:0004013^molecular_function^adenosylhomocysteinase activity`GO:0006730^biological_process^one-carbon metabolic process	GO:0004013^molecular_function^adenosylhomocysteinase activity`GO:0006730^biological_process^one-carbon metabolic process	.	.
TRINITY_DN47562_c0_g3	roots S.abrotanoides	roots S. yangii	2.34394	0.000274531131981804	0.000610333733187746	TRINITY_DN47562_c0_g3_i1	SD11_ARATH^SD11_ARATH^Q:2-463,H:281-434^39.1%ID^E:4e-32^RecName: Full=G-type lectin S-receptor-like serine/threonine-protein kinase SD1-1;^Eukaryota; Viridiplantae; Streptophyta; Embryophyta; Tracheophyta; Spermatophyta; Magnoliophyta; eudicotyledons; Gunneridae; Pentapetalae; rosids; malvids; Brassicales; Brassicaceae; Camelineae; Arabidopsis	.	TRINITY_DN47562_c0_g3_i1.p1	2-637[+]	SD11_ARATH^SD11_ARATH^Q:1-154,H:281-434^39.1%ID^E:4e-32^RecName: Full=G-type lectin S-receptor-like serine/threonine-protein kinase SD1-1;^Eukaryota; Viridiplantae; Streptophyta; Embryophyta; Tracheophyta; Spermatophyta; Magnoliophyta; eudicotyledons; Gunneridae; Pentapetalae; rosids; malvids; Brassicales; Brassicaceae; Camelineae; Arabidopsis	PF00954.17^S_locus_glycop^S-locus glycoprotein domain^1-43^E:3.5e-11`PF08276.8^PAN_2^PAN-like domain^65-131^E:4.4e-19	.	.	COG0515^Serine Threonine protein kinase	KEGG:ath:AT4G27300	GO:0016021^cellular_component^integral component of membrane`GO:0005886^cellular_component^plasma membrane`GO:0009506^cellular_component^plasmodesma`GO:0005524^molecular_function^ATP binding`GO:0005516^molecular_function^calmodulin binding`GO:0030246^molecular_function^carbohydrate binding`GO:0004674^molecular_function^protein serine/threonine kinase activity`GO:0031625^molecular_function^ubiquit…	GO:0048544^biological_process^recognition of pollen	.	.
TRINITY_DN46177_c0_g2	roots S.abrotanoides	roots S. yangii	2.34145	0.000495060597446387	0.00106289289636157	TRINITY_DN46177_c0_g2_i1	BH093_ARATH^BH093_ARATH^Q:965-357,H:143-351^64.93%ID^E:1e-75^RecName: Full=Transcription factor bHLH93;^Eukaryota; Viridiplantae; Streptophyta; Embryophyta; Tracheophyta; Spermatophyta; Magnoliophyta; eudicotyledons; Gunneridae; Pentapetalae; rosids; malvids; Brassicales; Brassicaceae; Camelineae; Arabidopsis	.	TRINITY_DN46177_c0_g2_i1.p1	354-1232[-]	BH093_ARATH^BH093_ARATH^Q:90-292,H:143-351^64.93%ID^E:4e-78^RecName: Full=Transcription factor bHLH93;^Eukaryota; Viridiplantae; Streptophyta; Embryophyta; Tracheophyta; Spermatophyta; Magnoliophyta; eudicotyledons; Gunneridae; Pentapetalae; rosids; malvids; Brassicales; Brassicaceae; Camelineae; Arabidopsis	PF00010.23^HLH^Helix-loop-helix DNA-binding domain^126-169^E:1.8e-09	.	.	ENOG410YB4F^Transcription factor	KEGG:ath:AT5G65640	GO:0005634^cellular_component^nucleus`GO:0003677^molecular_function^DNA binding`GO:0003700^molecular_function^transcription factor activity, sequence-specific DNA binding`GO:0007275^biological_process^multicellular organism development`GO:0006351^biological_process^transcription, DNA-templated	GO:0046983^molecular_function^protein dimerization activity	.	.
TRINITY_DN47764_c6_g1	roots S.abrotanoides	roots S. yangii	2.31151	0.00316438548082033	0.00601224634296212	TRINITY_DN47764_c6_g1_i1	R1A6_SOLDE^R1A6_SOLDE^Q:310-2,H:688-786^47.57%ID^E:2e-20^RecName: Full=Putative late blight resistance protein homolog R1A-6;^Eukaryota; Viridiplantae; Streptophyta; Embryophyta; Tracheophyta; Spermatophyta; Magnoliophyta; eudicotyledons; Gunneridae; Pentapetalae; asterids; lamiids; Solanales; Solanaceae; Solanoideae; Solaneae; Solanum	.	TRINITY_DN47764_c6_g1_i1.p1	2-310[-]	R1A6_SOLDE^R1A6_SOLDE^Q:1-103,H:688-786^47.57%ID^E:1e-20^RecName: Full=Putative late blight resistance protein homolog R1A-6;^Eukaryota; Viridiplantae; Streptophyta; Embryophyta; Tracheophyta; Spermatophyta; Magnoliophyta; eudicotyledons; Gunneridae; Pentapetalae; asterids; lamiids; Solanales; Solanaceae; Solanoideae; Solaneae; Solanum	PF00931.19^NB-ARC^NB-ARC domain^1-102^E:7e-24	.	.	.	.	GO:0005737^cellular_component^cytoplasm`GO:0016020^cellular_component^membrane`GO:0043531^molecular_function^ADP binding`GO:0005524^molecular_function^ATP binding`GO:0009626^biological_process^plant-type hypersensitive response	GO:0043531^molecular_function^ADP binding	.	.
TRINITY_DN39155_c1_g1	roots S.abrotanoides	roots S. yangii	2.29745	0.00579205559340367	0.0104990525512804	TRINITY_DN39155_c1_g1_i1	RS8_MAIZE^RS8_MAIZE^Q:347-6,H:1-115^70.43%ID^E:7e-51^RecName: Full=40S ribosomal protein S8;^Eukaryota; Viridiplantae; Streptophyta; Embryophyta; Tracheophyta; Spermatophyta; Magnoliophyta; Liliopsida; Poales; Poaceae; PACMAD clade; Panicoideae; Andropogonodae; Andropogoneae; Tripsacinae; Zea	.	TRINITY_DN39155_c1_g1_i1.p1	3-365[-]	RS8_MAIZE^RS8_MAIZE^Q:7-120,H:1-115^70.43%ID^E:6e-51^RecName: Full=40S ribosomal protein S8;^Eukaryota; Viridiplantae; Streptophyta; Embryophyta; Tracheophyta; Spermatophyta; Magnoliophyta; Liliopsida; Poales; Poaceae; PACMAD clade; Panicoideae; Andropogonodae; Andropogoneae; Tripsacinae; Zea	PF01201.19^Ribosomal_S8e^Ribosomal protein S8e^7-116^E:1.2e-42	.	.	COG2007^40S ribosomal protein S8	KEGG:zma:103654826`KEGG:zma:103654828`KEGG:zma:542341`KO:K02995	GO:0005840^cellular_component^ribosome`GO:0003735^molecular_function^structural constituent of ribosome`GO:0006412^biological_process^translation	.	.	.
TRINITY_DN44097_c3_g2	roots S.abrotanoides	roots S. yangii	2.29542	6.7384e+09	0.000161750661475425	TRINITY_DN44097_c3_g2_i9	SAG39_ORYSJ^SAG39_ORYSJ^Q:4-582,H:147-337^53.61%ID^E:1e-63^RecName: Full=Senescence-specific cysteine protease SAG39 {ECO:0000305};^Eukaryota; Viridiplantae; Streptophyta; Embryophyta; Tracheophyta; Spermatophyta; Magnoliophyta; Liliopsida; Poales; Poaceae; BOP clade; Oryzoideae; Oryzeae; Oryzinae; Oryza	.	TRINITY_DN44097_c3_g2_i9.p1	1-651[+]	SAG39_ORYSJ^SAG39_ORYSJ^Q:2-194,H:147-337^53.61%ID^E:4e-65^RecName: Full=Senescence-specific cysteine protease SAG39 {ECO:0000305};^Eukaryota; Viridiplantae; Streptophyta; Embryophyta; Tracheophyta; Spermatophyta; Magnoliophyta; Liliopsida; Poales; Poaceae; BOP clade; Oryzoideae; Oryzeae; Oryzinae; Oryza	PF00112.20^Peptidase_C1^Papain family cysteine protease^1-194^E:6.5e-64	.	.	.	.	GO:0005615^cellular_component^extracellular space`GO:0005764^cellular_component^lysosome`GO:0010282^cellular_component^senescence-associated vacuole`GO:0004197^molecular_function^cysteine-type endopeptidase activity`GO:0007568^biological_process^aging`GO:0010623^biological_process^developmental programmed cell death`GO:0010150^biological_process^leaf senescence`GO:0051603^biological_process^prote…	GO:0008234^molecular_function^cysteine-type peptidase activity`GO:0006508^biological_process^proteolysis	.	.
TRINITY_DN39716_c0_g1	roots S.abrotanoides	roots S. yangii	2.27704	0.000467428012756511	0.00100728105078125	TRINITY_DN39716_c0_g1_i6	ATK4_ARATH^ATK4_ARATH^Q:2890-2078,H:328-601^54.91%ID^E:5e-131^RecName: Full=Kinesin-4;^Eukaryota; Viridiplantae; Streptophyta; Embryophyta; Tracheophyta; Spermatophyta; Magnoliophyta; eudicotyledons; Gunneridae; Pentapetalae; rosids; malvids; Brassicales; Brassicaceae; Camelineae; Arabidopsis`ATK4_ARATH^ATK4_ARATH^Q:2015-1587,H:599-742^69.44%ID^E:5e-131^RecName: Full=Kinesin-4;^Eukaryota; Viridip…	.	TRINITY_DN39716_c0_g1_i6.p1	1976-3241[-]	KP1_ARATH^KP1_ARATH^Q:111-392,H:304-589^49.3%ID^E:1e-86^RecName: Full=Kinesin KP1;^Eukaryota; Viridiplantae; Streptophyta; Embryophyta; Tracheophyta; Spermatophyta; Magnoliophyta; eudicotyledons; Gunneridae; Pentapetalae; rosids; malvids; Brassicales; Brassicaceae; Camelineae; Arabidopsis	PF14295.3^PAN_4^PAN domain^94-117^E:0.002`PF16796.2^Microtub_bd^Microtubule binding^166-326^E:4.8e-45`PF00225.20^Kinesin^Kinesin motor domain^220-391^E:3.3e-49	.	.	COG5059^Kinesin family member	KEGG:ath:AT3G44730`KO:K10406	GO:0005871^cellular_component^kinesin complex`GO:0005874^cellular_component^microtubule`GO:0005739^cellular_component^mitochondrion`GO:0005524^molecular_function^ATP binding`GO:0003777^molecular_function^microtubule motor activity`GO:0009060^biological_process^aerobic respiration`GO:0007018^biological_process^microtubule-based movement`GO:0009845^biological_process^seed germination	GO:0008017^molecular_function^microtubule binding`GO:0003777^molecular_function^microtubule motor activity`GO:0005524^molecular_function^ATP binding`GO:0007018^biological_process^microtubule-based movement	.	.
TRINITY_DN46356_c1_g3	roots S.abrotanoides	roots S. yangii	2.26433	0	0	TRINITY_DN46356_c1_g3_i3	EXPA4_ARATH^EXPA4_ARATH^Q:1151-432,H:18-257^86.67%ID^E:1e-153^RecName: Full=Expansin-A4;^Eukaryota; Viridiplantae; Streptophyta; Embryophyta; Tracheophyta; Spermatophyta; Magnoliophyta; eudicotyledons; Gunneridae; Pentapetalae; rosids; malvids; Brassicales; Brassicaceae; Camelineae; Arabidopsis	.	TRINITY_DN46356_c1_g3_i3.p1	429-1211[-]	EXPA4_ARATH^EXPA4_ARATH^Q:16-260,H:13-257^85.71%ID^E:3e-158^RecName: Full=Expansin-A4;^Eukaryota; Viridiplantae; Streptophyta; Embryophyta; Tracheophyta; Spermatophyta; Magnoliophyta; eudicotyledons; Gunneridae; Pentapetalae; rosids; malvids; Brassicales; Brassicaceae; Camelineae; Arabidopsis	PF03330.15^DPBB_1^Lytic transglycolase^69-156^E:1.5e-21`PF01357.18^Pollen_allerg_1^Pollen allergen^167-244^E:8.3e-27	sigP:1^23^0.829^YES	.	ENOG410YEM2^expansin	KEGG:ath:AT2G39700	GO:0005829^cellular_component^cytosol`GO:0005576^cellular_component^extracellular region`GO:0016020^cellular_component^membrane`GO:0009505^cellular_component^plant-type cell wall`GO:0009506^cellular_component^plasmodesma`GO:0009664^biological_process^plant-type cell wall organization`GO:0006949^biological_process^syncytium formation	.	.	.
TRINITY_DN43818_c1_g1	roots S.abrotanoides	roots S. yangii	2.2345	0.000123472491854519	0.000286826146899493	TRINITY_DN43818_c1_g1_i1	Y232_RICCO^Y232_RICCO^Q:1448-282,H:175-575^41.44%ID^E:5e-91^RecName: Full=UPF0392 protein RCOM_0530710;^Eukaryota; Viridiplantae; Streptophyta; Embryophyta; Tracheophyta; Spermatophyta; Magnoliophyta; eudicotyledons; Gunneridae; Pentapetalae; rosids; fabids; Malpighiales; Euphorbiaceae; Acalyphoideae; Acalypheae; Ricinus	.	TRINITY_DN43818_c1_g1_i1.p1	279-1916[-]	Y8219_ORYSJ^Y8219_ORYSJ^Q:112-531,H:126-574^39.34%ID^E:7e-94^RecName: Full=UPF0392 protein Os08g0121900;^Eukaryota; Viridiplantae; Streptophyta; Embryophyta; Tracheophyta; Spermatophyta; Magnoliophyta; Liliopsida; Poales; Poaceae; BOP clade; Oryzoideae; Oryzeae; Oryzinae; Oryza	PF01697.24^Glyco_transf_92^Glycosyltransferase family 92^266-480^E:2e-28`PF13704.3^Glyco_tranf_2_4^Glycosyl transferase family 2^278-366^E:1.6e-11	.	.	COG0463^Glycosyl transferase, family 2	KEGG:osa:4344548	GO:0016021^cellular_component^integral component of membrane	.	.	.
TRINITY_DN46606_c0_g6	roots S.abrotanoides	roots S. yangii	2.22929	7.57387e+09	0.000180780399407997	TRINITY_DN46606_c0_g6_i1	SBT14_ARATH^SBT14_ARATH^Q:563-6,H:109-314^50.72%ID^E:9e-57^RecName: Full=Subtilisin-like protease SBT1.4 {ECO:0000303|PubMed:16193095};^Eukaryota; Viridiplantae; Streptophyta; Embryophyta; Tracheophyta; Spermatophyta; Magnoliophyta; eudicotyledons; Gunneridae; Pentapetalae; rosids; malvids; Brassicales; Brassicaceae; Camelineae; Arabidopsis	.	TRINITY_DN46606_c0_g6_i1.p1	3-569[-]	SBT14_ARATH^SBT14_ARATH^Q:3-188,H:109-314^50.72%ID^E:8e-57^RecName: Full=Subtilisin-like protease SBT1.4 {ECO:0000303|PubMed:16193095};^Eukaryota; Viridiplantae; Streptophyta; Embryophyta; Tracheophyta; Spermatophyta; Magnoliophyta; eudicotyledons; Gunneridae; Pentapetalae; rosids; malvids; Brassicales; Brassicaceae; Camelineae; Arabidopsis	PF00082.19^Peptidase_S8^Subtilase family^27-175^E:5.7e-21	.	.	COG1404^peptidase (S8 and S53, subtilisin, kexin, sedolisin	KEGG:ath:AT3G14067	GO:0048046^cellular_component^apoplast`GO:0009505^cellular_component^plant-type cell wall`GO:0005774^cellular_component^vacuolar membrane`GO:0005773^cellular_component^vacuole`GO:0004252^molecular_function^serine-type endopeptidase activity`GO:0010260^biological_process^organ senescence`GO:0010223^biological_process^secondary shoot formation	GO:0004252^molecular_function^serine-type endopeptidase activity`GO:0006508^biological_process^proteolysis	.	.
TRINITY_DN46437_c1_g1	roots S.abrotanoides	roots S. yangii	2.21453	0.000369954009928216	0.000808263741606402	TRINITY_DN46437_c1_g1_i1	AB9B_ARATH^AB9B_ARATH^Q:4010-252,H:5-1236^68.26%ID^E:0^RecName: Full=ABC transporter B family member 9;^Eukaryota; Viridiplantae; Streptophyta; Embryophyta; Tracheophyta; Spermatophyta; Magnoliophyta; eudicotyledons; Gunneridae; Pentapetalae; rosids; malvids; Brassicales; Brassicaceae; Camelineae; Arabidopsis	.	TRINITY_DN46437_c1_g1_i1.p1	249-4040[-]	AB9B_ARATH^AB9B_ARATH^Q:9-1263,H:4-1236^68.31%ID^E:0^RecName: Full=ABC transporter B family member 9;^Eukaryota; Viridiplantae; Streptophyta; Embryophyta; Tracheophyta; Spermatophyta; Magnoliophyta; eudicotyledons; Gunneridae; Pentapetalae; rosids; malvids; Brassicales; Brassicaceae; Camelineae; Arabidopsis	PF00664.20^ABC_membrane^ABC transporter transmembrane region^37-307^E:8.2e-61`PF00005.24^ABC_tran^ABC transporter^377-524^E:4.8e-33`PF09818.6^ABC_ATPase^Predicted ATPase of the ABC class^464-525^E:0.00014`PF00664.20^ABC_membrane^ABC transporter transmembrane region^699-969^E:1.1e-60`PF00005.24^ABC_tran^ABC transporter^1040-1188^E:1.1e-32	.	.	COG1132^(ABC) transporter	KEGG:ath:AT4G18050`KO:K05658	GO:0016021^cellular_component^integral component of membrane`GO:0005524^molecular_function^ATP binding`GO:0042626^molecular_function^ATPase activity, coupled to transmembrane movement of substances`GO:0055085^biological_process^transmembrane transport	GO:0005524^molecular_function^ATP binding`GO:0042626^molecular_function^ATPase activity, coupled to transmembrane movement of substances`GO:0006810^biological_process^transport`GO:0055085^biological_process^transmembrane transport`GO:0016021^cellular_component^integral component of membrane`GO:0016887^molecular_function^ATPase activity	.	.
TRINITY_DN47209_c2_g1	roots S.abrotanoides	roots S. yangii	2.20634	0.00113035903550078	0.0022991455056364	TRINITY_DN47209_c2_g1_i3	HSP83_IPONI^HSP83_IPONI^Q:968-3,H:3-340^71.89%ID^E:8e-159^RecName: Full=Heat shock protein 83;^Eukaryota; Viridiplantae; Streptophyta; Embryophyta; Tracheophyta; Spermatophyta; Magnoliophyta; eudicotyledons; Gunneridae; Pentapetalae; asterids; lamiids; Solanales; Convolvulaceae; Ipomoeeae; Ipomoea	.	TRINITY_DN47209_c2_g1_i3.p1	3-962[-]	HSP83_IPONI^HSP83_IPONI^Q:3-320,H:7-340^72.46%ID^E:7e-166^RecName: Full=Heat shock protein 83;^Eukaryota; Viridiplantae; Streptophyta; Embryophyta; Tracheophyta; Spermatophyta; Magnoliophyta; eudicotyledons; Gunneridae; Pentapetalae; asterids; lamiids; Solanales; Convolvulaceae; Ipomoeeae; Ipomoea	PF13589.3^HATPase_c_3^Histidine kinase-, DNA gyrase B-, and HSP90-like ATPase^26-147^E:7e-12`PF02518.23^HATPase_c^Histidine kinase-, DNA gyrase B-, and HSP90-like ATPase^28-182^E:2.6e-17`PF00183.15^HSP90^Hsp90 protein^185-320^E:8.3e-49	.	.	.	.	GO:0005737^cellular_component^cytoplasm`GO:0005524^molecular_function^ATP binding`GO:0006457^biological_process^protein folding`GO:0006950^biological_process^response to stress	GO:0005524^molecular_function^ATP binding`GO:0051082^molecular_function^unfolded protein binding`GO:0006457^biological_process^protein folding`GO:0006950^biological_process^response to stress	.	.
TRINITY_DN47089_c1_g6	roots S.abrotanoides	roots S. yangii	2.20412	0.000694223878361606	0.00145899280822126	TRINITY_DN47089_c1_g6_i1	R1B14_SOLDE^R1B14_SOLDE^Q:4-1380,H:782-1239^26.46%ID^E:2e-25^RecName: Full=Putative late blight resistance protein homolog R1B-14;^Eukaryota; Viridiplantae; Streptophyta; Embryophyta; Tracheophyta; Spermatophyta; Magnoliophyta; eudicotyledons; Gunneridae; Pentapetalae; asterids; lamiids; Solanales; Solanaceae; Solanoideae; Solaneae; Solanum	.	TRINITY_DN47089_c1_g6_i1.p1	1-1440[+]	R1B14_SOLDE^R1B14_SOLDE^Q:2-460,H:782-1239^27.56%ID^E:2e-31^RecName: Full=Putative late blight resistance protein homolog R1B-14;^Eukaryota; Viridiplantae; Streptophyta; Embryophyta; Tracheophyta; Spermatophyta; Magnoliophyta; eudicotyledons; Gunneridae; Pentapetalae; asterids; lamiids; Solanales; Solanaceae; Solanoideae; Solaneae; Solanum	PF00931.19^NB-ARC^NB-ARC domain^2-41^E:1e-06	.	.	.	.	GO:0005737^cellular_component^cytoplasm`GO:0016020^cellular_component^membrane`GO:0043531^molecular_function^ADP binding`GO:0005524^molecular_function^ATP binding`GO:0009626^biological_process^plant-type hypersensitive response	GO:0043531^molecular_function^ADP binding	.	.
TRINITY_DN122393_c0_g1	roots S.abrotanoides	roots S. yangii	2.19318	0.00439004415006223	0.00813949725261373	TRINITY_DN122393_c0_g1_i1	DIRL1_ARATH^DIRL1_ARATH^Q:393-181,H:23-95^39.73%ID^E:4e-12^RecName: Full=Putative lipid-transfer protein DIR1;^Eukaryota; Viridiplantae; Streptophyta; Embryophyta; Tracheophyta; Spermatophyta; Magnoliophyta; eudicotyledons; Gunneridae; Pentapetalae; rosids; malvids; Brassicales; Brassicaceae; Camelineae; Arabidopsis	.	TRINITY_DN122393_c0_g1_i1.p1	145-588[-]	DIRL1_ARATH^DIRL1_ARATH^Q:72-136,H:29-95^41.79%ID^E:1e-12^RecName: Full=Putative lipid-transfer protein DIR1;^Eukaryota; Viridiplantae; Streptophyta; Embryophyta; Tracheophyta; Spermatophyta; Magnoliophyta; eudicotyledons; Gunneridae; Pentapetalae; rosids; malvids; Brassicales; Brassicaceae; Camelineae; Arabidopsis	PF14368.3^LTP_2^Probable lipid transfer^52-143^E:1.1e-10`PF00234.19^Tryp_alpha_amyl^Protease inhibitor/seed storage/LTP family^73-143^E:9.7e-05	.	.	ENOG410YXDY^Lipid-transfer protein	KEGG:ath:AT5G48485	GO:0048046^cellular_component^apoplast`GO:0005783^cellular_component^endoplasmic reticulum`GO:0009506^cellular_component^plasmodesma`GO:0005504^molecular_function^fatty acid binding`GO:0043621^molecular_function^protein self-association`GO:0008270^molecular_function^zinc ion binding`GO:0006869^biological_process^lipid transport`GO:0009862^biological_process^systemic acquired resistance, salicylic…	.	.	.
TRINITY_DN44441_c4_g1	roots S.abrotanoides	roots S. yangii	2.18373	4.73738e+09	0.000116121798455372	TRINITY_DN44441_c4_g1_i1	HSP11_MEDSA^HSP11_MEDSA^Q:313-657,H:32-143^68.1%ID^E:7e-25^RecName: Full=18.1 kDa class I heat shock protein;^Eukaryota; Viridiplantae; Streptophyta; Embryophyta; Tracheophyta; Spermatophyta; Magnoliophyta; eudicotyledons; Gunneridae; Pentapetalae; rosids; fabids; Fabales; Fabaceae; Papilionoideae; Trifolieae; Medicago	.	TRINITY_DN44441_c4_g1_i1.p1	274-663[+]	HSP12_MEDSA^HSP12_MEDSA^Q:14-126,H:47-156^70.18%ID^E:1e-44^RecName: Full=18.2 kDa class I heat shock protein;^Eukaryota; Viridiplantae; Streptophyta; Embryophyta; Tracheophyta; Spermatophyta; Magnoliophyta; eudicotyledons; Gunneridae; Pentapetalae; rosids; fabids; Fabales; Fabaceae; Papilionoideae; Trifolieae; Medicago	PF00011.18^HSP20^Hsp20/alpha crystallin family^24-126^E:1.9e-28	.	.	.	.	GO:0005737^cellular_component^cytoplasm	.	.	.
TRINITY_DN45198_c5_g3	roots S.abrotanoides	roots S. yangii	2.18023	0	0	TRINITY_DN45198_c5_g3_i2	PRU1_PRUAR^PRU1_PRUAR^Q:1163-1621,H:1-152^44.44%ID^E:1e-33^RecName: Full=Major allergen Pru ar 1;^Eukaryota; Viridiplantae; Streptophyta; Embryophyta; Tracheophyta; Spermatophyta; Magnoliophyta; eudicotyledons; Gunneridae; Pentapetalae; rosids; fabids; Rosales; Rosaceae; Maloideae; Amygdaleae; Prunus	.	TRINITY_DN45198_c5_g3_i2.p1	1022-1648[+]	PRU1_PRUAR^PRU1_PRUAR^Q:48-208,H:1-160^45.34%ID^E:5e-41^RecName: Full=Major allergen Pru ar 1;^Eukaryota; Viridiplantae; Streptophyta; Embryophyta; Tracheophyta; Spermatophyta; Magnoliophyta; eudicotyledons; Gunneridae; Pentapetalae; rosids; fabids; Rosales; Rosaceae; Maloideae; Amygdaleae; Prunus	PF00407.16^Bet_v_1^Pathogenesis-related protein Bet v I family^61-185^E:5.1e-23	.	.	.	.	GO:0006952^biological_process^defense response`GO:0009607^biological_process^response to biotic stimulus	GO:0006952^biological_process^defense response`GO:0009607^biological_process^response to biotic stimulus	.	.
TRINITY_DN47187_c6_g2	roots S.abrotanoides	roots S. yangii	2.16213	0.0171693530253952	0.0284435487301415	TRINITY_DN47187_c6_g2_i1	HSP82_TOBAC^HSP82_TOBAC^Q:5-1183,H:1-394^75.13%ID^E:1e-176^RecName: Full=Heat shock protein 82;^Eukaryota; Viridiplantae; Streptophyta; Embryophyta; Tracheophyta; Spermatophyta; Magnoliophyta; eudicotyledons; Gunneridae; Pentapetalae; asterids; lamiids; Solanales; Solanaceae; Nicotianoideae; Nicotianeae; Nicotiana	.	TRINITY_DN47187_c6_g2_i1.p1	2-1192[+]	HSP82_TOBAC^HSP82_TOBAC^Q:2-394,H:1-394^76.14%ID^E:0^RecName: Full=Heat shock protein 82;^Eukaryota; Viridiplantae; Streptophyta; Embryophyta; Tracheophyta; Spermatophyta; Magnoliophyta; eudicotyledons; Gunneridae; Pentapetalae; asterids; lamiids; Solanales; Solanaceae; Nicotianoideae; Nicotianeae; Nicotiana	PF00183.15^HSP90^Hsp90 protein^1-397^E:1.6e-197	.	.	.	.	GO:0005737^cellular_component^cytoplasm`GO:0005524^molecular_function^ATP binding`GO:0006457^biological_process^protein folding`GO:0006950^biological_process^response to stress	GO:0005524^molecular_function^ATP binding`GO:0051082^molecular_function^unfolded protein binding`GO:0006457^biological_process^protein folding`GO:0006950^biological_process^response to stress	.	.
TRINITY_DN47442_c0_g1	roots S.abrotanoides	roots S. yangii	2.16145	0.000671441349647604	0.00141462394439027	TRINITY_DN47442_c0_g1_i3	NIP1_NICAL^NIP1_NICAL^Q:211-1011,H:1-267^72.39%ID^E:8e-132^RecName: Full=Probable aquaporin NIP-type;^Eukaryota; Viridiplantae; Streptophyta; Embryophyta; Tracheophyta; Spermatophyta; Magnoliophyta; eudicotyledons; Gunneridae; Pentapetalae; asterids; lamiids; Solanales; Solanaceae; Nicotianoideae; Nicotianeae; Nicotiana	.	TRINITY_DN47442_c0_g1_i3.p1	211-1050[+]	NIP1_NICAL^NIP1_NICAL^Q:1-267,H:1-267^72.39%ID^E:8e-135^RecName: Full=Probable aquaporin NIP-type;^Eukaryota; Viridiplantae; Streptophyta; Embryophyta; Tracheophyta; Spermatophyta; Magnoliophyta; eudicotyledons; Gunneridae; Pentapetalae; asterids; lamiids; Solanales; Solanaceae; Nicotianoideae; Nicotianeae; Nicotiana	PF00230.17^MIP^Major intrinsic protein^38-248^E:2e-56	.	.	.	.	GO:0016021^cellular_component^integral component of membrane`GO:0005215^molecular_function^transporter activity	GO:0005215^molecular_function^transporter activity`GO:0006810^biological_process^transport`GO:0016020^cellular_component^membrane	.	.
TRINITY_DN40960_c0_g1	roots S.abrotanoides	roots S. yangii	2.15952	5.81911e+09	0.000140881781863235	TRINITY_DN40960_c0_g1_i4	GUX7_ARATH^GUX7_ARATH^Q:1691-354,H:48-494^69.57%ID^E:0^RecName: Full=Putative glucuronosyltransferase PGSIP7;^Eukaryota; Viridiplantae; Streptophyta; Embryophyta; Tracheophyta; Spermatophyta; Magnoliophyta; eudicotyledons; Gunneridae; Pentapetalae; rosids; malvids; Brassicales; Brassicaceae; Camelineae; Arabidopsis	.	TRINITY_DN40960_c0_g1_i4.p1	351-1736[-]	GUX7_ARATH^GUX7_ARATH^Q:16-461,H:48-494^69.57%ID^E:0^RecName: Full=Putative glucuronosyltransferase PGSIP7;^Eukaryota; Viridiplantae; Streptophyta; Embryophyta; Tracheophyta; Spermatophyta; Magnoliophyta; eudicotyledons; Gunneridae; Pentapetalae; rosids; malvids; Brassicales; Brassicaceae; Camelineae; Arabidopsis	.	sigP:1^20^0.882^YES	.	COG5597^Glycosyl Transferase	KEGG:ath:AT4G16600	GO:0016021^cellular_component^integral component of membrane`GO:0046872^molecular_function^metal ion binding`GO:0016757^molecular_function^transferase activity, transferring glycosyl groups	.	.	.
TRINITY_DN45637_c1_g4	roots S.abrotanoides	roots S. yangii	2.15925	6.755e+09	0.000162121146854434	TRINITY_DN45637_c1_g4_i2	FDL48_ARATH^FDL48_ARATH^Q:119-1039,H:14-331^28.35%ID^E:2e-18^RecName: Full=Putative F-box/FBD/LRR-repeat protein At4g13965;^Eukaryota; Viridiplantae; Streptophyta; Embryophyta; Tracheophyta; Spermatophyta; Magnoliophyta; eudicotyledons; Gunneridae; Pentapetalae; rosids; malvids; Brassicales; Brassicaceae; Camelineae; Arabidopsis	.	TRINITY_DN45637_c1_g4_i2.p1	116-895[+]	FBL42_ARATH^FBL42_ARATH^Q:2-207,H:37-255^31.74%ID^E:6e-20^RecName: Full=F-box/LRR-repeat protein At3g03360;^Eukaryota; Viridiplantae; Streptophyta; Embryophyta; Tracheophyta; Spermatophyta; Magnoliophyta; eudicotyledons; Gunneridae; Pentapetalae; rosids; malvids; Brassicales; Brassicaceae; Camelineae; Arabidopsis	PF00646.30^F-box^F-box domain^3-40^E:0.011	.	.	ENOG410ZQIV^F-box protein	KEGG:ath:AT3G03360	.	GO:0005515^molecular_function^protein binding	.	.
TRINITY_DN44679_c4_g2	roots S.abrotanoides	roots S. yangii	2.15119	0.000145293834281874	0.000334348132405686	TRINITY_DN44679_c4_g2_i1	NUDT1_ARATH^NUDT1_ARATH^Q:554-147,H:6-141^66.91%ID^E:5e-63^RecName: Full=Nudix hydrolase 1;^Eukaryota; Viridiplantae; Streptophyta; Embryophyta; Tracheophyta; Spermatophyta; Magnoliophyta; eudicotyledons; Gunneridae; Pentapetalae; rosids; malvids; Brassicales; Brassicaceae; Camelineae; Arabidopsis	.	TRINITY_DN44679_c4_g2_i1.p1	132-686[-]	NUDT1_ARATH^NUDT1_ARATH^Q:45-180,H:6-141^66.91%ID^E:1e-63^RecName: Full=Nudix hydrolase 1;^Eukaryota; Viridiplantae; Streptophyta; Embryophyta; Tracheophyta; Spermatophyta; Magnoliophyta; eudicotyledons; Gunneridae; Pentapetalae; rosids; malvids; Brassicales; Brassicaceae; Camelineae; Arabidopsis	PF00293.25^NUDIX^NUDIX domain^48-162^E:2e-19	.	.	COG1051^NUDiX hydrolase	KEGG:ath:AT1G68760`KO:K03574	GO:0005829^cellular_component^cytosol`GO:0035539^molecular_function^8-oxo-7,8-dihydrodeoxyguanosine triphosphate pyrophosphatase activity`GO:0008413^molecular_function^8-oxo-7,8-dihydroguanosine triphosphate pyrophosphatase activity`GO:0019177^molecular_function^dihydroneopterin triphosphate pyrophosphohydrolase activity`GO:0046872^molecular_function^metal ion binding`GO:0000210^molecular_functio…	GO:0016787^molecular_function^hydrolase activity	.	.
TRINITY_DN43724_c1_g1	roots S.abrotanoides	roots S. yangii	2.1467	0.00186236870799285	0.00366686238249794	TRINITY_DN43724_c1_g1_i9	PMA2_SOLLC^PMA2_SOLLC^Q:9-1205,H:199-601^55.42%ID^E:7e-148^RecName: Full=Plasma membrane ATPase 2;^Eukaryota; Viridiplantae; Streptophyta; Embryophyta; Tracheophyta; Spermatophyta; Magnoliophyta; eudicotyledons; Gunneridae; Pentapetalae; asterids; lamiids; Solanales; Solanaceae; Solanoideae; Solaneae; Solanum; Lycopersicon	.	TRINITY_DN43724_c1_g1_i9.p1	171-1463[+]	PMA2_SOLLC^PMA2_SOLLC^Q:1-345,H:253-601^56.82%ID^E:5e-138^RecName: Full=Plasma membrane ATPase 2;^Eukaryota; Viridiplantae; Streptophyta; Embryophyta; Tracheophyta; Spermatophyta; Magnoliophyta; eudicotyledons; Gunneridae; Pentapetalae; asterids; lamiids; Solanales; Solanaceae; Solanoideae; Solaneae; Solanum; Lycopersicon	PF00702.23^Hydrolase^haloacid dehalogenase-like hydrolase^2-99^E:2.7e-10	.	.	COG0474^P-type atpase	.	GO:0005887^cellular_component^integral component of plasma membrane`GO:0043231^cellular_component^intracellular membrane-bounded organelle`GO:0005524^molecular_function^ATP binding`GO:0008553^molecular_function^hydrogen-exporting ATPase activity, phosphorylative mechanism`GO:0046872^molecular_function^metal ion binding`GO:0006754^biological_process^ATP biosynthetic process`GO:1902600^biological_p…	.	.	.
TRINITY_DN47329_c0_g4	roots S.abrotanoides	roots S. yangii	2.13668	0.00168216757840845	0.00333343576654685	TRINITY_DN47329_c0_g4_i2	LHTL7_ARATH^LHTL7_ARATH^Q:188-1513,H:38-475^46.65%ID^E:2e-127^RecName: Full=Lysine histidine transporter-like 7;^Eukaryota; Viridiplantae; Streptophyta; Embryophyta; Tracheophyta; Spermatophyta; Magnoliophyta; eudicotyledons; Gunneridae; Pentapetalae; rosids; malvids; Brassicales; Brassicaceae; Camelineae; Arabidopsis	.	TRINITY_DN47329_c0_g4_i2.p1	41-1525[+]	LHTL7_ARATH^LHTL7_ARATH^Q:50-494,H:38-478^46.56%ID^E:1e-135^RecName: Full=Lysine histidine transporter-like 7;^Eukaryota; Viridiplantae; Streptophyta; Embryophyta; Tracheophyta; Spermatophyta; Magnoliophyta; eudicotyledons; Gunneridae; Pentapetalae; rosids; malvids; Brassicales; Brassicaceae; Camelineae; Arabidopsis	PF01490.15^Aa_trans^Transmembrane amino acid transporter protein^74-463^E:2.5e-50	.	.	COG0814^amino acid transport	KEGG:ath:AT4G35180	GO:0016021^cellular_component^integral component of membrane`GO:0005886^cellular_component^plasma membrane`GO:0015171^molecular_function^amino acid transmembrane transporter activity`GO:0003333^biological_process^amino acid transmembrane transport	.	.	.
TRINITY_DN45018_c0_g1	roots S.abrotanoides	roots S. yangii	2.12138	0.000917782024556886	0.00189252749432797	TRINITY_DN45018_c0_g1_i1	WEB1_ARATH^WEB1_ARATH^Q:2-1114,H:282-655^62.77%ID^E:6e-83^RecName: Full=Protein WEAK CHLOROPLAST MOVEMENT UNDER BLUE LIGHT 1;^Eukaryota; Viridiplantae; Streptophyta; Embryophyta; Tracheophyta; Spermatophyta; Magnoliophyta; eudicotyledons; Gunneridae; Pentapetalae; rosids; malvids; Brassicales; Brassicaceae; Camelineae; Arabidopsis	.	TRINITY_DN45018_c0_g1_i1.p1	2-1114[+]	WEB1_ARATH^WEB1_ARATH^Q:1-371,H:282-655^62.77%ID^E:1e-137^RecName: Full=Protein WEAK CHLOROPLAST MOVEMENT UNDER BLUE LIGHT 1;^Eukaryota; Viridiplantae; Streptophyta; Embryophyta; Tracheophyta; Spermatophyta; Magnoliophyta; eudicotyledons; Gunneridae; Pentapetalae; rosids; malvids; Brassicales; Brassicaceae; Camelineae; Arabidopsis	PF05701.8^WEMBL^Weak chloroplast movement under blue light^1-371^E:1.6e-131	.	.	ENOG410YG1U^Pfam:DUF827	KEGG:ath:AT2G26570	GO:0005829^cellular_component^cytosol`GO:0005886^cellular_component^plasma membrane`GO:0009904^biological_process^chloroplast accumulation movement`GO:0009903^biological_process^chloroplast avoidance movement	.	.	.
TRINITY_DN35271_c0_g1	roots S.abrotanoides	roots S. yangii	2.0746	0.000312160436845233	0.000688729845695882	TRINITY_DN35271_c0_g1_i3	CMT1_MAIZE^CMT1_MAIZE^Q:138-2330,H:168-886^55%ID^E:0^RecName: Full=DNA (cytosine-5)-methyltransferase 1;^Eukaryota; Viridiplantae; Streptophyta; Embryophyta; Tracheophyta; Spermatophyta; Magnoliophyta; Liliopsida; Poales; Poaceae; PACMAD clade; Panicoideae; Andropogonodae; Andropogoneae; Tripsacinae; Zea	.	TRINITY_DN35271_c0_g1_i3.p1	507-2375[+]	CMT1_MAIZE^CMT1_MAIZE^Q:2-608,H:298-886^59.18%ID^E:0^RecName: Full=DNA (cytosine-5)-methyltransferase 1;^Eukaryota; Viridiplantae; Streptophyta; Embryophyta; Tracheophyta; Spermatophyta; Magnoliophyta; Liliopsida; Poales; Poaceae; PACMAD clade; Panicoideae; Andropogonodae; Andropogoneae; Tripsacinae; Zea	PF00385.21^Chromo^Chromo (CHRromatin Organisation MOdifier) domain^163-217^E:1.9e-11`PF00145.14^DNA_methylase^C-5 cytosine-specific DNA methylase^228-585^E:1.1e-31	.	.	COG0270^Cytosine-specific methyltransferase	KEGG:zma:541827`KO:K00558	GO:0005634^cellular_component^nucleus`GO:0003682^molecular_function^chromatin binding`GO:0003886^molecular_function^DNA (cytosine-5-)-methyltransferase activity`GO:0003677^molecular_function^DNA binding`GO:0016568^biological_process^chromatin modification`GO:0006355^biological_process^regulation of transcription, DNA-templated`GO:0006351^biological_process^transcription, DNA-templated	.	.	.
TRINITY_DN28061_c0_g1	roots S.abrotanoides	roots S. yangii	2.07413	0.000262404521423307	0.000584676613483942	TRINITY_DN28061_c0_g1_i2	SEOC_ARATH^SEOC_ARATH^Q:839-2122,H:247-664^33.64%ID^E:1e-63^RecName: Full=Protein SIEVE ELEMENT OCCLUSION C {ECO:0000303|PubMed:20932300};^Eukaryota; Viridiplantae; Streptophyta; Embryophyta; Tracheophyta; Spermatophyta; Magnoliophyta; eudicotyledons; Gunneridae; Pentapetalae; rosids; malvids; Brassicales; Brassicaceae; Camelineae; Arabidopsis`SEOC_ARATH^SEOC_ARATH^Q:49-678,H:12-221^29.38%ID^E:5e…	.	TRINITY_DN28061_c0_g1_i2.p1	713-2134[+]	SEOC_ARATH^SEOC_ARATH^Q:11-470,H:220-664^33.54%ID^E:2e-82^RecName: Full=Protein SIEVE ELEMENT OCCLUSION C {ECO:0000303|PubMed:20932300};^Eukaryota; Viridiplantae; Streptophyta; Embryophyta; Tracheophyta; Spermatophyta; Magnoliophyta; eudicotyledons; Gunneridae; Pentapetalae; rosids; malvids; Brassicales; Brassicaceae; Camelineae; Arabidopsis	PF14576.3^SEO_N^Sieve element occlusion N-terminus^40-86^E:1.7e-05`PF14577.3^SEO_C^Sieve element occlusion C-terminus^243-472^E:1.3e-67	sigP:1^24^0.697^YES	.	ENOG411157J^NA	KEGG:ath:AT1G67790	.	.	.	.
TRINITY_DN41323_c1_g1	roots S.abrotanoides	roots S. yangii	2.06705	0.00758920619248041	0.0134720463928904	TRINITY_DN41323_c1_g1_i3	HS17C_ARATH^HS17C_ARATH^Q:382-44,H:33-156^36.29%ID^E:3e-14^RecName: Full=17.6 kDa class I heat shock protein 3;^Eukaryota; Viridiplantae; Streptophyta; Embryophyta; Tracheophyta; Spermatophyta; Magnoliophyta; eudicotyledons; Gunneridae; Pentapetalae; rosids; malvids; Brassicales; Brassicaceae; Camelineae; Arabidopsis	.	TRINITY_DN41323_c1_g1_i3.p1	41-469[-]	HS17C_ARATH^HS17C_ARATH^Q:29-142,H:39-156^38.14%ID^E:7e-17^RecName: Full=17.6 kDa class I heat shock protein 3;^Eukaryota; Viridiplantae; Streptophyta; Embryophyta; Tracheophyta; Spermatophyta; Magnoliophyta; eudicotyledons; Gunneridae; Pentapetalae; rosids; malvids; Brassicales; Brassicaceae; Camelineae; Arabidopsis	PF00011.18^HSP20^Hsp20/alpha crystallin family^40-141^E:5.6e-22`PF04969.13^CS^CS domain^40-128^E:0.0022	.	.	COG0071^response to heat	KEGG:ath:AT1G53540`KO:K13993	GO:0005737^cellular_component^cytoplasm	.	.	.
TRINITY_DN47682_c4_g3	roots S.abrotanoides	roots S. yangii	2.04985	0.000242855349026808	0.000543066931345181	TRINITY_DN47682_c4_g3_i2	R1B16_SOLDE^R1B16_SOLDE^Q:10-696,H:962-1193^30.04%ID^E:1e-09^RecName: Full=Putative late blight resistance protein homolog R1B-16;^Eukaryota; Viridiplantae; Streptophyta; Embryophyta; Tracheophyta; Spermatophyta; Magnoliophyta; eudicotyledons; Gunneridae; Pentapetalae; asterids; lamiids; Solanales; Solanaceae; Solanoideae; Solaneae; Solanum	.	TRINITY_DN47682_c4_g3_i2.p1	1-699[+]	R1B16_SOLDE^R1B16_SOLDE^Q:4-232,H:962-1193^30.04%ID^E:1e-09^RecName: Full=Putative late blight resistance protein homolog R1B-16;^Eukaryota; Viridiplantae; Streptophyta; Embryophyta; Tracheophyta; Spermatophyta; Magnoliophyta; eudicotyledons; Gunneridae; Pentapetalae; asterids; lamiids; Solanales; Solanaceae; Solanoideae; Solaneae; Solanum	.	.	.	.	.	GO:0005737^cellular_component^cytoplasm`GO:0016020^cellular_component^membrane`GO:0043531^molecular_function^ADP binding`GO:0005524^molecular_function^ATP binding`GO:0009626^biological_process^plant-type hypersensitive response	.	.	.
TRINITY_DN44596_c0_g1	roots S.abrotanoides	roots S. yangii	2.04673	0.000698117935156455	0.00146662505460199	TRINITY_DN44596_c0_g1_i1	GUN4C_ARATH^GUN4C_ARATH^Q:662-123,H:82-265^60.54%ID^E:7e-69^RecName: Full=Tetrapyrrole-binding protein, chloroplastic;^Eukaryota; Viridiplantae; Streptophyta; Embryophyta; Tracheophyta; Spermatophyta; Magnoliophyta; eudicotyledons; Gunneridae; Pentapetalae; rosids; malvids; Brassicales; Brassicaceae; Camelineae; Arabidopsis	.	TRINITY_DN44596_c0_g1_i1.p1	120-878[-]	GUN4C_ARATH^GUN4C_ARATH^Q:72-252,H:81-265^60.22%ID^E:1e-73^RecName: Full=Tetrapyrrole-binding protein, chloroplastic;^Eukaryota; Viridiplantae; Streptophyta; Embryophyta; Tracheophyta; Spermatophyta; Magnoliophyta; eudicotyledons; Gunneridae; Pentapetalae; rosids; malvids; Brassicales; Brassicaceae; Camelineae; Arabidopsis	PF05419.9^GUN4^GUN4-like^69-215^E:3.3e-45	.	.	ENOG410XQHG^GUN4-like	KEGG:ath:AT3G59400	GO:0009507^cellular_component^chloroplast`GO:0031969^cellular_component^chloroplast membrane`GO:0019899^molecular_function^enzyme binding`GO:0046906^molecular_function^tetrapyrrole binding`GO:0015995^biological_process^chlorophyll biosynthetic process`GO:0010019^biological_process^chloroplast-nucleus signaling pathway`GO:0043085^biological_process^positive regulation of catalytic activity	.	.	.
TRINITY_DN45249_c6_g1	roots S.abrotanoides	roots S. yangii	2.04594	0.00997499076120738	0.0172919231206661	TRINITY_DN45249_c6_g1_i1	MBR2_ARATH^MBR2_ARATH^Q:491-718,H:590-664^40.79%ID^E:2e-13^RecName: Full=E3 ubiquitin-protein ligase MBR2;^Eukaryota; Viridiplantae; Streptophyta; Embryophyta; Tracheophyta; Spermatophyta; Magnoliophyta; eudicotyledons; Gunneridae; Pentapetalae; rosids; malvids; Brassicales; Brassicaceae; Camelineae; Arabidopsis	.	TRINITY_DN45249_c6_g1_i1.p1	77-730[+]	MBR2_ARATH^MBR2_ARATH^Q:106-214,H:550-664^35.34%ID^E:6e-15^RecName: Full=E3 ubiquitin-protein ligase MBR2;^Eukaryota; Viridiplantae; Streptophyta; Embryophyta; Tracheophyta; Spermatophyta; Magnoliophyta; eudicotyledons; Gunneridae; Pentapetalae; rosids; malvids; Brassicales; Brassicaceae; Camelineae; Arabidopsis	PF13639.3^zf-RING_2^Ring finger domain^168-210^E:6e-14`PF13923.3^zf-C3HC4_2^Zinc finger, C3HC4 type (RING finger)^168-209^E:1.5e-10`PF00097.22^zf-C3HC4^Zinc finger, C3HC4 type (RING finger)^168-209^E:8.3e-09`PF17123.2^zf-RING_11^RING-like zinc finger^168-196^E:3.6e-08`PF14634.3^zf-RING_5^zinc-RING finger domain^168-210^E:7.5e-08`PF13445.3^zf-RING_UBOX^RING-type zinc-finger^168-207^E:7.6e-07`PF126…	.	.	ENOG41121N2^zinc ion binding	KEGG:ath:AT4G34040	GO:0016874^molecular_function^ligase activity`GO:0008270^molecular_function^zinc ion binding`GO:0009908^biological_process^flower development`GO:0043161^biological_process^proteasome-mediated ubiquitin-dependent protein catabolic process`GO:0016567^biological_process^protein ubiquitination`GO:0040008^biological_process^regulation of growth`GO:0010228^biological_process^vegetative to reproductive …	GO:0005515^molecular_function^protein binding`GO:0008270^molecular_function^zinc ion binding`GO:0046872^molecular_function^metal ion binding	.	.
TRINITY_DN46392_c0_g2	roots S.abrotanoides	roots S. yangii	2.02434	0.00035737135223355	0.000782670712710269	TRINITY_DN46392_c0_g2_i1	RLP12_ARATH^RLP12_ARATH^Q:781-17,H:494-753^39.39%ID^E:4e-45^RecName: Full=Receptor-like protein 12;^Eukaryota; Viridiplantae; Streptophyta; Embryophyta; Tracheophyta; Spermatophyta; Magnoliophyta; eudicotyledons; Gunneridae; Pentapetalae; rosids; malvids; Brassicales; Brassicaceae; Camelineae; Arabidopsis`RLP12_ARATH^RLP12_ARATH^Q:790-35,H:205-484^28.93%ID^E:1e-14^RecName: Full=Receptor-like prot…	.	TRINITY_DN46392_c0_g2_i1.p1	2-793[-]	RLP12_ARATH^RLP12_ARATH^Q:5-259,H:494-753^39.39%ID^E:7e-49^RecName: Full=Receptor-like protein 12;^Eukaryota; Viridiplantae; Streptophyta; Embryophyta; Tracheophyta; Spermatophyta; Magnoliophyta; eudicotyledons; Gunneridae; Pentapetalae; rosids; malvids; Brassicales; Brassicaceae; Camelineae; Arabidopsis`RLP12_ARATH^RLP12_ARATH^Q:2-253,H:205-484^28.93%ID^E:4e-18^RecName: Full=Receptor-like protei…	PF00560.30^LRR_1^Leucine Rich Repeat^28-50^E:0.16`PF13855.3^LRR_8^Leucine rich repeat^169-224^E:3.1e-08`PF13516.3^LRR_6^Leucine Rich repeat^214-227^E:1.3	.	.	COG4886^leucine Rich Repeat	KEGG:ath:AT1G71400	GO:0016021^cellular_component^integral component of membrane`GO:0005886^cellular_component^plasma membrane	GO:0005515^molecular_function^protein binding	.	.
TRINITY_DN46291_c3_g1	roots S.abrotanoides	roots S. yangii	2.02344	0.000436875216275953	0.000945305538447022	TRINITY_DN46291_c3_g1_i3	R1A6_SOLDE^R1A6_SOLDE^Q:500-3,H:629-792^42.26%ID^E:4e-42^RecName: Full=Putative late blight resistance protein homolog R1A-6;^Eukaryota; Viridiplantae; Streptophyta; Embryophyta; Tracheophyta; Spermatophyta; Magnoliophyta; eudicotyledons; Gunneridae; Pentapetalae; asterids; lamiids; Solanales; Solanaceae; Solanoideae; Solaneae; Solanum`R1A6_SOLDE^R1A6_SOLDE^Q:960-496,H:453-620^30.77%ID^E:4e-42^Re…	.	TRINITY_DN46291_c3_g1_i3.p1	478-1254[-]	RPM1_ARATH^RPM1_ARATH^Q:162-255,H:170-265^32.29%ID^E:7e-11^RecName: Full=Disease resistance protein RPM1;^Eukaryota; Viridiplantae; Streptophyta; Embryophyta; Tracheophyta; Spermatophyta; Magnoliophyta; eudicotyledons; Gunneridae; Pentapetalae; rosids; malvids; Brassicales; Brassicaceae; Camelineae; Arabidopsis	PF00931.19^NB-ARC^NB-ARC domain^176-237^E:1.3e-12	.	.	COG4886^leucine Rich Repeat	KEGG:ath:AT3G07040`KO:K13457	GO:0012505^cellular_component^endomembrane system`GO:0019897^cellular_component^extrinsic component of plasma membrane`GO:0005886^cellular_component^plasma membrane`GO:0043531^molecular_function^ADP binding`GO:0005524^molecular_function^ATP binding`GO:0000166^molecular_function^nucleotide binding`GO:0009626^biological_process^plant-type hypersensitive response	GO:0043531^molecular_function^ADP binding	.	.
TRINITY_DN25959_c0_g1	roots S.abrotanoides	roots S. yangii	1.99939	0.00329688915236531	0.00624277445149357	TRINITY_DN25959_c0_g1_i1	PER43_ARATH^PER43_ARATH^Q:1042-146,H:22-326^63.61%ID^E:8e-126^RecName: Full=Peroxidase 43;^Eukaryota; Viridiplantae; Streptophyta; Embryophyta; Tracheophyta; Spermatophyta; Magnoliophyta; eudicotyledons; Gunneridae; Pentapetalae; rosids; malvids; Brassicales; Brassicaceae; Camelineae; Arabidopsis	.	TRINITY_DN25959_c0_g1_i1.p1	143-1108[-]	PER43_ARATH^PER43_ARATH^Q:18-321,H:17-326^62.9%ID^E:2e-139^RecName: Full=Peroxidase 43;^Eukaryota; Viridiplantae; Streptophyta; Embryophyta; Tracheophyta; Spermatophyta; Magnoliophyta; eudicotyledons; Gunneridae; Pentapetalae; rosids; malvids; Brassicales; Brassicaceae; Camelineae; Arabidopsis	PF00141.20^peroxidase^Peroxidase^43-284^E:1.6e-63	sigP:1^25^0.882^YES	.	ENOG410YB2Z^peroxidase	KEGG:ath:AT4G25980`KO:K00430	GO:0005576^cellular_component^extracellular region`GO:0020037^molecular_function^heme binding`GO:0046872^molecular_function^metal ion binding`GO:0004601^molecular_function^peroxidase activity`GO:0042744^biological_process^hydrogen peroxide catabolic process`GO:0006979^biological_process^response to oxidative stress	GO:0004601^molecular_function^peroxidase activity`GO:0020037^molecular_function^heme binding`GO:0006979^biological_process^response to oxidative stress`GO:0055114^biological_process^oxidation-reduction process	.	.
TRINITY_DN42114_c0_g1	roots S.abrotanoides	roots S. yangii	1.999	0.000117052867138242	0.000272479726794102	TRINITY_DN42114_c0_g1_i1	C3H62_ORYSJ^C3H62_ORYSJ^Q:1396-737,H:122-338^55.45%ID^E:3e-63^RecName: Full=Zinc finger CCCH domain-containing protein 62;^Eukaryota; Viridiplantae; Streptophyta; Embryophyta; Tracheophyta; Spermatophyta; Magnoliophyta; Liliopsida; Poales; Poaceae; BOP clade; Oryzoideae; Oryzeae; Oryzinae; Oryza	.	TRINITY_DN42114_c0_g1_i1.p1	173-1630[-]	C3H62_ORYSJ^C3H62_ORYSJ^Q:2-298,H:46-338^46.62%ID^E:4e-74^RecName: Full=Zinc finger CCCH domain-containing protein 62;^Eukaryota; Viridiplantae; Streptophyta; Embryophyta; Tracheophyta; Spermatophyta; Magnoliophyta; Liliopsida; Poales; Poaceae; BOP clade; Oryzoideae; Oryzeae; Oryzinae; Oryza	PF02037.24^SAP^SAP domain^91-122^E:3.1e-07`PF00642.21^zf-CCCH^Zinc finger C-x8-C-x5-C-x3-H type (and similar)^457-480^E:1.8e-05`PF14608.3^zf-CCCH_2^RNA-binding, Nab2-type zinc finger^461-480^E:0.025	.	.	ENOG410YC7U^zinc finger CCCH domain-containing protein	KEGG:osa:4348530	GO:0003677^molecular_function^DNA binding`GO:0046872^molecular_function^metal ion binding	GO:0046872^molecular_function^metal ion binding	.	.
TRINITY_DN44251_c0_g1	roots S.abrotanoides	roots S. yangii	1.98092	0.000152156175661193	0.000349018611292127	TRINITY_DN44251_c0_g1_i2	MSH7_ARATH^MSH7_ARATH^Q:72-548,H:944-1105^56.17%ID^E:1e-52^RecName: Full=DNA mismatch repair protein MSH7;^Eukaryota; Viridiplantae; Streptophyta; Embryophyta; Tracheophyta; Spermatophyta; Magnoliophyta; eudicotyledons; Gunneridae; Pentapetalae; rosids; malvids; Brassicales; Brassicaceae; Camelineae; Arabidopsis	.	TRINITY_DN44251_c0_g1_i2.p1	198-554[+]	MSH7_ARATH^MSH7_ARATH^Q:1-117,H:986-1105^54.17%ID^E:3e-38^RecName: Full=DNA mismatch repair protein MSH7;^Eukaryota; Viridiplantae; Streptophyta; Embryophyta; Tracheophyta; Spermatophyta; Magnoliophyta; eudicotyledons; Gunneridae; Pentapetalae; rosids; malvids; Brassicales; Brassicaceae; Camelineae; Arabidopsis	PF00488.18^MutS_V^MutS domain V^12-59^E:1.2e-09	.	.	COG0249^that it carries out the mismatch recognition step. This protein has a weak ATPase activity (By similarity)	KEGG:ath:AT3G24495`KO:K08737	GO:0032301^cellular_component^MutSalpha complex`GO:0005524^molecular_function^ATP binding`GO:0003684^molecular_function^damaged DNA binding`GO:0000400^molecular_function^four-way junction DNA binding`GO:0032137^molecular_function^guanine/thymine mispair binding`GO:0032138^molecular_function^single base insertion or deletion binding`GO:0043570^biological_process^maintenance of DNA repeat elements`…	GO:0005524^molecular_function^ATP binding`GO:0030983^molecular_function^mismatched DNA binding`GO:0006298^biological_process^mismatch repair	.	.
TRINITY_DN46489_c0_g1	roots S.abrotanoides	roots S. yangii	1.95701	0.000935764467204051	0.00192704856855457	TRINITY_DN46489_c0_g1_i1	FAO4A_ARATH^FAO4A_ARATH^Q:1949-3,H:1-664^53.29%ID^E:0^RecName: Full=Long-chain-alcohol oxidase FAO4A;^Eukaryota; Viridiplantae; Streptophyta; Embryophyta; Tracheophyta; Spermatophyta; Magnoliophyta; eudicotyledons; Gunneridae; Pentapetalae; rosids; malvids; Brassicales; Brassicaceae; Camelineae; Arabidopsis	.	TRINITY_DN46489_c0_g1_i1.p1	3-1949[-]	FAO4A_ARATH^FAO4A_ARATH^Q:1-649,H:1-664^54.04%ID^E:0^RecName: Full=Long-chain-alcohol oxidase FAO4A;^Eukaryota; Viridiplantae; Streptophyta; Embryophyta; Tracheophyta; Spermatophyta; Magnoliophyta; eudicotyledons; Gunneridae; Pentapetalae; rosids; malvids; Brassicales; Brassicaceae; Camelineae; Arabidopsis	PF00732.16^GMC_oxred_N^GMC oxidoreductase^221-486^E:3.8e-63	.	.	COG2303^oxidoreductase	KEGG:ath:AT4G19380`KO:K17756	GO:0016021^cellular_component^integral component of membrane`GO:0050660^molecular_function^flavin adenine dinucleotide binding`GO:0046577^molecular_function^long-chain-alcohol oxidase activity	GO:0016614^molecular_function^oxidoreductase activity, acting on CH-OH group of donors`GO:0050660^molecular_function^flavin adenine dinucleotide binding`GO:0055114^biological_process^oxidation-reduction process	.	.
TRINITY_DN45481_c0_g4	roots S.abrotanoides	roots S. yangii	1.93511	7.67022e+09	0.000182955059306904	TRINITY_DN45481_c0_g4_i1	NAC45_ARATH^NAC45_ARATH^Q:205-1761,H:1-446^39.59%ID^E:7e-104^RecName: Full=NAC domain-containing protein 45 {ECO:0000312|EMBL:AEE73912.1};^Eukaryota; Viridiplantae; Streptophyta; Embryophyta; Tracheophyta; Spermatophyta; Magnoliophyta; eudicotyledons; Gunneridae; Pentapetalae; rosids; malvids; Brassicales; Brassicaceae; Camelineae; Arabidopsis	.	TRINITY_DN45481_c0_g4_i1.p1	205-1902[+]	NAC45_ARATH^NAC45_ARATH^Q:1-519,H:1-446^40.11%ID^E:7e-108^RecName: Full=NAC domain-containing protein 45 {ECO:0000312|EMBL:AEE73912.1};^Eukaryota; Viridiplantae; Streptophyta; Embryophyta; Tracheophyta; Spermatophyta; Magnoliophyta; eudicotyledons; Gunneridae; Pentapetalae; rosids; malvids; Brassicales; Brassicaceae; Camelineae; Arabidopsis	PF02365.12^NAM^No apical meristem (NAM) protein^7-133^E:3.1e-30	.	.	ENOG4110834^No apical meristem (NAM) protein	KEGG:ath:AT3G03200	GO:0005634^cellular_component^nucleus`GO:0003700^molecular_function^transcription factor activity, sequence-specific DNA binding`GO:0044212^molecular_function^transcription regulatory region DNA binding`GO:0090603^biological_process^sieve element differentiation`GO:0090602^biological_process^sieve element enucleation`GO:0006351^biological_process^transcription, DNA-templated	GO:0003677^molecular_function^DNA binding`GO:0006355^biological_process^regulation of transcription, DNA-templated	.	.
TRINITY_DN39819_c0_g1	roots S.abrotanoides	roots S. yangii	1.92889	0.00132354699330792	0.00266723595672677	TRINITY_DN39819_c0_g1_i4	TOP3A_ARATH^TOP3A_ARATH^Q:1481-432,H:563-918^57.54%ID^E:9e-117^RecName: Full=DNA topoisomerase 3-alpha;^Eukaryota; Viridiplantae; Streptophyta; Embryophyta; Tracheophyta; Spermatophyta; Magnoliophyta; eudicotyledons; Gunneridae; Pentapetalae; rosids; malvids; Brassicales; Brassicaceae; Camelineae; Arabidopsis	.	TRINITY_DN39819_c0_g1_i4.p1	423-1448[-]	TOP3A_ARATH^TOP3A_ARATH^Q:1-339,H:574-918^57.14%ID^E:4e-117^RecName: Full=DNA topoisomerase 3-alpha;^Eukaryota; Viridiplantae; Streptophyta; Embryophyta; Tracheophyta; Spermatophyta; Magnoliophyta; eudicotyledons; Gunneridae; Pentapetalae; rosids; malvids; Brassicales; Brassicaceae; Camelineae; Arabidopsis	PF01396.16^zf-C4_Topoisom^Topoisomerase DNA binding C4 zinc finger^66-104^E:7.6e-09`PF06839.9^zf-GRF^GRF zinc finger^232-271^E:1.3e-10	.	.	COG0550^Releases the supercoiling and torsional tension of DNA, which is introduced during the DNA replication and transcription, by transiently cleaving and rejoining one strand of the DNA duplex. Introduces a single-strand break via transesterification at a target site in duplex DNA. The scissile phosphodiester is attacked by the catalytic tyrosine of the enzyme, resulting in the formation of a…	KEGG:ath:AT5G63920`KO:K03165	GO:0005694^cellular_component^chromosome`GO:0003677^molecular_function^DNA binding`GO:0003917^molecular_function^DNA topoisomerase type I activity`GO:0008270^molecular_function^zinc ion binding`GO:0007059^biological_process^chromosome segregation`GO:0006281^biological_process^DNA repair`GO:0006265^biological_process^DNA topological change`GO:0007126^biological_process^meiotic nuclear division`GO:…	GO:0003677^molecular_function^DNA binding`GO:0003916^molecular_function^DNA topoisomerase activity`GO:0006265^biological_process^DNA topological change`GO:0005694^cellular_component^chromosome`GO:0008270^molecular_function^zinc ion binding	.	.
TRINITY_DN9867_c0_g1	roots S.abrotanoides	roots S. yangii	1.92822	0.0103194043199936	0.0178457929135941	TRINITY_DN9867_c0_g1_i1	Y5986_ARATH^Y5986_ARATH^Q:802-83,H:141-388^33.72%ID^E:3e-26^RecName: Full=Uncharacterized protein At5g39865;^Eukaryota; Viridiplantae; Streptophyta; Embryophyta; Tracheophyta; Spermatophyta; Magnoliophyta; eudicotyledons; Gunneridae; Pentapetalae; rosids; malvids; Brassicales; Brassicaceae; Camelineae; Arabidopsis	.	TRINITY_DN9867_c0_g1_i1.p1	77-1042[-]	Y5986_ARATH^Y5986_ARATH^Q:60-320,H:125-388^34.91%ID^E:3e-38^RecName: Full=Uncharacterized protein At5g39865;^Eukaryota; Viridiplantae; Streptophyta; Embryophyta; Tracheophyta; Spermatophyta; Magnoliophyta; eudicotyledons; Gunneridae; Pentapetalae; rosids; malvids; Brassicales; Brassicaceae; Camelineae; Arabidopsis	PF00462.21^Glutaredoxin^Glutaredoxin^165-235^E:3.6e-10`PF04908.12^SH3BGR^SH3-binding, glutamic acid-rich protein^167-255^E:0.00027	.	.	ENOG4111HAI^Glutaredoxin	KEGG:ath:AT5G39865	GO:0005886^cellular_component^plasma membrane`GO:0009055^molecular_function^electron carrier activity`GO:0015035^molecular_function^protein disulfide oxidoreductase activity`GO:0045454^biological_process^cell redox homeostasis	GO:0009055^molecular_function^electron carrier activity`GO:0015035^molecular_function^protein disulfide oxidoreductase activity`GO:0045454^biological_process^cell redox homeostasis	.	.
TRINITY_DN38338_c0_g1	roots S.abrotanoides	roots S. yangii	1.92029	0.0040470290947834	0.00754708936376848	TRINITY_DN38338_c0_g1_i1	NAC40_ARATH^NAC40_ARATH^Q:1750-992,H:6-237^50.38%ID^E:3e-74^RecName: Full=NAC domain-containing protein 40 {ECO:0000303|PubMed:15029955};^Eukaryota; Viridiplantae; Streptophyta; Embryophyta; Tracheophyta; Spermatophyta; Magnoliophyta; eudicotyledons; Gunneridae; Pentapetalae; rosids; malvids; Brassicales; Brassicaceae; Camelineae; Arabidopsis	.	TRINITY_DN38338_c0_g1_i1.p1	677-1831[-]	NAC40_ARATH^NAC40_ARATH^Q:28-280,H:6-237^50.59%ID^E:1e-77^RecName: Full=NAC domain-containing protein 40 {ECO:0000303|PubMed:15029955};^Eukaryota; Viridiplantae; Streptophyta; Embryophyta; Tracheophyta; Spermatophyta; Magnoliophyta; eudicotyledons; Gunneridae; Pentapetalae; rosids; malvids; Brassicales; Brassicaceae; Camelineae; Arabidopsis	PF02365.12^NAM^No apical meristem (NAM) protein^39-162^E:1.3e-26	.	.	ENOG4111423^NAC domain-containing protein	KEGG:ath:AT2G27300	GO:0016021^cellular_component^integral component of membrane`GO:0005634^cellular_component^nucleus`GO:0005886^cellular_component^plasma membrane`GO:0003677^molecular_function^DNA binding`GO:0003700^molecular_function^transcription factor activity, sequence-specific DNA binding`GO:0071472^biological_process^cellular response to salt stress`GO:0009908^biological_process^flower development`GO:000974…	GO:0003677^molecular_function^DNA binding`GO:0006355^biological_process^regulation of transcription, DNA-templated	.	.
TRINITY_DN44921_c1_g1	roots S.abrotanoides	roots S. yangii	1.90847	0.000460037232450575	0.000992732492423656	TRINITY_DN44921_c1_g1_i1	PER64_ARATH^PER64_ARATH^Q:110-979,H:27-316^71.72%ID^E:8e-150^RecName: Full=Peroxidase 64;^Eukaryota; Viridiplantae; Streptophyta; Embryophyta; Tracheophyta; Spermatophyta; Magnoliophyta; eudicotyledons; Gunneridae; Pentapetalae; rosids; malvids; Brassicales; Brassicaceae; Camelineae; Arabidopsis	.	TRINITY_DN44921_c1_g1_i1.p1	26-985[+]	PER64_ARATH^PER64_ARATH^Q:8-318,H:5-316^68.27%ID^E:5e-160^RecName: Full=Peroxidase 64;^Eukaryota; Viridiplantae; Streptophyta; Embryophyta; Tracheophyta; Spermatophyta; Magnoliophyta; eudicotyledons; Gunneridae; Pentapetalae; rosids; malvids; Brassicales; Brassicaceae; Camelineae; Arabidopsis	PF00141.20^peroxidase^Peroxidase^44-286^E:1.8e-75	sigP:1^24^0.828^YES	.	ENOG410YE7F^peroxidase	KEGG:ath:AT5G42180`KO:K00430	GO:0005576^cellular_component^extracellular region`GO:0009505^cellular_component^plant-type cell wall`GO:0020037^molecular_function^heme binding`GO:0046872^molecular_function^metal ion binding`GO:0004601^molecular_function^peroxidase activity`GO:0098869^biological_process^cellular oxidant detoxification`GO:0042744^biological_process^hydrogen peroxide catabolic process`GO:0009664^biological_proces…	GO:0004601^molecular_function^peroxidase activity`GO:0020037^molecular_function^heme binding`GO:0006979^biological_process^response to oxidative stress`GO:0055114^biological_process^oxidation-reduction process	.	.
TRINITY_DN28781_c0_g1	roots S.abrotanoides	roots S. yangii	1.90796	0.0011315234436274	0.00230129159850404	TRINITY_DN28781_c0_g1_i1	E2FE_ARATH^E2FE_ARATH^Q:1376-333,H:32-396^49.86%ID^E:4e-101^RecName: Full=E2F transcription factor-like E2FE;^Eukaryota; Viridiplantae; Streptophyta; Embryophyta; Tracheophyta; Spermatophyta; Magnoliophyta; eudicotyledons; Gunneridae; Pentapetalae; rosids; malvids; Brassicales; Brassicaceae; Camelineae; Arabidopsis	.	TRINITY_DN28781_c0_g1_i1.p1	318-1436[-]	E2FE_ARATH^E2FE_ARATH^Q:21-368,H:32-396^52.72%ID^E:4e-116^RecName: Full=E2F transcription factor-like E2FE;^Eukaryota; Viridiplantae; Streptophyta; Embryophyta; Tracheophyta; Spermatophyta; Magnoliophyta; eudicotyledons; Gunneridae; Pentapetalae; rosids; malvids; Brassicales; Brassicaceae; Camelineae; Arabidopsis	PF02319.17^E2F_TDP^E2F/DP family winged-helix DNA-binding domain^24-88^E:7.5e-20`PF02319.17^E2F_TDP^E2F/DP family winged-helix DNA-binding domain^152-232^E:1.3e-18	.	.	ENOG4111IGY^E2F transcription factor	KEGG:ath:AT3G48160	GO:0005634^cellular_component^nucleus`GO:0005667^cellular_component^transcription factor complex`GO:0003677^molecular_function^DNA binding`GO:0003700^molecular_function^transcription factor activity, sequence-specific DNA binding`GO:0042023^biological_process^DNA endoreduplication`GO:0032876^biological_process^negative regulation of DNA endoreduplication`GO:0006351^biological_process^transcriptio…	GO:0003700^molecular_function^transcription factor activity, sequence-specific DNA binding`GO:0006355^biological_process^regulation of transcription, DNA-templated`GO:0005667^cellular_component^transcription factor complex	.	.
TRINITY_DN130407_c0_g1	roots S.abrotanoides	roots S. yangii	1.90116	0.00257205903930104	0.00495729472422641	TRINITY_DN130407_c0_g1_i1	REMO_ARATH^REMO_ARATH^Q:319-672,H:73-190^65.25%ID^E:2e-21^RecName: Full=Remorin;^Eukaryota; Viridiplantae; Streptophyta; Embryophyta; Tracheophyta; Spermatophyta; Magnoliophyta; eudicotyledons; Gunneridae; Pentapetalae; rosids; malvids; Brassicales; Brassicaceae; Camelineae; Arabidopsis	.	TRINITY_DN130407_c0_g1_i1.p1	253-681[+]	Y3126_ARATH^Y3126_ARATH^Q:3-140,H:75-212^57.25%ID^E:7e-44^RecName: Full=Uncharacterized protein At3g61260;^Eukaryota; Viridiplantae; Streptophyta; Embryophyta; Tracheophyta; Spermatophyta; Magnoliophyta; eudicotyledons; Gunneridae; Pentapetalae; rosids; malvids; Brassicales; Brassicaceae; Camelineae; Arabidopsis	PF03763.10^Remorin_C^Remorin, C-terminal region^33-135^E:3.1e-29	.	.	ENOG410YI71^Remorin family	KEGG:ath:AT3G61260	GO:0005886^cellular_component^plasma membrane`GO:0009506^cellular_component^plasmodesma`GO:0005773^cellular_component^vacuole	.	.	.
TRINITY_DN39536_c0_g1	roots S.abrotanoides	roots S. yangii	1.89524	0.00122371201292809	0.00247802126056123	TRINITY_DN39536_c0_g1_i2	TCX2_ARATH^TCX2_ARATH^Q:2280-1354,H:246-500^42.12%ID^E:3e-60^RecName: Full=Protein tesmin/TSO1-like CXC 2;^Eukaryota; Viridiplantae; Streptophyta; Embryophyta; Tracheophyta; Spermatophyta; Magnoliophyta; eudicotyledons; Gunneridae; Pentapetalae; rosids; malvids; Brassicales; Brassicaceae; Camelineae; Arabidopsis`TCX2_ARATH^TCX2_ARATH^Q:732-538,H:612-672^54.55%ID^E:4e-06^RecName: Full=Protein tesm…	.	TRINITY_DN39536_c0_g1_i2.p1	469-3222[-]	TSO1_ARATH^TSO1_ARATH^Q:9-723,H:8-620^30.07%ID^E:1e-71^RecName: Full=CRC domain-containing protein TSO1;^Eukaryota; Viridiplantae; Streptophyta; Embryophyta; Tracheophyta; Spermatophyta; Magnoliophyta; eudicotyledons; Gunneridae; Pentapetalae; rosids; malvids; Brassicales; Brassicaceae; Camelineae; Arabidopsis	PF03638.12^TCR^Tesmin/TSO1-like CXC domain, cysteine-rich domain^495-530^E:2e-11`PF03638.12^TCR^Tesmin/TSO1-like CXC domain, cysteine-rich domain^583-618^E:2.4e-11	.	.	ENOG4110UR5^Tesmin TSO1-like CXC domain containing protein	KEGG:ath:AT3G22780	GO:0005634^cellular_component^nucleus`GO:0046872^molecular_function^metal ion binding`GO:0003700^molecular_function^transcription factor activity, sequence-specific DNA binding`GO:0048444^biological_process^floral organ morphogenesis`GO:0051302^biological_process^regulation of cell division`GO:0009934^biological_process^regulation of meristem structural organization`GO:0006355^biological_process^…	.	.	.
TRINITY_DN39315_c0_g2	roots S.abrotanoides	roots S. yangii	1.89136	0.00200507286781063	0.00392983592869646	TRINITY_DN39315_c0_g2_i1	PYM_ARATH^PYM_ARATH^Q:791-351,H:113-259^60%ID^E:4e-37^RecName: Full=Protein POLYCHOME;^Eukaryota; Viridiplantae; Streptophyta; Embryophyta; Tracheophyta; Spermatophyta; Magnoliophyta; eudicotyledons; Gunneridae; Pentapetalae; rosids; malvids; Brassicales; Brassicaceae; Camelineae; Arabidopsis	.	TRINITY_DN39315_c0_g2_i1.p1	348-1178[-]	PYM_ARATH^PYM_ARATH^Q:1-276,H:1-259^44.68%ID^E:2e-49^RecName: Full=Protein POLYCHOME;^Eukaryota; Viridiplantae; Streptophyta; Embryophyta; Tracheophyta; Spermatophyta; Magnoliophyta; eudicotyledons; Gunneridae; Pentapetalae; rosids; malvids; Brassicales; Brassicaceae; Camelineae; Arabidopsis	.	.	.	ENOG410Z500^NA	KEGG:ath:AT2G42260	GO:0005634^cellular_component^nucleus`GO:0051301^biological_process^cell division`GO:0006952^biological_process^defense response`GO:0042023^biological_process^DNA endoreduplication`GO:0009960^biological_process^endosperm development`GO:0009561^biological_process^megagametogenesis`GO:0007067^biological_process^mitotic nuclear division`GO:0060564^biological_process^negative regulation of APC-Cdc20 …	.	.	.
TRINITY_DN39315_c0_g1	roots S.abrotanoides	roots S. yangii	1.8887	0.000111923486646279	0.000261126765229099	TRINITY_DN39315_c0_g1_i1	PYM_ARATH^PYM_ARATH^Q:1097-309,H:1-259^45.22%ID^E:5e-46^RecName: Full=Protein POLYCHOME;^Eukaryota; Viridiplantae; Streptophyta; Embryophyta; Tracheophyta; Spermatophyta; Magnoliophyta; eudicotyledons; Gunneridae; Pentapetalae; rosids; malvids; Brassicales; Brassicaceae; Camelineae; Arabidopsis	.	TRINITY_DN39315_c0_g1_i1.p1	306-1097[-]	PYM_ARATH^PYM_ARATH^Q:1-263,H:1-259^46.49%ID^E:1e-55^RecName: Full=Protein POLYCHOME;^Eukaryota; Viridiplantae; Streptophyta; Embryophyta; Tracheophyta; Spermatophyta; Magnoliophyta; eudicotyledons; Gunneridae; Pentapetalae; rosids; malvids; Brassicales; Brassicaceae; Camelineae; Arabidopsis	.	.	.	ENOG410Z500^NA	KEGG:ath:AT2G42260	GO:0005634^cellular_component^nucleus`GO:0051301^biological_process^cell division`GO:0006952^biological_process^defense response`GO:0042023^biological_process^DNA endoreduplication`GO:0009960^biological_process^endosperm development`GO:0009561^biological_process^megagametogenesis`GO:0007067^biological_process^mitotic nuclear division`GO:0060564^biological_process^negative regulation of APC-Cdc20 …	.	.	.
TRINITY_DN45414_c5_g3	roots S.abrotanoides	roots S. yangii	1.88464	0.000694164627111493	0.00145897802362887	TRINITY_DN45414_c5_g3_i4	CYPH_SOLLC^CYPH_SOLLC^Q:407-3,H:1-135^83.7%ID^E:1e-71^RecName: Full=Peptidyl-prolyl cis-trans isomerase;^Eukaryota; Viridiplantae; Streptophyta; Embryophyta; Tracheophyta; Spermatophyta; Magnoliophyta; eudicotyledons; Gunneridae; Pentapetalae; asterids; lamiids; Solanales; Solanaceae; Solanoideae; Solaneae; Solanum; Lycopersicon	.	TRINITY_DN45414_c5_g3_i4.p1	3-470[-]	CYPH_SOLLC^CYPH_SOLLC^Q:22-156,H:1-135^83.7%ID^E:2e-81^RecName: Full=Peptidyl-prolyl cis-trans isomerase;^Eukaryota; Viridiplantae; Streptophyta; Embryophyta; Tracheophyta; Spermatophyta; Magnoliophyta; eudicotyledons; Gunneridae; Pentapetalae; asterids; lamiids; Solanales; Solanaceae; Solanoideae; Solaneae; Solanum; Lycopersicon	PF00160.18^Pro_isomerase^Cyclophilin type peptidyl-prolyl cis-trans isomerase/CLD^28-156^E:2.6e-37	.	.	COG0652^peptidyl-prolyl cis-trans isomerase activity	KEGG:sly:100736432`KO:K01802	GO:0005737^cellular_component^cytoplasm`GO:0042277^molecular_function^peptide binding`GO:0003755^molecular_function^peptidyl-prolyl cis-trans isomerase activity`GO:0006457^biological_process^protein folding	GO:0003755^molecular_function^peptidyl-prolyl cis-trans isomerase activity`GO:0000413^biological_process^protein peptidyl-prolyl isomerization`GO:0006457^biological_process^protein folding	.	.
TRINITY_DN46550_c0_g3	roots S.abrotanoides	roots S. yangii	1.87799	0.00138728401096939	0.00278603482717572	TRINITY_DN46550_c0_g3_i3	NLP7_ARATH^NLP7_ARATH^Q:302-1036,H:178-427^28.31%ID^E:4e-19^RecName: Full=Protein NLP7;^Eukaryota; Viridiplantae; Streptophyta; Embryophyta; Tracheophyta; Spermatophyta; Magnoliophyta; eudicotyledons; Gunneridae; Pentapetalae; rosids; malvids; Brassicales; Brassicaceae; Camelineae; Arabidopsis	.	TRINITY_DN46550_c0_g3_i3.p1	386-1036[+]	NLP7_ARATH^NLP7_ARATH^Q:1-217,H:206-427^28.69%ID^E:1e-16^RecName: Full=Protein NLP7;^Eukaryota; Viridiplantae; Streptophyta; Embryophyta; Tracheophyta; Spermatophyta; Magnoliophyta; eudicotyledons; Gunneridae; Pentapetalae; rosids; malvids; Brassicales; Brassicaceae; Camelineae; Arabidopsis	.	.	.	ENOG4110HDW^RWP-RK domain-containing protein	KEGG:ath:AT4G24020	GO:0005634^cellular_component^nucleus`GO:0003677^molecular_function^DNA binding`GO:0003700^molecular_function^transcription factor activity, sequence-specific DNA binding`GO:0042128^biological_process^nitrate assimilation`GO:0010167^biological_process^response to nitrate`GO:0009414^biological_process^response to water deprivation`GO:0010118^biological_process^stomatal movement`GO:0006351^biologic…	.	.	.
TRINITY_DN42017_c0_g1	roots S.abrotanoides	roots S. yangii	1.86969	0.000556717641359029	0.0011858845480836	TRINITY_DN42017_c0_g1_i1	KIRO_ACTDE^KIRO_ACTDE^Q:661-245,H:5-145^43.36%ID^E:3e-24^RecName: Full=Kirola {ECO:0000303|PubMed:21309790};^Eukaryota; Viridiplantae; Streptophyta; Embryophyta; Tracheophyta; Spermatophyta; Magnoliophyta; eudicotyledons; Gunneridae; Pentapetalae; asterids; Ericales; Actinidiaceae; Actinidia	.	TRINITY_DN42017_c0_g1_i1.p1	218-664[-]	KIRO_ACTDE^KIRO_ACTDE^Q:2-140,H:5-145^43.36%ID^E:4e-34^RecName: Full=Kirola {ECO:0000303|PubMed:21309790};^Eukaryota; Viridiplantae; Streptophyta; Embryophyta; Tracheophyta; Spermatophyta; Magnoliophyta; eudicotyledons; Gunneridae; Pentapetalae; asterids; Ericales; Actinidiaceae; Actinidia	PF00407.16^Bet_v_1^Pathogenesis-related protein Bet v I family^25-141^E:2.4e-29	.	.	.	.	GO:0009607^biological_process^response to biotic stimulus`GO:0016068^biological_process^type I hypersensitivity	GO:0006952^biological_process^defense response`GO:0009607^biological_process^response to biotic stimulus	.	.
TRINITY_DN44555_c0_g1	roots S.abrotanoides	roots S. yangii	1.86707	0.000615500408841776	0.00130404131964271	TRINITY_DN44555_c0_g1_i1	ATL1_ARATH^ATL1_ARATH^Q:1116-319,H:41-335^45.72%ID^E:2e-66^RecName: Full=RING-H2 finger protein ATL1;^Eukaryota; Viridiplantae; Streptophyta; Embryophyta; Tracheophyta; Spermatophyta; Magnoliophyta; eudicotyledons; Gunneridae; Pentapetalae; rosids; malvids; Brassicales; Brassicaceae; Camelineae; Arabidopsis	.	TRINITY_DN44555_c0_g1_i1.p1	211-1182[-]	ATL1_ARATH^ATL1_ARATH^Q:22-311,H:40-364^44.31%ID^E:1e-69^RecName: Full=RING-H2 finger protein ATL1;^Eukaryota; Viridiplantae; Streptophyta; Embryophyta; Tracheophyta; Spermatophyta; Magnoliophyta; eudicotyledons; Gunneridae; Pentapetalae; rosids; malvids; Brassicales; Brassicaceae; Camelineae; Arabidopsis	PF13639.3^zf-RING_2^Ring finger domain^115-158^E:7.4e-14`PF12678.4^zf-rbx1^RING-H2 zinc finger domain^115-158^E:5.6e-10`PF13923.3^zf-C3HC4_2^Zinc finger, C3HC4 type (RING finger)^115-157^E:6.1e-08`PF17123.2^zf-RING_11^RING-like zinc finger^116-144^E:1.2e-11`PF00097.22^zf-C3HC4^Zinc finger, C3HC4 type (RING finger)^116-157^E:3.2e-06`PF13445.3^zf-RING_UBOX^RING-type zinc-finger^116-155^E:6.4e-05`PF…	.	.	ENOG41121N2^zinc ion binding	KEGG:ath:AT1G04360	GO:0016021^cellular_component^integral component of membrane`GO:0008270^molecular_function^zinc ion binding`GO:0016567^biological_process^protein ubiquitination	GO:0005515^molecular_function^protein binding`GO:0008270^molecular_function^zinc ion binding`GO:0046872^molecular_function^metal ion binding`GO:0004842^molecular_function^ubiquitin-protein transferase activity`GO:0005680^cellular_component^anaphase-promoting complex	.	.
TRINITY_DN44432_c2_g1	roots S.abrotanoides	roots S. yangii	1.86517	0.00238932904660679	0.00462520735009286	TRINITY_DN44432_c2_g1_i1	ATL47_ARATH^ATL47_ARATH^Q:748-1515,H:96-340^51.74%ID^E:1e-59^RecName: Full=RING-H2 finger protein ATL47;^Eukaryota; Viridiplantae; Streptophyta; Embryophyta; Tracheophyta; Spermatophyta; Magnoliophyta; eudicotyledons; Gunneridae; Pentapetalae; rosids; malvids; Brassicales; Brassicaceae; Camelineae; Arabidopsis	.	TRINITY_DN44432_c2_g1_i1.p1	607-1551[+]	ATL46_ARATH^ATL46_ARATH^Q:3-298,H:40-346^45.83%ID^E:5e-84^RecName: Full=RING-H2 finger protein ATL46;^Eukaryota; Viridiplantae; Streptophyta; Embryophyta; Tracheophyta; Spermatophyta; Magnoliophyta; eudicotyledons; Gunneridae; Pentapetalae; rosids; malvids; Brassicales; Brassicaceae; Camelineae; Arabidopsis	PF13639.3^zf-RING_2^Ring finger domain^95-138^E:6.1e-13`PF17123.2^zf-RING_11^RING-like zinc finger^95-124^E:2.7e-08`PF13923.3^zf-C3HC4_2^Zinc finger, C3HC4 type (RING finger)^96-137^E:2.1e-06`PF00097.22^zf-C3HC4^Zinc finger, C3HC4 type (RING finger)^96-137^E:1.1e-05`PF12678.4^zf-rbx1^RING-H2 zinc finger domain^111-138^E:1.8e-09`PF12861.4^zf-ANAPC11^Anaphase-promoting complex subunit 11 RING-H2 fi…	.	.	ENOG41121N2^zinc ion binding	KEGG:ath:AT5G40250	GO:0016021^cellular_component^integral component of membrane`GO:0008270^molecular_function^zinc ion binding`GO:0016567^biological_process^protein ubiquitination	GO:0005515^molecular_function^protein binding`GO:0008270^molecular_function^zinc ion binding`GO:0046872^molecular_function^metal ion binding`GO:0004842^molecular_function^ubiquitin-protein transferase activity`GO:0005680^cellular_component^anaphase-promoting complex	.	.
TRINITY_DN47485_c7_g3	roots S.abrotanoides	roots S. yangii	1.86111	0.000893052692351254	0.00184493791327071	TRINITY_DN47485_c7_g3_i3	R1B17_SOLDE^R1B17_SOLDE^Q:3046-1808,H:424-850^36.63%ID^E:2e-65^RecName: Full=Putative late blight resistance protein homolog R1B-17;^Eukaryota; Viridiplantae; Streptophyta; Embryophyta; Tracheophyta; Spermatophyta; Magnoliophyta; eudicotyledons; Gunneridae; Pentapetalae; asterids; lamiids; Solanales; Solanaceae; Solanoideae; Solaneae; Solanum`R1B17_SOLDE^R1B17_SOLDE^Q:1421-714,H:974-1234^26.2%ID^…	.	TRINITY_DN47485_c7_g3_i3.p1	1793-3118[-]	R1B17_SOLDE^R1B17_SOLDE^Q:25-437,H:424-850^36.63%ID^E:1e-69^RecName: Full=Putative late blight resistance protein homolog R1B-17;^Eukaryota; Viridiplantae; Streptophyta; Embryophyta; Tracheophyta; Spermatophyta; Magnoliophyta; eudicotyledons; Gunneridae; Pentapetalae; asterids; lamiids; Solanales; Solanaceae; Solanoideae; Solaneae; Solanum	PF00931.19^NB-ARC^NB-ARC domain^155-219^E:8.1e-14`PF00931.19^NB-ARC^NB-ARC domain^217-408^E:1.7e-50	.	.	.	.	GO:0005737^cellular_component^cytoplasm`GO:0016020^cellular_component^membrane`GO:0043531^molecular_function^ADP binding`GO:0005524^molecular_function^ATP binding`GO:0046872^molecular_function^metal ion binding`GO:0030001^biological_process^metal ion transport`GO:0009626^biological_process^plant-type hypersensitive response	GO:0043531^molecular_function^ADP binding	.	.
TRINITY_DN46819_c3_g1	roots S.abrotanoides	roots S. yangii	1.85801	5.25324e+09	0.000127946980374822	TRINITY_DN46819_c3_g1_i2	Y1839_ARATH^Y1839_ARATH^Q:823-110,H:9-257^29.8%ID^E:1e-32^RecName: Full=Probable serine/threonine-protein kinase At1g18390;^Eukaryota; Viridiplantae; Streptophyta; Embryophyta; Tracheophyta; Spermatophyta; Magnoliophyta; eudicotyledons; Gunneridae; Pentapetalae; rosids; malvids; Brassicales; Brassicaceae; Camelineae; Arabidopsis	.	TRINITY_DN46819_c3_g1_i2.p1	95-844[-]	Y1839_ARATH^Y1839_ARATH^Q:8-245,H:9-257^29.8%ID^E:1e-33^RecName: Full=Probable serine/threonine-protein kinase At1g18390;^Eukaryota; Viridiplantae; Streptophyta; Embryophyta; Tracheophyta; Spermatophyta; Magnoliophyta; eudicotyledons; Gunneridae; Pentapetalae; rosids; malvids; Brassicales; Brassicaceae; Camelineae; Arabidopsis	PF13947.3^GUB_WAK_bind^Wall-associated receptor kinase galacturonan-binding^33-103^E:9.3e-09`PF14380.3^WAK_assoc^Wall-associated receptor kinase C-terminal^162-231^E:2.7e-15	sigP:1^26^0.73^YES	.	COG0515^Serine Threonine protein kinase	KEGG:ath:AT1G18390	GO:0005886^cellular_component^plasma membrane`GO:0005524^molecular_function^ATP binding`GO:0030247^molecular_function^polysaccharide binding`GO:0004674^molecular_function^protein serine/threonine kinase activity`GO:0071215^biological_process^cellular response to abscisic acid stimulus`GO:0042631^biological_process^cellular response to water deprivation`GO:0048573^biological_process^photoperiodism…	GO:0030247^molecular_function^polysaccharide binding	.	.
TRINITY_DN40002_c0_g1	roots S.abrotanoides	roots S. yangii	1.85377	0.00583885368691641	0.0105772439617564	TRINITY_DN40002_c0_g1_i4	.	.	TRINITY_DN40002_c0_g1_i4.p1	235-1167[+]	IQD31_ARATH^IQD31_ARATH^Q:13-298,H:240-575^28.12%ID^E:3e-08^RecName: Full=Protein IQ-DOMAIN 31;^Eukaryota; Viridiplantae; Streptophyta; Embryophyta; Tracheophyta; Spermatophyta; Magnoliophyta; eudicotyledons; Gunneridae; Pentapetalae; rosids; malvids; Brassicales; Brassicaceae; Camelineae; Arabidopsis	PF13178.3^DUF4005^Protein of unknown function (DUF4005)^195-286^E:2e-08	.	.	ENOG410YAVA^IQ-domain	KEGG:ath:AT1G74690	GO:0005829^cellular_component^cytosol`GO:0005875^cellular_component^microtubule associated complex`GO:0005886^cellular_component^plasma membrane	.	.	.
TRINITY_DN45814_c2_g1	roots S.abrotanoides	roots S. yangii	1.84946	0.00342710730351037	0.00647618051990958	TRINITY_DN45814_c2_g1_i9	PMTK_ARATH^PMTK_ARATH^Q:1897-128,H:8-603^73.2%ID^E:0^RecName: Full=Probable methyltransferase PMT20;^Eukaryota; Viridiplantae; Streptophyta; Embryophyta; Tracheophyta; Spermatophyta; Magnoliophyta; eudicotyledons; Gunneridae; Pentapetalae; rosids; malvids; Brassicales; Brassicaceae; Camelineae; Arabidopsis	.	TRINITY_DN45814_c2_g1_i9.p1	122-1921[-]	PMTK_ARATH^PMTK_ARATH^Q:9-598,H:8-603^73.2%ID^E:0^RecName: Full=Probable methyltransferase PMT20;^Eukaryota; Viridiplantae; Streptophyta; Embryophyta; Tracheophyta; Spermatophyta; Magnoliophyta; eudicotyledons; Gunneridae; Pentapetalae; rosids; malvids; Brassicales; Brassicaceae; Camelineae; Arabidopsis	PF03141.13^Methyltransf_29^Putative S-adenosyl-L-methionine-dependent methyltransferase^81-588^E:1.6e-212`PF08241.9^Methyltransf_11^Methyltransferase domain^200-293^E:9.8e-07	.	.	ENOG4111CGI^Methyltransferase	KEGG:ath:AT1G31850	GO:0005768^cellular_component^endosome`GO:0005794^cellular_component^Golgi apparatus`GO:0000139^cellular_component^Golgi membrane`GO:0016021^cellular_component^integral component of membrane`GO:0005802^cellular_component^trans-Golgi network`GO:0008168^molecular_function^methyltransferase activity	GO:0008168^molecular_function^methyltransferase activity`GO:0008152^biological_process^metabolic process	.	.
TRINITY_DN45824_c0_g7	roots S.abrotanoides	roots S. yangii	1.84823	0.00524803679626159	0.00958401281858464	TRINITY_DN45824_c0_g7_i2	COMT1_CATRO^COMT1_CATRO^Q:369-1067,H:8-244^62.03%ID^E:6e-93^RecName: Full=Caffeic acid 3-O-methyltransferase;^Eukaryota; Viridiplantae; Streptophyta; Embryophyta; Tracheophyta; Spermatophyta; Magnoliophyta; eudicotyledons; Gunneridae; Pentapetalae; asterids; lamiids; Gentianales; Apocynaceae; Rauvolfioideae; Vinceae; Catharanthinae; Catharanthus`COMT1_CATRO^COMT1_CATRO^Q:1213-1578,H:241-363^61.79…	.	TRINITY_DN45824_c0_g7_i2.p1	354-1094[+]	COMT1_CATRO^COMT1_CATRO^Q:6-238,H:8-244^62.03%ID^E:5e-103^RecName: Full=Caffeic acid 3-O-methyltransferase;^Eukaryota; Viridiplantae; Streptophyta; Embryophyta; Tracheophyta; Spermatophyta; Magnoliophyta; eudicotyledons; Gunneridae; Pentapetalae; asterids; lamiids; Gentianales; Apocynaceae; Rauvolfioideae; Vinceae; Catharanthinae; Catharanthus	PF08100.8^Dimerisation^Dimerisation domain^31-82^E:1e-15`PF00891.15^Methyltransf_2^O-methyltransferase^124-236^E:2.1e-37	.	.	.	.	GO:0047763^molecular_function^caffeate O-methyltransferase activity`GO:0009809^biological_process^lignin biosynthetic process	GO:0046983^molecular_function^protein dimerization activity`GO:0008171^molecular_function^O-methyltransferase activity	.	.
TRINITY_DN42542_c0_g2	roots S.abrotanoides	roots S. yangii	1.8388	0.000133591858583892	0.000308869683135502	TRINITY_DN42542_c0_g2_i2	TONS_ARATH^TONS_ARATH^Q:3985-2204,H:20-609^53.78%ID^E:0^RecName: Full=Protein TONSOKU;^Eukaryota; Viridiplantae; Streptophyta; Embryophyta; Tracheophyta; Spermatophyta; Magnoliophyta; eudicotyledons; Gunneridae; Pentapetalae; rosids; malvids; Brassicales; Brassicaceae; Camelineae; Arabidopsis`TONS_ARATH^TONS_ARATH^Q:1844-153,H:766-1310^50.09%ID^E:8e-152^RecName: Full=Protein TONSOKU;^Eukaryota; V…	.	TRINITY_DN42542_c0_g2_i2.p1	1817-4063[-]	TONS_ARATH^TONS_ARATH^Q:27-620,H:20-609^53.78%ID^E:0^RecName: Full=Protein TONSOKU;^Eukaryota; Viridiplantae; Streptophyta; Embryophyta; Tracheophyta; Spermatophyta; Magnoliophyta; eudicotyledons; Gunneridae; Pentapetalae; rosids; malvids; Brassicales; Brassicaceae; Camelineae; Arabidopsis	PF12862.4^ANAPC5^Anaphase-promoting complex subunit 5^46-109^E:0.9`PF12862.4^ANAPC5^Anaphase-promoting complex subunit 5^141-203^E:52`PF13181.3^TPR_8^Tetratricopeptide repeat^171-199^E:0.096`PF13424.3^TPR_12^Tetratricopeptide repeat^213-285^E:3.9e-11`PF13176.3^TPR_7^Tetratricopeptide repeat^216-240^E:0.019`PF13181.3^TPR_8^Tetratricopeptide repeat^253-284^E:0.00012`PF12862.4^ANAPC5^Anaphase-promot…	.	.	COG0457^repeat-containing protein	KEGG:ath:AT3G18730	GO:0016020^cellular_component^membrane`GO:0005654^cellular_component^nucleoplasm`GO:0005634^cellular_component^nucleus`GO:0051301^biological_process^cell division`GO:0016568^biological_process^chromatin modification`GO:0000086^biological_process^G2/M transition of mitotic cell cycle`GO:0009933^biological_process^meristem structural organization`GO:0009934^biological_process^regulation of meristem…	GO:0005515^molecular_function^protein binding	.	.
TRINITY_DN42268_c0_g1	roots S.abrotanoides	roots S. yangii	1.81744	8.30672e+09	0.000197328748483832	TRINITY_DN42268_c0_g1_i1	FERON_ARATH^FERON_ARATH^Q:15-494,H:127-327^32.2%ID^E:5e-21^RecName: Full=Receptor-like protein kinase FERONIA;^Eukaryota; Viridiplantae; Streptophyta; Embryophyta; Tracheophyta; Spermatophyta; Magnoliophyta; eudicotyledons; Gunneridae; Pentapetalae; rosids; malvids; Brassicales; Brassicaceae; Camelineae; Arabidopsis	.	TRINITY_DN42268_c0_g1_i1.p1	3-494[+]	FERON_ARATH^FERON_ARATH^Q:5-164,H:127-327^32.2%ID^E:5e-21^RecName: Full=Receptor-like protein kinase FERONIA;^Eukaryota; Viridiplantae; Streptophyta; Embryophyta; Tracheophyta; Spermatophyta; Magnoliophyta; eudicotyledons; Gunneridae; Pentapetalae; rosids; malvids; Brassicales; Brassicaceae; Camelineae; Arabidopsis	.	.	.	COG0515^Serine Threonine protein kinase	KEGG:ath:AT3G51550	GO:0043680^cellular_component^filiform apparatus`GO:0016021^cellular_component^integral component of membrane`GO:0005622^cellular_component^intracellular`GO:0016020^cellular_component^membrane`GO:0005886^cellular_component^plasma membrane`GO:0009506^cellular_component^plasmodesma`GO:0005524^molecular_function^ATP binding`GO:0004672^molecular_function^protein kinase activity`GO:0004674^molecular_f…	.	.	.
TRINITY_DN45250_c0_g2	roots S.abrotanoides	roots S. yangii	1.81601	0.000469592349322801	0.00101155499440509	TRINITY_DN45250_c0_g2_i2	AB11B_ARATH^AB11B_ARATH^Q:3802-152,H:41-1277^64.86%ID^E:0^RecName: Full=ABC transporter B family member 11;^Eukaryota; Viridiplantae; Streptophyta; Embryophyta; Tracheophyta; Spermatophyta; Magnoliophyta; eudicotyledons; Gunneridae; Pentapetalae; rosids; malvids; Brassicales; Brassicaceae; Camelineae; Arabidopsis	.	TRINITY_DN45250_c0_g2_i2.p1	146-3850[-]	AB11B_ARATH^AB11B_ARATH^Q:17-1233,H:41-1277^65.19%ID^E:0^RecName: Full=ABC transporter B family member 11;^Eukaryota; Viridiplantae; Streptophyta; Embryophyta; Tracheophyta; Spermatophyta; Magnoliophyta; eudicotyledons; Gunneridae; Pentapetalae; rosids; malvids; Brassicales; Brassicaceae; Camelineae; Arabidopsis	PF00664.20^ABC_membrane^ABC transporter transmembrane region^34-308^E:1.2e-61`PF00005.24^ABC_tran^ABC transporter^377-524^E:2.2e-32`PF00664.20^ABC_membrane^ABC transporter transmembrane region^668-939^E:1.2e-50`PF00005.24^ABC_tran^ABC transporter^1010-1158^E:3e-34	.	.	COG1132^(ABC) transporter	KEGG:ath:AT1G02520`KO:K05658	GO:0016021^cellular_component^integral component of membrane`GO:0005886^cellular_component^plasma membrane`GO:0009506^cellular_component^plasmodesma`GO:0005524^molecular_function^ATP binding`GO:0042626^molecular_function^ATPase activity, coupled to transmembrane movement of substances`GO:0010329^molecular_function^auxin efflux transmembrane transporter activity`GO:0010315^biological_process^auxin…	GO:0005524^molecular_function^ATP binding`GO:0042626^molecular_function^ATPase activity, coupled to transmembrane movement of substances`GO:0006810^biological_process^transport`GO:0055085^biological_process^transmembrane transport`GO:0016021^cellular_component^integral component of membrane`GO:0016887^molecular_function^ATPase activity	.	.
TRINITY_DN46713_c2_g1	roots S.abrotanoides	roots S. yangii	1.81144	0.00327299840576706	0.00620173935002966	TRINITY_DN46713_c2_g1_i1	C71DB_LOTJA^C71DB_LOTJA^Q:234-956,H:21-265^49.19%ID^E:1e-67^RecName: Full=Cytochrome P450 71D11;^Eukaryota; Viridiplantae; Streptophyta; Embryophyta; Tracheophyta; Spermatophyta; Magnoliophyta; eudicotyledons; Gunneridae; Pentapetalae; rosids; fabids; Fabales; Fabaceae; Papilionoideae; Loteae; Lotus	.	TRINITY_DN46713_c2_g1_i1.p1	339-1001[+]	C71DB_LOTJA^C71DB_LOTJA^Q:1-206,H:55-265^46.92%ID^E:1e-54^RecName: Full=Cytochrome P450 71D11;^Eukaryota; Viridiplantae; Streptophyta; Embryophyta; Tracheophyta; Spermatophyta; Magnoliophyta; eudicotyledons; Gunneridae; Pentapetalae; rosids; fabids; Fabales; Fabaceae; Papilionoideae; Loteae; Lotus	PF00067.19^p450^Cytochrome P450^1-209^E:4.5e-15	.	.	.	.	GO:0020037^molecular_function^heme binding`GO:0005506^molecular_function^iron ion binding`GO:0004497^molecular_function^monooxygenase activity`GO:0016705^molecular_function^oxidoreductase activity, acting on paired donors, with incorporation or reduction of molecular oxygen	GO:0005506^molecular_function^iron ion binding`GO:0016705^molecular_function^oxidoreductase activity, acting on paired donors, with incorporation or reduction of molecular oxygen`GO:0020037^molecular_function^heme binding`GO:0055114^biological_process^oxidation-reduction process	.	.
TRINITY_DN47747_c0_g1	roots S.abrotanoides	roots S. yangii	1.80666	6.73593e+09	0.000161719026092985	TRINITY_DN47747_c0_g1_i2	Y1723_ARATH^Y1723_ARATH^Q:1-1206,H:271-671^30.51%ID^E:3e-32^RecName: Full=Leucine-rich repeat receptor-like serine/threonine-protein kinase At1g17230;^Eukaryota; Viridiplantae; Streptophyta; Embryophyta; Tracheophyta; Spermatophyta; Magnoliophyta; eudicotyledons; Gunneridae; Pentapetalae; rosids; malvids; Brassicales; Brassicaceae; Camelineae; Arabidopsis`Y1723_ARATH^Y1723_ARATH^Q:1-1206,H:199-59…	.	TRINITY_DN47747_c0_g1_i2.p1	1-1209[+]	Y1723_ARATH^Y1723_ARATH^Q:1-402,H:271-671^30.75%ID^E:6e-36^RecName: Full=Leucine-rich repeat receptor-like serine/threonine-protein kinase At1g17230;^Eukaryota; Viridiplantae; Streptophyta; Embryophyta; Tracheophyta; Spermatophyta; Magnoliophyta; eudicotyledons; Gunneridae; Pentapetalae; rosids; malvids; Brassicales; Brassicaceae; Camelineae; Arabidopsis`Y1723_ARATH^Y1723_ARATH^Q:3-397,H:153-545^…	PF00560.30^LRR_1^Leucine Rich Repeat^180-200^E:0.5`PF13516.3^LRR_6^Leucine Rich repeat^299-313^E:1.5`PF00560.30^LRR_1^Leucine Rich Repeat^301-322^E:0.58	.	.	COG4886^leucine Rich Repeat	KEGG:ath:AT1G17230	GO:0016021^cellular_component^integral component of membrane`GO:0005886^cellular_component^plasma membrane`GO:0005524^molecular_function^ATP binding`GO:0004674^molecular_function^protein serine/threonine kinase activity	GO:0005515^molecular_function^protein binding	.	.
TRINITY_DN46076_c1_g1	roots S.abrotanoides	roots S. yangii	1.80244	0.00183578787279874	0.00361860662813896	TRINITY_DN46076_c1_g1_i4	Y3037_ARATH^Y3037_ARATH^Q:119-892,H:490-755^43.07%ID^E:1e-55^RecName: Full=Probable inactive leucine-rich repeat receptor-like protein kinase At3g03770;^Eukaryota; Viridiplantae; Streptophyta; Embryophyta; Tracheophyta; Spermatophyta; Magnoliophyta; eudicotyledons; Gunneridae; Pentapetalae; rosids; malvids; Brassicales; Brassicaceae; Camelineae; Arabidopsis	.	TRINITY_DN46076_c1_g1_i4.p1	101-949[+]	Y3037_ARATH^Y3037_ARATH^Q:7-264,H:490-755^43.07%ID^E:6e-62^RecName: Full=Probable inactive leucine-rich repeat receptor-like protein kinase At3g03770;^Eukaryota; Viridiplantae; Streptophyta; Embryophyta; Tracheophyta; Spermatophyta; Magnoliophyta; eudicotyledons; Gunneridae; Pentapetalae; rosids; malvids; Brassicales; Brassicaceae; Camelineae; Arabidopsis	PF00069.22^Pkinase^Protein kinase domain^7-156^E:1.7e-12`PF07714.14^Pkinase_Tyr^Protein tyrosine kinase^8-156^E:2.2e-16	.	.	ENOG410XPGM^inactive leucine-rich repeat receptor-like protein kinase	KEGG:ath:AT3G03770	GO:0016021^cellular_component^integral component of membrane`GO:0005886^cellular_component^plasma membrane`GO:0005524^molecular_function^ATP binding`GO:0004672^molecular_function^protein kinase activity	GO:0004672^molecular_function^protein kinase activity`GO:0005524^molecular_function^ATP binding`GO:0006468^biological_process^protein phosphorylation	.	.
TRINITY_DN46509_c4_g2	roots S.abrotanoides	roots S. yangii	1.79667	0.00397509443458008	0.00742384289797487	TRINITY_DN46509_c4_g2_i1	GPDL2_ARATH^GPDL2_ARATH^Q:185-391,H:789-858^47.14%ID^E:9e-15^RecName: Full=Glycerophosphodiester phosphodiesterase protein kinase domain-containing GDPDL2 {ECO:0000305};^Eukaryota; Viridiplantae; Streptophyta; Embryophyta; Tracheophyta; Spermatophyta; Magnoliophyta; eudicotyledons; Gunneridae; Pentapetalae; rosids; malvids; Brassicales; Brassicaceae; Camelineae; Arabidopsis	.	TRINITY_DN46509_c4_g2_i1.p1	2-391[+]	GPDL2_ARATH^GPDL2_ARATH^Q:62-130,H:789-858^47.14%ID^E:8e-15^RecName: Full=Glycerophosphodiester phosphodiesterase protein kinase domain-containing GDPDL2 {ECO:0000305};^Eukaryota; Viridiplantae; Streptophyta; Embryophyta; Tracheophyta; Spermatophyta; Magnoliophyta; eudicotyledons; Gunneridae; Pentapetalae; rosids; malvids; Brassicales; Brassicaceae; Camelineae; Arabidopsis	PF07714.14^Pkinase_Tyr^Protein tyrosine kinase^79-129^E:2.1e-05	.	.	COG0584^glycerophosphoryl diester phosphodiesterase	KEGG:ath:AT1G66980	GO:0016021^cellular_component^integral component of membrane`GO:0005886^cellular_component^plasma membrane`GO:0005524^molecular_function^ATP binding`GO:0008889^molecular_function^glycerophosphodiester phosphodiesterase activity`GO:0004674^molecular_function^protein serine/threonine kinase activity`GO:0006968^biological_process^cellular defense response`GO:0006071^biological_process^glycerol metab…	GO:0004672^molecular_function^protein kinase activity`GO:0006468^biological_process^protein phosphorylation	.	.
TRINITY_DN46788_c0_g2	roots S.abrotanoides	roots S. yangii	1.78983	7.4197e+09	0.000177206521412785	TRINITY_DN46788_c0_g2_i3	CAX3_ARATH^CAX3_ARATH^Q:205-1530,H:1-458^70.31%ID^E:7e-169^RecName: Full=Vacuolar cation/proton exchanger 3;^Eukaryota; Viridiplantae; Streptophyta; Embryophyta; Tracheophyta; Spermatophyta; Magnoliophyta; eudicotyledons; Gunneridae; Pentapetalae; rosids; malvids; Brassicales; Brassicaceae; Camelineae; Arabidopsis	.	TRINITY_DN46788_c0_g2_i3.p1	184-1557[+]	CAX1_ARATH^CAX1_ARATH^Q:20-435,H:13-436^71.93%ID^E:0^RecName: Full=Vacuolar cation/proton exchanger 1;^Eukaryota; Viridiplantae; Streptophyta; Embryophyta; Tracheophyta; Spermatophyta; Magnoliophyta; eudicotyledons; Gunneridae; Pentapetalae; rosids; malvids; Brassicales; Brassicaceae; Camelineae; Arabidopsis	PF01699.21^Na_Ca_ex^Sodium/calcium exchanger protein^99-256^E:1e-23`PF01699.21^Na_Ca_ex^Sodium/calcium exchanger protein^287-430^E:1.2e-17	.	.	COG0387^Calcium Proton	KEGG:ath:AT2G38170`KO:K07300	GO:0016021^cellular_component^integral component of membrane`GO:0016020^cellular_component^membrane`GO:0009705^cellular_component^plant-type vacuole membrane`GO:0005774^cellular_component^vacuolar membrane`GO:0005773^cellular_component^vacuole`GO:0015369^molecular_function^calcium:proton antiporter activity`GO:0070588^biological_process^calcium ion transmembrane transport`GO:0006816^biological_pr…	GO:0055085^biological_process^transmembrane transport`GO:0016021^cellular_component^integral component of membrane	.	.
TRINITY_DN45252_c1_g8	roots S.abrotanoides	roots S. yangii	1.78336	0.00160129922871359	0.00318697213116935	TRINITY_DN45252_c1_g8_i1	DTX24_ARATH^DTX24_ARATH^Q:168-1592,H:17-490^54.95%ID^E:0^RecName: Full=Protein DETOXIFICATION 24 {ECO:0000303|PubMed:11739388};^Eukaryota; Viridiplantae; Streptophyta; Embryophyta; Tracheophyta; Spermatophyta; Magnoliophyta; eudicotyledons; Gunneridae; Pentapetalae; rosids; malvids; Brassicales; Brassicaceae; Camelineae; Arabidopsis	.	TRINITY_DN45252_c1_g8_i1.p1	150-1604[+]	DTX24_ARATH^DTX24_ARATH^Q:12-481,H:22-490^55.32%ID^E:0^RecName: Full=Protein DETOXIFICATION 24 {ECO:0000303|PubMed:11739388};^Eukaryota; Viridiplantae; Streptophyta; Embryophyta; Tracheophyta; Spermatophyta; Magnoliophyta; eudicotyledons; Gunneridae; Pentapetalae; rosids; malvids; Brassicales; Brassicaceae; Camelineae; Arabidopsis	PF01554.15^MatE^MatE^39-197^E:3.2e-24`PF01554.15^MatE^MatE^259-419^E:2.7e-22	.	.	COG0534^Mate efflux family protein	KEGG:ath:AT3G03620`KO:K03327	GO:0016021^cellular_component^integral component of membrane`GO:0015297^molecular_function^antiporter activity`GO:0015238^molecular_function^drug transmembrane transporter activity	GO:0015238^molecular_function^drug transmembrane transporter activity`GO:0015297^molecular_function^antiporter activity`GO:0006855^biological_process^drug transmembrane transport`GO:0055085^biological_process^transmembrane transport`GO:0016020^cellular_component^membrane	.	.
TRINITY_DN58625_c0_g1	roots S.abrotanoides	roots S. yangii	1.77883	0.00461129756838976	0.0085124382504214	TRINITY_DN58625_c0_g1_i1	SHR_ARATH^SHR_ARATH^Q:1223-69,H:138-531^51.49%ID^E:2e-127^RecName: Full=Protein SHORT-ROOT;^Eukaryota; Viridiplantae; Streptophyta; Embryophyta; Tracheophyta; Spermatophyta; Magnoliophyta; eudicotyledons; Gunneridae; Pentapetalae; rosids; malvids; Brassicales; Brassicaceae; Camelineae; Arabidopsis	.	TRINITY_DN58625_c0_g1_i1.p1	63-1340[-]	SHR_ARATH^SHR_ARATH^Q:28-424,H:128-531^50.97%ID^E:5e-137^RecName: Full=Protein SHORT-ROOT;^Eukaryota; Viridiplantae; Streptophyta; Embryophyta; Tracheophyta; Spermatophyta; Magnoliophyta; eudicotyledons; Gunneridae; Pentapetalae; rosids; malvids; Brassicales; Brassicaceae; Camelineae; Arabidopsis	PF03514.11^GRAS^GRAS domain family^47-422^E:1.3e-92	.	.	ENOG41116YR^Transcription factor	KEGG:ath:AT4G37650	GO:0005769^cellular_component^early endosome`GO:0005770^cellular_component^late endosome`GO:0005634^cellular_component^nucleus`GO:0055037^cellular_component^recycling endosome`GO:0043565^molecular_function^sequence-specific DNA binding`GO:0003700^molecular_function^transcription factor activity, sequence-specific DNA binding`GO:0008356^biological_process^asymmetric cell division`GO:0055072^biolog…	.	.	.
TRINITY_DN42742_c0_g1	roots S.abrotanoides	roots S. yangii	1.77832	0.00017363285984332	0.000395071314078356	TRINITY_DN42742_c0_g1_i1	TCX2_ARATH^TCX2_ARATH^Q:2361-217,H:1-674^42.59%ID^E:8e-119^RecName: Full=Protein tesmin/TSO1-like CXC 2;^Eukaryota; Viridiplantae; Streptophyta; Embryophyta; Tracheophyta; Spermatophyta; Magnoliophyta; eudicotyledons; Gunneridae; Pentapetalae; rosids; malvids; Brassicales; Brassicaceae; Camelineae; Arabidopsis	.	TRINITY_DN42742_c0_g1_i1.p1	214-2409[-]	TCX2_ARATH^TCX2_ARATH^Q:17-731,H:1-674^42.46%ID^E:2e-143^RecName: Full=Protein tesmin/TSO1-like CXC 2;^Eukaryota; Viridiplantae; Streptophyta; Embryophyta; Tracheophyta; Spermatophyta; Magnoliophyta; eudicotyledons; Gunneridae; Pentapetalae; rosids; malvids; Brassicales; Brassicaceae; Camelineae; Arabidopsis	PF03638.12^TCR^Tesmin/TSO1-like CXC domain, cysteine-rich domain^451-486^E:6.4e-12`PF03638.12^TCR^Tesmin/TSO1-like CXC domain, cysteine-rich domain^536-572^E:7.1e-12	.	.	ENOG4110UR5^Tesmin TSO1-like CXC domain containing protein	KEGG:ath:AT4G14770	GO:0005634^cellular_component^nucleus`GO:0046872^molecular_function^metal ion binding`GO:0007275^biological_process^multicellular organism development	.	.	.
TRINITY_DN32038_c0_g1	roots S.abrotanoides	roots S. yangii	1.77115	0.000842104179966004	0.00174626932554773	TRINITY_DN32038_c0_g1_i2	SM3L3_ARATH^SM3L3_ARATH^Q:2559-70,H:369-1186^66.59%ID^E:0^RecName: Full=Putative SWI/SNF-related matrix-associated actin-dependent regulator of chromatin subfamily A member 3-like 3;^Eukaryota; Viridiplantae; Streptophyta; Embryophyta; Tracheophyta; Spermatophyta; Magnoliophyta; eudicotyledons; Gunneridae; Pentapetalae; rosids; malvids; Brassicales; Brassicaceae; Camelineae; Arabidopsis	.	TRINITY_DN32038_c0_g1_i2.p1	46-3609[-]	SM3L3_ARATH^SM3L3_ARATH^Q:351-1180,H:369-1186^66.59%ID^E:0^RecName: Full=Putative SWI/SNF-related matrix-associated actin-dependent regulator of chromatin subfamily A member 3-like 3;^Eukaryota; Viridiplantae; Streptophyta; Embryophyta; Tracheophyta; Spermatophyta; Magnoliophyta; eudicotyledons; Gunneridae; Pentapetalae; rosids; malvids; Brassicales; Brassicaceae; Camelineae; Arabidopsis	PF08797.8^HIRAN^HIRAN domain^382-486^E:5.1e-13`PF04851.12^ResIII^Type III restriction enzyme, res subunit^610-847^E:1.5e-06`PF00176.20^SNF2_N^SNF2 family N-terminal domain^615-982^E:3e-86`PF00270.26^DEAD^DEAD/DEAH box helicase^682-827^E:3.5e-06`PF13920.3^zf-C3HC4_3^Zinc finger, C3HC4 type (RING finger)^1031-1079^E:3.7e-10`PF13923.3^zf-C3HC4_2^Zinc finger, C3HC4 type (RING finger)^1033-1073^E:1.1e…	.	.	ENOG410XPDU^Transcription termination factor, RNA polymerase II	KEGG:ath:AT5G43530`KO:K15505	GO:0009941^cellular_component^chloroplast envelope`GO:0005634^cellular_component^nucleus`GO:0005524^molecular_function^ATP binding`GO:0004386^molecular_function^helicase activity`GO:0003676^molecular_function^nucleic acid binding`GO:0008270^molecular_function^zinc ion binding`GO:0016568^biological_process^chromatin modification`GO:0006281^biological_process^DNA repair	GO:0003676^molecular_function^nucleic acid binding`GO:0008270^molecular_function^zinc ion binding`GO:0016818^molecular_function^hydrolase activity, acting on acid anhydrides, in phosphorus-containing anhydrides`GO:0003677^molecular_function^DNA binding`GO:0005524^molecular_function^ATP binding`GO:0016787^molecular_function^hydrolase activity`GO:0005515^molecular_function^protein binding`GO:004687…	.	.
TRINITY_DN47604_c2_g7	roots S.abrotanoides	roots S. yangii	1.76824	0.000548574379956434	0.00116978682365586	TRINITY_DN47604_c2_g7_i1	Y4374_ARATH^Y4374_ARATH^Q:587-1282,H:355-608^41.02%ID^E:5e-33^RecName: Full=Probable inactive receptor kinase At4g23740;^Eukaryota; Viridiplantae; Streptophyta; Embryophyta; Tracheophyta; Spermatophyta; Magnoliophyta; eudicotyledons; Gunneridae; Pentapetalae; rosids; malvids; Brassicales; Brassicaceae; Camelineae; Arabidopsis	.	TRINITY_DN47604_c2_g7_i1.p1	212-1318[+]	Y4374_ARATH^Y4374_ARATH^Q:82-357,H:323-608^40.2%ID^E:1e-50^RecName: Full=Probable inactive receptor kinase At4g23740;^Eukaryota; Viridiplantae; Streptophyta; Embryophyta; Tracheophyta; Spermatophyta; Magnoliophyta; eudicotyledons; Gunneridae; Pentapetalae; rosids; malvids; Brassicales; Brassicaceae; Camelineae; Arabidopsis	PF07714.14^Pkinase_Tyr^Protein tyrosine kinase^99-256^E:1.5e-12`PF00069.22^Pkinase^Protein kinase domain^99-262^E:4.6e-09	.	.	ENOG410YDXU^Leucine rich repeat N-terminal domain	KEGG:ath:AT4G23740	GO:0016021^cellular_component^integral component of membrane`GO:0005886^cellular_component^plasma membrane`GO:0005524^molecular_function^ATP binding`GO:0004672^molecular_function^protein kinase activity	GO:0004672^molecular_function^protein kinase activity`GO:0006468^biological_process^protein phosphorylation`GO:0005524^molecular_function^ATP binding	.	.
TRINITY_DN38308_c0_g1	roots S.abrotanoides	roots S. yangii	1.76186	0.00271360489665668	0.00521212857754068	TRINITY_DN38308_c0_g1_i2	MYO2_ARATH^MYO2_ARATH^Q:1384-2292,H:864-1219^31.13%ID^E:2e-33^RecName: Full=Myosin-2;^Eukaryota; Viridiplantae; Streptophyta; Embryophyta; Tracheophyta; Spermatophyta; Magnoliophyta; eudicotyledons; Gunneridae; Pentapetalae; rosids; malvids; Brassicales; Brassicaceae; Camelineae; Arabidopsis`MYO2_ARATH^MYO2_ARATH^Q:526-696,H:2-56^57.89%ID^E:4e-12^RecName: Full=Myosin-2;^Eukaryota; Viridiplantae; …	.	TRINITY_DN38308_c0_g1_i2.p1	1573-2307[+]	MYO2_ARATH^MYO2_ARATH^Q:11-240,H:945-1219^33.33%ID^E:1e-31^RecName: Full=Myosin-2;^Eukaryota; Viridiplantae; Streptophyta; Embryophyta; Tracheophyta; Spermatophyta; Magnoliophyta; eudicotyledons; Gunneridae; Pentapetalae; rosids; malvids; Brassicales; Brassicaceae; Camelineae; Arabidopsis	PF00612.24^IQ^IQ calmodulin-binding motif^11-27^E:0.00019	.	.	COG5022^myosin heavy chain	KEGG:ath:AT5G54280`KO:K10357	GO:0005768^cellular_component^endosome`GO:0016459^cellular_component^myosin complex`GO:0005886^cellular_component^plasma membrane`GO:0009506^cellular_component^plasmodesma`GO:0005524^molecular_function^ATP binding`GO:0003774^molecular_function^motor activity`GO:0030048^biological_process^actin filament-based movement`GO:0006897^biological_process^endocytosis	GO:0005515^molecular_function^protein binding	.	.
TRINITY_DN43441_c4_g4	roots S.abrotanoides	roots S. yangii	1.75247	9.84026e+09	0.000231378171154348	TRINITY_DN43441_c4_g4_i2	QKY_ARATH^QKY_ARATH^Q:1122-745,H:18-150^43.61%ID^E:2e-24^RecName: Full=Protein QUIRKY {ECO:0000303|PubMed:19180193};^Eukaryota; Viridiplantae; Streptophyta; Embryophyta; Tracheophyta; Spermatophyta; Magnoliophyta; eudicotyledons; Gunneridae; Pentapetalae; rosids; malvids; Brassicales; Brassicaceae; Camelineae; Arabidopsis`QKY_ARATH^QKY_ARATH^Q:282-1,H:329-433^40.57%ID^E:7e-12^RecName: Full=Protei…	.	TRINITY_DN43441_c4_g4_i2.p1	1-1125[-]	QKY_ARATH^QKY_ARATH^Q:2-127,H:18-150^43.61%ID^E:9e-25^RecName: Full=Protein QUIRKY {ECO:0000303|PubMed:19180193};^Eukaryota; Viridiplantae; Streptophyta; Embryophyta; Tracheophyta; Spermatophyta; Magnoliophyta; eudicotyledons; Gunneridae; Pentapetalae; rosids; malvids; Brassicales; Brassicaceae; Camelineae; Arabidopsis`QKY_ARATH^QKY_ARATH^Q:282-375,H:329-433^40.57%ID^E:7e-12^RecName: Full=Protein…	PF00168.27^C2^C2 domain^2-102^E:4.9e-20`PF00168.27^C2^C2 domain^289-368^E:1.5e-12	.	.	ENOG410Y912^Plant phosphoribosyltransferase C-terminal	KEGG:ath:AT1G74720	GO:0016021^cellular_component^integral component of membrane`GO:0005886^cellular_component^plasma membrane`GO:0009506^cellular_component^plasmodesma`GO:0005509^molecular_function^calcium ion binding`GO:0005544^molecular_function^calcium-dependent phospholipid binding`GO:0016757^molecular_function^transferase activity, transferring glycosyl groups`GO:0048513^biological_process^animal organ develop…	GO:0005515^molecular_function^protein binding	.	.
TRINITY_DN38854_c0_g1	roots S.abrotanoides	roots S. yangii	1.74614	0.0226008888247435	0.0365679213997428	TRINITY_DN38854_c0_g1_i2	RL354_ARATH^RL354_ARATH^Q:395-39,H:4-122^57.98%ID^E:3e-34^RecName: Full=60S ribosomal protein L35-4;^Eukaryota; Viridiplantae; Streptophyta; Embryophyta; Tracheophyta; Spermatophyta; Magnoliophyta; eudicotyledons; Gunneridae; Pentapetalae; rosids; malvids; Brassicales; Brassicaceae; Camelineae; Arabidopsis	.	TRINITY_DN38854_c0_g1_i2.p1	33-407[-]	RL354_ARATH^RL354_ARATH^Q:5-123,H:4-122^57.98%ID^E:2e-34^RecName: Full=60S ribosomal protein L35-4;^Eukaryota; Viridiplantae; Streptophyta; Embryophyta; Tracheophyta; Spermatophyta; Magnoliophyta; eudicotyledons; Gunneridae; Pentapetalae; rosids; malvids; Brassicales; Brassicaceae; Camelineae; Arabidopsis	PF00831.20^Ribosomal_L29^Ribosomal L29 protein^9-63^E:8.6e-16	.	.	COG0255^50s ribosomal protein l29	.	GO:0005840^cellular_component^ribosome`GO:0003735^molecular_function^structural constituent of ribosome`GO:0006412^biological_process^translation	GO:0003735^molecular_function^structural constituent of ribosome`GO:0006412^biological_process^translation`GO:0005622^cellular_component^intracellular`GO:0005840^cellular_component^ribosome	.	.
TRINITY_DN44660_c0_g2	roots S.abrotanoides	roots S. yangii	1.74419	0.000388855289827874	0.000847239991662557	TRINITY_DN44660_c0_g2_i3	TLPH_ARATH^TLPH_ARATH^Q:67-699,H:27-239^56.48%ID^E:9e-70^RecName: Full=Thaumatin-like protein;^Eukaryota; Viridiplantae; Streptophyta; Embryophyta; Tracheophyta; Spermatophyta; Magnoliophyta; eudicotyledons; Gunneridae; Pentapetalae; rosids; malvids; Brassicales; Brassicaceae; Camelineae; Arabidopsis	.	TRINITY_DN44660_c0_g2_i3.p1	1-933[+]	PR5_ARATH^PR5_ARATH^Q:5-233,H:9-239^56.78%ID^E:5e-82^RecName: Full=Pathogenesis-related protein 5;^Eukaryota; Viridiplantae; Streptophyta; Embryophyta; Tracheophyta; Spermatophyta; Magnoliophyta; eudicotyledons; Gunneridae; Pentapetalae; rosids; malvids; Brassicales; Brassicaceae; Camelineae; Arabidopsis	PF00314.14^Thaumatin^Thaumatin family^23-233^E:2e-82	sigP:1^20^0.759^YES	.	ENOG4111KEV^thaumatin-like protein	KEGG:ath:AT1G75040	GO:0048046^cellular_component^apoplast`GO:0005618^cellular_component^cell wall`GO:0005773^cellular_component^vacuole`GO:0031540^biological_process^regulation of anthocyanin biosynthetic process`GO:0046686^biological_process^response to cadmium ion`GO:0010224^biological_process^response to UV-B`GO:0009615^biological_process^response to virus`GO:0009627^biological_process^systemic acquired resistan…	.	.	.
TRINITY_DN43603_c1_g1	roots S.abrotanoides	roots S. yangii	1.74252	0.000430688422495101	0.000932568599886517	TRINITY_DN43603_c1_g1_i1	P2B15_ARATH^P2B15_ARATH^Q:1101-1877,H:3-280^45.68%ID^E:5e-61^RecName: Full=F-box protein PP2-B15;^Eukaryota; Viridiplantae; Streptophyta; Embryophyta; Tracheophyta; Spermatophyta; Magnoliophyta; eudicotyledons; Gunneridae; Pentapetalae; rosids; malvids; Brassicales; Brassicaceae; Camelineae; Arabidopsis	.	TRINITY_DN43603_c1_g1_i1.p1	1092-1883[+]	P2B15_ARATH^P2B15_ARATH^Q:4-262,H:3-280^45.68%ID^E:3e-77^RecName: Full=F-box protein PP2-B15;^Eukaryota; Viridiplantae; Streptophyta; Embryophyta; Tracheophyta; Spermatophyta; Magnoliophyta; eudicotyledons; Gunneridae; Pentapetalae; rosids; malvids; Brassicales; Brassicaceae; Camelineae; Arabidopsis	PF14299.3^PP2^Phloem protein 2^94-261^E:4.4e-43	.	.	ENOG4111AE6^F-box protein	KEGG:ath:AT1G09155	GO:0030246^molecular_function^carbohydrate binding	.	.	.
TRINITY_DN45762_c4_g6	roots S.abrotanoides	roots S. yangii	1.73501	0.0015834623993395	0.00315394374821394	TRINITY_DN45762_c4_g6_i1	FERON_ARATH^FERON_ARATH^Q:710-237,H:38-192^38.99%ID^E:3e-22^RecName: Full=Receptor-like protein kinase FERONIA;^Eukaryota; Viridiplantae; Streptophyta; Embryophyta; Tracheophyta; Spermatophyta; Magnoliophyta; eudicotyledons; Gunneridae; Pentapetalae; rosids; malvids; Brassicales; Brassicaceae; Camelineae; Arabidopsis	.	TRINITY_DN45762_c4_g6_i1.p1	3-812[-]	FERON_ARATH^FERON_ARATH^Q:35-192,H:38-192^38.99%ID^E:1e-22^RecName: Full=Receptor-like protein kinase FERONIA;^Eukaryota; Viridiplantae; Streptophyta; Embryophyta; Tracheophyta; Spermatophyta; Magnoliophyta; eudicotyledons; Gunneridae; Pentapetalae; rosids; malvids; Brassicales; Brassicaceae; Camelineae; Arabidopsis	PF11721.5^Malectin^Di-glucose binding within endoplasmic reticulum^33-175^E:7.7e-06`PF12819.4^Malectin_like^Carbohydrate-binding protein of the ER^35-192^E:8e-07	sigP:1^24^0.911^YES	.	COG0515^Serine Threonine protein kinase	KEGG:ath:AT3G51550	GO:0043680^cellular_component^filiform apparatus`GO:0016021^cellular_component^integral component of membrane`GO:0005622^cellular_component^intracellular`GO:0016020^cellular_component^membrane`GO:0005886^cellular_component^plasma membrane`GO:0009506^cellular_component^plasmodesma`GO:0005524^molecular_function^ATP binding`GO:0004672^molecular_function^protein kinase activity`GO:0004674^molecular_f…	.	.	.
TRINITY_DN46803_c2_g3	roots S.abrotanoides	roots S. yangii	1.73179	0.00347938648441974	0.00656653412773874	TRINITY_DN46803_c2_g3_i6	IX10L_ARATH^IX10L_ARATH^Q:1476-322,H:31-415^87.01%ID^E:0^RecName: Full=Probable beta-1,4-xylosyltransferase IRX10L;^Eukaryota; Viridiplantae; Streptophyta; Embryophyta; Tracheophyta; Spermatophyta; Magnoliophyta; eudicotyledons; Gunneridae; Pentapetalae; rosids; malvids; Brassicales; Brassicaceae; Camelineae; Arabidopsis	.	TRINITY_DN46803_c2_g3_i6.p1	319-1344[-]	IX10L_ARATH^IX10L_ARATH^Q:1-341,H:75-415^86.8%ID^E:0^RecName: Full=Probable beta-1,4-xylosyltransferase IRX10L;^Eukaryota; Viridiplantae; Streptophyta; Embryophyta; Tracheophyta; Spermatophyta; Magnoliophyta; eudicotyledons; Gunneridae; Pentapetalae; rosids; malvids; Brassicales; Brassicaceae; Camelineae; Arabidopsis	PF03016.12^Exostosin^Exostosin family^2-269^E:7e-62	.	.	ENOG410XTFH^Exostosin	KEGG:ath:AT5G61840	GO:0005768^cellular_component^endosome`GO:0005794^cellular_component^Golgi apparatus`GO:0000139^cellular_component^Golgi membrane`GO:0016021^cellular_component^integral component of membrane`GO:0005802^cellular_component^trans-Golgi network`GO:0047517^molecular_function^1,4-beta-D-xylan synthase activity`GO:0080116^molecular_function^glucuronoxylan glucuronosyltransferase activity`GO:0042546^biol…	.	.	.
TRINITY_DN19983_c0_g1	roots S.abrotanoides	roots S. yangii	1.71865	0.00954319725680874	0.0166187400146651	TRINITY_DN19983_c0_g1_i1	B120_ARATH^B120_ARATH^Q:57-665,H:616-816^57.14%ID^E:1e-72^RecName: Full=G-type lectin S-receptor-like serine/threonine-protein kinase B120;^Eukaryota; Viridiplantae; Streptophyta; Embryophyta; Tracheophyta; Spermatophyta; Magnoliophyta; eudicotyledons; Gunneridae; Pentapetalae; rosids; malvids; Brassicales; Brassicaceae; Camelineae; Arabidopsis	.	TRINITY_DN19983_c0_g1_i1.p1	3-503[+]	B120_ARATH^B120_ARATH^Q:19-163,H:616-759^64.83%ID^E:6e-59^RecName: Full=G-type lectin S-receptor-like serine/threonine-protein kinase B120;^Eukaryota; Viridiplantae; Streptophyta; Embryophyta; Tracheophyta; Spermatophyta; Magnoliophyta; eudicotyledons; Gunneridae; Pentapetalae; rosids; malvids; Brassicales; Brassicaceae; Camelineae; Arabidopsis	PF00069.22^Pkinase^Protein kinase domain^25-133^E:5.8e-25`PF07714.14^Pkinase_Tyr^Protein tyrosine kinase^26-135^E:6.7e-24	.	.	COG0515^Serine Threonine protein kinase	KEGG:ath:AT4G21390	GO:0016021^cellular_component^integral component of membrane`GO:0005886^cellular_component^plasma membrane`GO:0009506^cellular_component^plasmodesma`GO:0005524^molecular_function^ATP binding`GO:0005516^molecular_function^calmodulin binding`GO:0030246^molecular_function^carbohydrate binding`GO:0004674^molecular_function^protein serine/threonine kinase activity`GO:0006952^biological_process^defense…	GO:0004672^molecular_function^protein kinase activity`GO:0005524^molecular_function^ATP binding`GO:0006468^biological_process^protein phosphorylation	.	.
TRINITY_DN36765_c0_g1	roots S.abrotanoides	roots S. yangii	1.71043	0.00430295969439228	0.00799076145294528	TRINITY_DN36765_c0_g1_i4	GEML6_ARATH^GEML6_ARATH^Q:187-579,H:69-195^54.96%ID^E:5e-34^RecName: Full=GEM-like protein 6;^Eukaryota; Viridiplantae; Streptophyta; Embryophyta; Tracheophyta; Spermatophyta; Magnoliophyta; eudicotyledons; Gunneridae; Pentapetalae; rosids; malvids; Brassicales; Brassicaceae; Camelineae; Arabidopsis	.	TRINITY_DN36765_c0_g1_i4.p1	46-549[+]	GEML6_ARATH^GEML6_ARATH^Q:48-167,H:69-186^57.5%ID^E:9e-39^RecName: Full=GEM-like protein 6;^Eukaryota; Viridiplantae; Streptophyta; Embryophyta; Tracheophyta; Spermatophyta; Magnoliophyta; eudicotyledons; Gunneridae; Pentapetalae; rosids; malvids; Brassicales; Brassicaceae; Camelineae; Arabidopsis	PF02893.17^GRAM^GRAM domain^87-149^E:1.5e-08	.	.	ENOG410YH6H^GEM-like protein	KEGG:ath:AT5G23350	.	.	.	.
TRINITY_DN127391_c0_g1	roots S.abrotanoides	roots S. yangii	1.68622	0.0136711324882521	0.0231183872695184	TRINITY_DN127391_c0_g1_i1	CIPK5_ARATH^CIPK5_ARATH^Q:71-382,H:1-104^62.5%ID^E:2e-38^RecName: Full=CBL-interacting serine/threonine-protein kinase 5;^Eukaryota; Viridiplantae; Streptophyta; Embryophyta; Tracheophyta; Spermatophyta; Magnoliophyta; eudicotyledons; Gunneridae; Pentapetalae; rosids; malvids; Brassicales; Brassicaceae; Camelineae; Arabidopsis	.	TRINITY_DN127391_c0_g1_i1.p1	71-382[+]	CIPK5_ARATH^CIPK5_ARATH^Q:1-104,H:1-104^62.5%ID^E:8e-39^RecName: Full=CBL-interacting serine/threonine-protein kinase 5;^Eukaryota; Viridiplantae; Streptophyta; Embryophyta; Tracheophyta; Spermatophyta; Magnoliophyta; eudicotyledons; Gunneridae; Pentapetalae; rosids; malvids; Brassicales; Brassicaceae; Camelineae; Arabidopsis	PF00069.22^Pkinase^Protein kinase domain^12-103^E:1.9e-21`PF07714.14^Pkinase_Tyr^Protein tyrosine kinase^13-100^E:2.2e-14	.	.	COG0515^Serine Threonine protein kinase	KEGG:ath:AT5G10930	GO:0005524^molecular_function^ATP binding`GO:0004674^molecular_function^protein serine/threonine kinase activity`GO:0007165^biological_process^signal transduction	GO:0004672^molecular_function^protein kinase activity`GO:0005524^molecular_function^ATP binding`GO:0006468^biological_process^protein phosphorylation	.	.
TRINITY_DN42563_c0_g1	roots S.abrotanoides	roots S. yangii	1.67472	0.000128736472454482	0.000298236114488904	TRINITY_DN42563_c0_g1_i1	FIMB2_ARATH^FIMB2_ARATH^Q:2144-258,H:1-626^76.51%ID^E:0^RecName: Full=Fimbrin-2 {ECO:0000305};^Eukaryota; Viridiplantae; Streptophyta; Embryophyta; Tracheophyta; Spermatophyta; Magnoliophyta; eudicotyledons; Gunneridae; Pentapetalae; rosids; malvids; Brassicales; Brassicaceae; Camelineae; Arabidopsis	.	TRINITY_DN42563_c0_g1_i1.p1	117-2144[-]	FIMB2_ARATH^FIMB2_ARATH^Q:1-656,H:1-652^75.19%ID^E:0^RecName: Full=Fimbrin-2 {ECO:0000305};^Eukaryota; Viridiplantae; Streptophyta; Embryophyta; Tracheophyta; Spermatophyta; Magnoliophyta; eudicotyledons; Gunneridae; Pentapetalae; rosids; malvids; Brassicales; Brassicaceae; Camelineae; Arabidopsis	PF00307.28^CH^Calponin homology (CH) domain^151-238^E:8.2e-17`PF00307.28^CH^Calponin homology (CH) domain^270-371^E:3.9e-21`PF00307.28^CH^Calponin homology (CH) domain^396-498^E:4.3e-20`PF00307.28^CH^Calponin homology (CH) domain^523-623^E:1.5e-18	.	.	COG5069^Microtubule associated monoxygenase, calponin and LIM domain containing	KEGG:ath:AT5G48460	GO:0005737^cellular_component^cytoplasm`GO:0005856^cellular_component^cytoskeleton	GO:0005515^molecular_function^protein binding	.	.
TRINITY_DN46386_c0_g4	roots S.abrotanoides	roots S. yangii	1.67092	0.00404945275699256	0.0075511051443626	TRINITY_DN46386_c0_g4_i1	Y3475_ARATH^Y3475_ARATH^Q:237-521,H:24-117^48.42%ID^E:4e-19^RecName: Full=Probable LRR receptor-like serine/threonine-protein kinase At3g47570;^Eukaryota; Viridiplantae; Streptophyta; Embryophyta; Tracheophyta; Spermatophyta; Magnoliophyta; eudicotyledons; Gunneridae; Pentapetalae; rosids; malvids; Brassicales; Brassicaceae; Camelineae; Arabidopsis	.	TRINITY_DN46386_c0_g4_i1.p1	138-581[+]	Y3475_ARATH^Y3475_ARATH^Q:34-142,H:24-131^46.79%ID^E:1e-22^RecName: Full=Probable LRR receptor-like serine/threonine-protein kinase At3g47570;^Eukaryota; Viridiplantae; Streptophyta; Embryophyta; Tracheophyta; Spermatophyta; Magnoliophyta; eudicotyledons; Gunneridae; Pentapetalae; rosids; malvids; Brassicales; Brassicaceae; Camelineae; Arabidopsis`Y3475_ARATH^Y3475_ARATH^Q:89-147,H:150-208^38.98%…	PF08263.9^LRRNT_2^Leucine rich repeat N-terminal domain^33-73^E:7.3e-13`PF00560.30^LRR_1^Leucine Rich Repeat^127-144^E:0.11	sigP:1^28^0.835^YES	.	COG0515^Serine Threonine protein kinase`COG4886^leucine Rich Repeat	KEGG:ath:AT3G47570	GO:0016021^cellular_component^integral component of membrane`GO:0005886^cellular_component^plasma membrane`GO:0005524^molecular_function^ATP binding`GO:0004674^molecular_function^protein serine/threonine kinase activity	GO:0005515^molecular_function^protein binding	.	.
TRINITY_DN15924_c0_g1	roots S.abrotanoides	roots S. yangii	1.64867	0.00743961394142063	0.0132224574223799	TRINITY_DN15924_c0_g1_i1	BAG3_ARATH^BAG3_ARATH^Q:131-508,H:15-140^39.06%ID^E:2e-16^RecName: Full=BAG family molecular chaperone regulator 3;^Eukaryota; Viridiplantae; Streptophyta; Embryophyta; Tracheophyta; Spermatophyta; Magnoliophyta; eudicotyledons; Gunneridae; Pentapetalae; rosids; malvids; Brassicales; Brassicaceae; Camelineae; Arabidopsis	.	TRINITY_DN15924_c0_g1_i1.p1	2-517[+]	BAG3_ARATH^BAG3_ARATH^Q:44-169,H:15-140^39.06%ID^E:3e-20^RecName: Full=BAG family molecular chaperone regulator 3;^Eukaryota; Viridiplantae; Streptophyta; Embryophyta; Tracheophyta; Spermatophyta; Magnoliophyta; eudicotyledons; Gunneridae; Pentapetalae; rosids; malvids; Brassicales; Brassicaceae; Camelineae; Arabidopsis	PF14560.3^Ubiquitin_2^Ubiquitin-like domain^79-124^E:0.19`PF00240.20^ubiquitin^Ubiquitin family^85-141^E:5.1e-08	.	.	ENOG4111WNH^BCL-2-associated athanogene	KEGG:ath:AT5G07220	.	GO:0005515^molecular_function^protein binding	.	.
TRINITY_DN44512_c2_g4	roots S.abrotanoides	roots S. yangii	1.64374	0.0047038427945573	0.00866952978382094	TRINITY_DN44512_c2_g4_i1	EXPA8_ARATH^EXPA8_ARATH^Q:1150-452,H:22-253^81.62%ID^E:5e-125^RecName: Full=Expansin-A8;^Eukaryota; Viridiplantae; Streptophyta; Embryophyta; Tracheophyta; Spermatophyta; Magnoliophyta; eudicotyledons; Gunneridae; Pentapetalae; rosids; malvids; Brassicales; Brassicaceae; Camelineae; Arabidopsis	.	TRINITY_DN44512_c2_g4_i1.p1	449-1219[-]	EXPA8_ARATH^EXPA8_ARATH^Q:13-256,H:11-253^78.78%ID^E:3e-140^RecName: Full=Expansin-A8;^Eukaryota; Viridiplantae; Streptophyta; Embryophyta; Tracheophyta; Spermatophyta; Magnoliophyta; eudicotyledons; Gunneridae; Pentapetalae; rosids; malvids; Brassicales; Brassicaceae; Camelineae; Arabidopsis	PF03330.15^DPBB_1^Lytic transglycolase^67-153^E:8.2e-23`PF01357.18^Pollen_allerg_1^Pollen allergen^165-242^E:1.5e-31	sigP:1^23^0.843^YES	.	ENOG410YCRV^loosening and extension of plant cell walls by disrupting non-covalent bonding between cellulose microfibrils and matrix glucans. No enzymatic activity has been found	KEGG:ath:AT2G40610	GO:0005618^cellular_component^cell wall`GO:0005576^cellular_component^extracellular region`GO:0016020^cellular_component^membrane`GO:0009664^biological_process^plant-type cell wall organization`GO:0006949^biological_process^syncytium formation	.	.	.
TRINITY_DN19889_c0_g1	roots S.abrotanoides	roots S. yangii	1.64016	0.0227860090984385	0.0368375791366933	TRINITY_DN19889_c0_g1_i1	ERF62_ARATH^ERF62_ARATH^Q:687-496,H:247-312^66.67%ID^E:1e-09^RecName: Full=Ethylene-responsive transcription factor ERF062;^Eukaryota; Viridiplantae; Streptophyta; Embryophyta; Tracheophyta; Spermatophyta; Magnoliophyta; eudicotyledons; Gunneridae; Pentapetalae; rosids; malvids; Brassicales; Brassicaceae; Camelineae; Arabidopsis	.	TRINITY_DN19889_c0_g1_i1.p1	160-687[-]	ERF62_ARATH^ERF62_ARATH^Q:1-174,H:247-382^43.75%ID^E:6e-30^RecName: Full=Ethylene-responsive transcription factor ERF062;^Eukaryota; Viridiplantae; Streptophyta; Embryophyta; Tracheophyta; Spermatophyta; Magnoliophyta; eudicotyledons; Gunneridae; Pentapetalae; rosids; malvids; Brassicales; Brassicaceae; Camelineae; Arabidopsis	.	.	.	ENOG410YPFQ^Transcription factor	KEGG:ath:AT4G13620	GO:0005634^cellular_component^nucleus`GO:0003677^molecular_function^DNA binding`GO:0003700^molecular_function^transcription factor activity, sequence-specific DNA binding`GO:0009873^biological_process^ethylene-activated signaling pathway`GO:0006351^biological_process^transcription, DNA-templated	.	.	.
TRINITY_DN46303_c0_g1	roots S.abrotanoides	roots S. yangii	1.61204	0.00282789181990783	0.0054163782108613	TRINITY_DN46303_c0_g1_i2	Y1133_ARATH^Y1133_ARATH^Q:38-1186,H:183-550^33%ID^E:3e-57^RecName: Full=G-type lectin S-receptor-like serine/threonine-protein kinase At1g11330;^Eukaryota; Viridiplantae; Streptophyta; Embryophyta; Tracheophyta; Spermatophyta; Magnoliophyta; eudicotyledons; Gunneridae; Pentapetalae; rosids; malvids; Brassicales; Brassicaceae; Camelineae; Arabidopsis	.	TRINITY_DN46303_c0_g1_i2.p1	2-1186[+]	Y1130_ARATH^Y1130_ARATH^Q:13-395,H:176-535^34.7%ID^E:2e-61^RecName: Full=G-type lectin S-receptor-like serine/threonine-protein kinase At1g11300;^Eukaryota; Viridiplantae; Streptophyta; Embryophyta; Tracheophyta; Spermatophyta; Magnoliophyta; eudicotyledons; Gunneridae; Pentapetalae; rosids; malvids; Brassicales; Brassicaceae; Camelineae; Arabidopsis	PF00954.17^S_locus_glycop^S-locus glycoprotein domain^87-164^E:1.1e-21`PF08276.8^PAN_2^PAN-like domain^195-250^E:4.5e-12	.	.	COG0515^Serine Threonine protein kinase	.	GO:0016021^cellular_component^integral component of membrane`GO:0005886^cellular_component^plasma membrane`GO:0005524^molecular_function^ATP binding`GO:0005516^molecular_function^calmodulin binding`GO:0030246^molecular_function^carbohydrate binding`GO:0004674^molecular_function^protein serine/threonine kinase activity`GO:0048544^biological_process^recognition of pollen	GO:0048544^biological_process^recognition of pollen	.	.
TRINITY_DN47550_c0_g6	roots S.abrotanoides	roots S. yangii	1.60622	0.000120925167455663	0.000281189256314803	TRINITY_DN47550_c0_g6_i1	DPOLA_ORYSJ^DPOLA_ORYSJ^Q:55-4722,H:32-1534^61.11%ID^E:0^RecName: Full=DNA polymerase alpha catalytic subunit;^Eukaryota; Viridiplantae; Streptophyta; Embryophyta; Tracheophyta; Spermatophyta; Magnoliophyta; Liliopsida; Poales; Poaceae; BOP clade; Oryzoideae; Oryzeae; Oryzinae; Oryza	.	TRINITY_DN47550_c0_g6_i1.p1	115-4725[+]	DPOLA_ORYSJ^DPOLA_ORYSJ^Q:1-1536,H:50-1534^62.04%ID^E:0^RecName: Full=DNA polymerase alpha catalytic subunit;^Eukaryota; Viridiplantae; Streptophyta; Embryophyta; Tracheophyta; Spermatophyta; Magnoliophyta; Liliopsida; Poales; Poaceae; BOP clade; Oryzoideae; Oryzeae; Oryzinae; Oryza	PF12254.5^DNA_pol_alpha_N^DNA polymerase alpha subunit p180 N terminal^2-46^E:1.4e-14`PF03104.16^DNA_pol_B_exo1^DNA polymerase family B, exonuclease domain^435-764^E:3.1e-29`PF00136.18^DNA_pol_B^DNA polymerase family B^824-1289^E:2.2e-125`PF08996.7^zf-DNA_Pol^DNA Polymerase alpha zinc finger^1329-1531^E:2.8e-42	.	.	COG0417^DNA polymerase	.	GO:0005658^cellular_component^alpha DNA polymerase:primase complex`GO:0005634^cellular_component^nucleus`GO:0008408^molecular_function^3'-5' exonuclease activity`GO:0051539^molecular_function^4 iron, 4 sulfur cluster binding`GO:0003677^molecular_function^DNA binding`GO:0003896^molecular_function^DNA primase activity`GO:0003887^molecular_function^DNA-directed DNA polymerase activity`GO:0046872^mol…	GO:0008408^molecular_function^3'-5' exonuclease activity`GO:0000166^molecular_function^nucleotide binding`GO:0003677^molecular_function^DNA binding`GO:0001882^molecular_function^nucleoside binding`GO:0003887^molecular_function^DNA-directed DNA polymerase activity`GO:0006260^biological_process^DNA replication	.	.
TRINITY_DN46759_c3_g8	roots S.abrotanoides	roots S. yangii	1.60162	0.00282100652704399	0.00540504308935996	TRINITY_DN46759_c3_g8_i1	Y5142_ARATH^Y5142_ARATH^Q:160-447,H:13-111^31.31%ID^E:2e-09^RecName: Full=B3 domain-containing protein At5g60142;^Eukaryota; Viridiplantae; Streptophyta; Embryophyta; Tracheophyta; Spermatophyta; Magnoliophyta; eudicotyledons; Gunneridae; Pentapetalae; rosids; malvids; Brassicales; Brassicaceae; Camelineae; Arabidopsis	.	TRINITY_DN46759_c3_g8_i1.p1	148-1332[+]	Y5142_ARATH^Y5142_ARATH^Q:5-100,H:13-111^31.31%ID^E:2e-09^RecName: Full=B3 domain-containing protein At5g60142;^Eukaryota; Viridiplantae; Streptophyta; Embryophyta; Tracheophyta; Spermatophyta; Magnoliophyta; eudicotyledons; Gunneridae; Pentapetalae; rosids; malvids; Brassicales; Brassicaceae; Camelineae; Arabidopsis	PF02362.18^B3^B3 DNA binding domain^7-86^E:3.7e-10`PF02362.18^B3^B3 DNA binding domain^303-386^E:1.5e-08	.	.	.	KEGG:ath:AT5G60142	GO:0005634^cellular_component^nucleus`GO:0003677^molecular_function^DNA binding`GO:0006355^biological_process^regulation of transcription, DNA-templated`GO:0006351^biological_process^transcription, DNA-templated	GO:0003677^molecular_function^DNA binding	.	.
TRINITY_DN45531_c2_g2	roots S.abrotanoides	roots S. yangii	1.60126	0.00031762378807213	0.000700286140813019	TRINITY_DN45531_c2_g2_i2	SUT13_ARATH^SUT13_ARATH^Q:257-1666,H:23-494^76.06%ID^E:0^RecName: Full=Sulfate transporter 1.3;^Eukaryota; Viridiplantae; Streptophyta; Embryophyta; Tracheophyta; Spermatophyta; Magnoliophyta; eudicotyledons; Gunneridae; Pentapetalae; rosids; malvids; Brassicales; Brassicaceae; Camelineae; Arabidopsis`SUT13_ARATH^SUT13_ARATH^Q:1743-2231,H:492-653^74.85%ID^E:0^RecName: Full=Sulfate transporter 1.3…	.	TRINITY_DN45531_c2_g2_i2.p1	200-1708[+]	SUT13_ARATH^SUT13_ARATH^Q:4-489,H:7-494^74.39%ID^E:0^RecName: Full=Sulfate transporter 1.3;^Eukaryota; Viridiplantae; Streptophyta; Embryophyta; Tracheophyta; Spermatophyta; Magnoliophyta; eudicotyledons; Gunneridae; Pentapetalae; rosids; malvids; Brassicales; Brassicaceae; Camelineae; Arabidopsis	PF00916.17^Sulfate_transp^Sulfate permease family^88-468^E:3.8e-136	.	.	COG0659^sulfate transporter	KEGG:ath:AT1G22150`KO:K17470	GO:0005887^cellular_component^integral component of plasma membrane`GO:0008271^molecular_function^secondary active sulfate transmembrane transporter activity`GO:0015116^molecular_function^sulfate transmembrane transporter activity`GO:0015293^molecular_function^symporter activity`GO:1902358^biological_process^sulfate transmembrane transport	GO:0015116^molecular_function^sulfate transmembrane transporter activity`GO:0008272^biological_process^sulfate transport`GO:0016021^cellular_component^integral component of membrane	.	.
TRINITY_DN46705_c0_g6	roots S.abrotanoides	roots S. yangii	1.59296	0.00326898891624308	0.00619498231882447	TRINITY_DN46705_c0_g6_i2	CXE15_ARATH^CXE15_ARATH^Q:1146-211,H:8-325^51.1%ID^E:7e-99^RecName: Full=Probable carboxylesterase 15;^Eukaryota; Viridiplantae; Streptophyta; Embryophyta; Tracheophyta; Spermatophyta; Magnoliophyta; eudicotyledons; Gunneridae; Pentapetalae; rosids; malvids; Brassicales; Brassicaceae; Camelineae; Arabidopsis	.	TRINITY_DN46705_c0_g6_i2.p1	193-1197[-]	CXE15_ARATH^CXE15_ARATH^Q:18-329,H:8-325^51.1%ID^E:4e-102^RecName: Full=Probable carboxylesterase 15;^Eukaryota; Viridiplantae; Streptophyta; Embryophyta; Tracheophyta; Spermatophyta; Magnoliophyta; eudicotyledons; Gunneridae; Pentapetalae; rosids; malvids; Brassicales; Brassicaceae; Camelineae; Arabidopsis	PF00135.25^COesterase^Carboxylesterase family^67-126^E:7.3e-07`PF07859.10^Abhydrolase_3^alpha/beta hydrolase fold^86-309^E:2.3e-58	.	.	COG0657^alpha beta hydrolase fold-3 domain protein	KEGG:ath:AT5G06570	GO:0052689^molecular_function^carboxylic ester hydrolase activity	GO:0016787^molecular_function^hydrolase activity`GO:0008152^biological_process^metabolic process	.	.
TRINITY_DN47715_c3_g4	roots S.abrotanoides	roots S. yangii	1.58998	0.000836519518705464	0.00173507474368268	TRINITY_DN47715_c3_g4_i1	Y5900_ARATH^Y5900_ARATH^Q:326-6,H:300-417^30.51%ID^E:7e-09^RecName: Full=Putative receptor-like protein kinase At5g39000;^Eukaryota; Viridiplantae; Streptophyta; Embryophyta; Tracheophyta; Spermatophyta; Magnoliophyta; eudicotyledons; Gunneridae; Pentapetalae; rosids; malvids; Brassicales; Brassicaceae; Camelineae; Arabidopsis	.	TRINITY_DN47715_c3_g4_i1.p1	3-344[-]	Y5900_ARATH^Y5900_ARATH^Q:7-113,H:300-417^30.51%ID^E:6e-09^RecName: Full=Putative receptor-like protein kinase At5g39000;^Eukaryota; Viridiplantae; Streptophyta; Embryophyta; Tracheophyta; Spermatophyta; Magnoliophyta; eudicotyledons; Gunneridae; Pentapetalae; rosids; malvids; Brassicales; Brassicaceae; Camelineae; Arabidopsis	.	.	.	COG0515^Serine Threonine protein kinase	KEGG:ath:AT5G39000	GO:0016021^cellular_component^integral component of membrane`GO:0005524^molecular_function^ATP binding`GO:0004674^molecular_function^protein serine/threonine kinase activity	.	.	.
TRINITY_DN46134_c3_g1	roots S.abrotanoides	roots S. yangii	1.57196	0.000526037195235696	0.00112533537034535	TRINITY_DN46134_c3_g1_i1	PR1C_TOBAC^PR1C_TOBAC^Q:3-332,H:7-116^33.33%ID^E:2e-11^RecName: Full=Pathogenesis-related protein 1C;^Eukaryota; Viridiplantae; Streptophyta; Embryophyta; Tracheophyta; Spermatophyta; Magnoliophyta; eudicotyledons; Gunneridae; Pentapetalae; asterids; lamiids; Solanales; Solanaceae; Nicotianoideae; Nicotianeae; Nicotiana	.	TRINITY_DN46134_c3_g1_i1.p1	3-368[+]	PR1C_TOBAC^PR1C_TOBAC^Q:1-110,H:7-116^33.33%ID^E:2e-11^RecName: Full=Pathogenesis-related protein 1C;^Eukaryota; Viridiplantae; Streptophyta; Embryophyta; Tracheophyta; Spermatophyta; Magnoliophyta; eudicotyledons; Gunneridae; Pentapetalae; asterids; lamiids; Solanales; Solanaceae; Nicotianoideae; Nicotianeae; Nicotiana	PF00188.23^CAP^Cysteine-rich secretory protein family^31-105^E:1.4e-09	sigP:1^24^0.616^YES	.	.	.	GO:0005576^cellular_component^extracellular region`GO:0005773^cellular_component^vacuole`GO:0006952^biological_process^defense response`GO:0009607^biological_process^response to biotic stimulus	.	.	.
TRINITY_DN43262_c0_g1	roots S.abrotanoides	roots S. yangii	1.56894	0.00506778246216705	0.00928882903276106	TRINITY_DN43262_c0_g1_i6	HTR12_ARATH^HTR12_ARATH^Q:798-388,H:41-178^56.52%ID^E:5e-34^RecName: Full=Histone H3-like centromeric protein HTR12;^Eukaryota; Viridiplantae; Streptophyta; Embryophyta; Tracheophyta; Spermatophyta; Magnoliophyta; eudicotyledons; Gunneridae; Pentapetalae; rosids; malvids; Brassicales; Brassicaceae; Camelineae; Arabidopsis	.	TRINITY_DN43262_c0_g1_i6.p1	385-834[-]	HTR12_ARATH^HTR12_ARATH^Q:13-149,H:41-178^56.52%ID^E:6e-48^RecName: Full=Histone H3-like centromeric protein HTR12;^Eukaryota; Viridiplantae; Streptophyta; Embryophyta; Tracheophyta; Spermatophyta; Magnoliophyta; eudicotyledons; Gunneridae; Pentapetalae; rosids; malvids; Brassicales; Brassicaceae; Camelineae; Arabidopsis	PF00125.21^Histone^Core histone H2A/H2B/H3/H4^15-142^E:5.5e-38	.	.	COG2036^Core component of nucleosome. Nucleosomes wrap and compact DNA into chromatin, limiting DNA accessibility to the cellular machineries which require DNA as a template. Histones thereby play a central role in transcription regulation, DNA repair, DNA replication and chromosomal stability. DNA accessibility is regulated via a complex set of post-translational modifications of histones, also …	KEGG:ath:AT1G01370`KO:K11253	GO:0000785^cellular_component^chromatin`GO:0000775^cellular_component^chromosome, centromeric region`GO:0000777^cellular_component^condensed chromosome kinetochore`GO:0000786^cellular_component^nucleosome`GO:0005634^cellular_component^nucleus`GO:0003677^molecular_function^DNA binding`GO:0051301^biological_process^cell division`GO:0009567^biological_process^double fertilization forming a zygote an…	GO:0003677^molecular_function^DNA binding	.	.
TRINITY_DN44280_c4_g4	roots S.abrotanoides	roots S. yangii	1.56355	0.00340938479074553	0.00644661436274081	TRINITY_DN44280_c4_g4_i1	WRK40_ARATH^WRK40_ARATH^Q:75-779,H:33-294^40.46%ID^E:6e-50^RecName: Full=Probable WRKY transcription factor 40;^Eukaryota; Viridiplantae; Streptophyta; Embryophyta; Tracheophyta; Spermatophyta; Magnoliophyta; eudicotyledons; Gunneridae; Pentapetalae; rosids; malvids; Brassicales; Brassicaceae; Camelineae; Arabidopsis	.	TRINITY_DN44280_c4_g4_i1.p1	168-848[+]	WRK18_ARATH^WRK18_ARATH^Q:42-206,H:156-306^49.7%ID^E:7e-49^RecName: Full=WRKY transcription factor 18;^Eukaryota; Viridiplantae; Streptophyta; Embryophyta; Tracheophyta; Spermatophyta; Magnoliophyta; eudicotyledons; Gunneridae; Pentapetalae; rosids; malvids; Brassicales; Brassicaceae; Camelineae; Arabidopsis	PF03106.12^WRKY^WRKY DNA -binding domain^62-120^E:6.2e-24	.	.	ENOG410YHES^WRKY transcription factor	.	GO:0005634^cellular_component^nucleus`GO:0042802^molecular_function^identical protein binding`GO:0043565^molecular_function^sequence-specific DNA binding`GO:0003700^molecular_function^transcription factor activity, sequence-specific DNA binding`GO:0042742^biological_process^defense response to bacterium`GO:0050832^biological_process^defense response to fungus`GO:0031347^biological_process^regulat…	GO:0003700^molecular_function^transcription factor activity, sequence-specific DNA binding`GO:0043565^molecular_function^sequence-specific DNA binding`GO:0006355^biological_process^regulation of transcription, DNA-templated	.	.
TRINITY_DN46040_c3_g1	roots S.abrotanoides	roots S. yangii	1.56127	0.00437189628296609	0.00810800172855141	TRINITY_DN46040_c3_g1_i3	AUR3_ARATH^AUR3_ARATH^Q:293-1108,H:12-283^81.99%ID^E:1e-160^RecName: Full=Serine/threonine-protein kinase Aurora-3;^Eukaryota; Viridiplantae; Streptophyta; Embryophyta; Tracheophyta; Spermatophyta; Magnoliophyta; eudicotyledons; Gunneridae; Pentapetalae; rosids; malvids; Brassicales; Brassicaceae; Camelineae; Arabidopsis	.	TRINITY_DN46040_c3_g1_i3.p1	2227-3111[-]	GRF12_ORYSJ^GRF12_ORYSJ^Q:53-158,H:79-183^51.85%ID^E:9e-30^RecName: Full=Growth-regulating factor 12;^Eukaryota; Viridiplantae; Streptophyta; Embryophyta; Tracheophyta; Spermatophyta; Magnoliophyta; Liliopsida; Poales; Poaceae; BOP clade; Oryzoideae; Oryzeae; Oryzinae; Oryza	PF08879.7^WRC^WRC^117-158^E:4.4e-17	.	.	ENOG410YJFR^growth regulating factor protein	KEGG:osa:4336731	GO:0005634^cellular_component^nucleus`GO:0005524^molecular_function^ATP binding`GO:0032502^biological_process^developmental process`GO:0006355^biological_process^regulation of transcription, DNA-templated`GO:0006351^biological_process^transcription, DNA-templated	.	.	.
TRINITY_DN45491_c1_g3	roots S.abrotanoides	roots S. yangii	1.56001	0.000471431974526842	0.00101528293512059	TRINITY_DN45491_c1_g3_i1	PDR1_TOBAC^PDR1_TOBAC^Q:1104-67,H:1058-1403^70.52%ID^E:5e-164^RecName: Full=Pleiotropic drug resistance protein 1;^Eukaryota; Viridiplantae; Streptophyta; Embryophyta; Tracheophyta; Spermatophyta; Magnoliophyta; eudicotyledons; Gunneridae; Pentapetalae; asterids; lamiids; Solanales; Solanaceae; Nicotianoideae; Nicotianeae; Nicotiana`PDR1_TOBAC^PDR1_TOBAC^Q:921-148,H:469-725^21.43%ID^E:6e-07^RecNa…	.	TRINITY_DN45491_c1_g3_i1.p1	1-1113[-]	PDR1_TOBAC^PDR1_TOBAC^Q:4-358,H:1058-1412^69.58%ID^E:0^RecName: Full=Pleiotropic drug resistance protein 1;^Eukaryota; Viridiplantae; Streptophyta; Embryophyta; Tracheophyta; Spermatophyta; Magnoliophyta; eudicotyledons; Gunneridae; Pentapetalae; asterids; lamiids; Solanales; Solanaceae; Nicotianoideae; Nicotianeae; Nicotiana`PDR1_TOBAC^PDR1_TOBAC^Q:65-322,H:469-725^22.39%ID^E:3e-07^RecName: Full…	PF01061.21^ABC2_membrane^ABC-2 type transporter^109-322^E:5e-57	.	.	.	.	GO:0016021^cellular_component^integral component of membrane`GO:0005524^molecular_function^ATP binding`GO:0016887^molecular_function^ATPase activity`GO:0006810^biological_process^transport	GO:0016020^cellular_component^membrane	.	.
TRINITY_DN44344_c0_g2	roots S.abrotanoides	roots S. yangii	1.55948	0.00898821381991346	0.0157316263055752	TRINITY_DN44344_c0_g2_i1	ZAT4_ARATH^ZAT4_ARATH^Q:869-1216,H:193-305^47.86%ID^E:8e-25^RecName: Full=Zinc finger protein ZAT4;^Eukaryota; Viridiplantae; Streptophyta; Embryophyta; Tracheophyta; Spermatophyta; Magnoliophyta; eudicotyledons; Gunneridae; Pentapetalae; rosids; malvids; Brassicales; Brassicaceae; Camelineae; Arabidopsis	.	TRINITY_DN44344_c0_g2_i1.p1	191-1276[+]	ZAT9_ARATH^ZAT9_ARATH^Q:9-342,H:4-281^28.66%ID^E:7e-28^RecName: Full=Zinc finger protein ZAT9;^Eukaryota; Viridiplantae; Streptophyta; Embryophyta; Tracheophyta; Spermatophyta; Magnoliophyta; eudicotyledons; Gunneridae; Pentapetalae; rosids; malvids; Brassicales; Brassicaceae; Camelineae; Arabidopsis	PF13912.3^zf-C2H2_6^C2H2-type zinc finger^9-32^E:5.1e-05`PF13912.3^zf-C2H2_6^C2H2-type zinc finger^72-94^E:9.6e-09`PF13912.3^zf-C2H2_6^C2H2-type zinc finger^228-252^E:4.2e-11`PF13912.3^zf-C2H2_6^C2H2-type zinc finger^281-304^E:1.8e-10	.	.	COG5048^Zinc finger protein	KEGG:ath:AT3G60580	GO:0005634^cellular_component^nucleus`GO:0046872^molecular_function^metal ion binding`GO:0003700^molecular_function^transcription factor activity, sequence-specific DNA binding`GO:0044212^molecular_function^transcription regulatory region DNA binding`GO:0006355^biological_process^regulation of transcription, DNA-templated`GO:0006351^biological_process^transcription, DNA-templated	GO:0046872^molecular_function^metal ion binding	.	.
TRINITY_DN46468_c0_g9	roots S.abrotanoides	roots S. yangii	1.5571	0.00201094496680631	0.00394079206884101	TRINITY_DN46468_c0_g9_i1	LHT1_ARATH^LHT1_ARATH^Q:1543-236,H:12-446^75.46%ID^E:0^RecName: Full=Lysine histidine transporter 1;^Eukaryota; Viridiplantae; Streptophyta; Embryophyta; Tracheophyta; Spermatophyta; Magnoliophyta; eudicotyledons; Gunneridae; Pentapetalae; rosids; malvids; Brassicales; Brassicaceae; Camelineae; Arabidopsis	.	TRINITY_DN46468_c0_g9_i1.p1	233-1582[-]	LHT1_ARATH^LHT1_ARATH^Q:14-449,H:12-446^75.46%ID^E:0^RecName: Full=Lysine histidine transporter 1;^Eukaryota; Viridiplantae; Streptophyta; Embryophyta; Tracheophyta; Spermatophyta; Magnoliophyta; eudicotyledons; Gunneridae; Pentapetalae; rosids; malvids; Brassicales; Brassicaceae; Camelineae; Arabidopsis	PF01490.15^Aa_trans^Transmembrane amino acid transporter protein^37-433^E:1e-105`PF03222.10^Trp_Tyr_perm^Tryptophan/tyrosine permease family^39-257^E:1.5e-05	.	.	COG0814^amino acid transport	KEGG:ath:AT5G40780	GO:0016021^cellular_component^integral component of membrane`GO:0005886^cellular_component^plasma membrane`GO:0015171^molecular_function^amino acid transmembrane transporter activity`GO:0015293^molecular_function^symporter activity`GO:0043090^biological_process^amino acid import`GO:0003333^biological_process^amino acid transmembrane transport`GO:0080167^biological_process^response to karrikin	GO:0003333^biological_process^amino acid transmembrane transport	.	.
TRINITY_DN4701_c0_g1	roots S.abrotanoides	roots S. yangii	1.5515	0.00590180344213102	0.0106857367791979	TRINITY_DN4701_c0_g1_i1	Y4885_ARATH^Y4885_ARATH^Q:2121-355,H:70-695^37.58%ID^E:3e-73^RecName: Full=Probable LRR receptor-like serine/threonine-protein kinase At4g08850;^Eukaryota; Viridiplantae; Streptophyta; Embryophyta; Tracheophyta; Spermatophyta; Magnoliophyta; eudicotyledons; Gunneridae; Pentapetalae; rosids; malvids; Brassicales; Brassicaceae; Camelineae; Arabidopsis	.	TRINITY_DN4701_c0_g1_i1.p1	337-2280[-]	Y4885_ARATH^Y4885_ARATH^Q:54-642,H:70-695^37.58%ID^E:4e-93^RecName: Full=Probable LRR receptor-like serine/threonine-protein kinase At4g08850;^Eukaryota; Viridiplantae; Streptophyta; Embryophyta; Tracheophyta; Spermatophyta; Magnoliophyta; eudicotyledons; Gunneridae; Pentapetalae; rosids; malvids; Brassicales; Brassicaceae; Camelineae; Arabidopsis	PF08263.9^LRRNT_2^Leucine rich repeat N-terminal domain^33-73^E:5.6e-09`PF13855.3^LRR_8^Leucine rich repeat^112-172^E:4.9e-07`PF00560.30^LRR_1^Leucine Rich Repeat^161-180^E:0.28`PF13855.3^LRR_8^Leucine rich repeat^234-293^E:7.3e-07`PF00560.30^LRR_1^Leucine Rich Repeat^234-256^E:0.55`PF00560.30^LRR_1^Leucine Rich Repeat^258-280^E:0.042`PF00560.30^LRR_1^Leucine Rich Repeat^378-399^E:1.2`PF08263.9^L…	sigP:1^21^0.707^YES	.	COG4886^leucine Rich Repeat	KEGG:ath:AT4G08850	GO:0016021^cellular_component^integral component of membrane`GO:0016020^cellular_component^membrane`GO:0005886^cellular_component^plasma membrane`GO:0009506^cellular_component^plasmodesma`GO:0005524^molecular_function^ATP binding`GO:0004674^molecular_function^protein serine/threonine kinase activity	GO:0005515^molecular_function^protein binding	.	.
TRINITY_DN41931_c0_g1	roots S.abrotanoides	roots S. yangii	1.55111	8.79636e+09	0.000207987839322131	TRINITY_DN41931_c0_g1_i5	CAP9_ARATH^CAP9_ARATH^Q:1775-330,H:32-499^51.45%ID^E:1e-144^RecName: Full=Putative clathrin assembly protein At1g14910;^Eukaryota; Viridiplantae; Streptophyta; Embryophyta; Tracheophyta; Spermatophyta; Magnoliophyta; eudicotyledons; Gunneridae; Pentapetalae; rosids; malvids; Brassicales; Brassicaceae; Camelineae; Arabidopsis	.	TRINITY_DN41931_c0_g1_i5.p1	120-1124[-]	CAP6_ARATH^CAP6_ARATH^Q:1-265,H:256-528^46.64%ID^E:2e-58^RecName: Full=Putative clathrin assembly protein At4g25940;^Eukaryota; Viridiplantae; Streptophyta; Embryophyta; Tracheophyta; Spermatophyta; Magnoliophyta; eudicotyledons; Gunneridae; Pentapetalae; rosids; malvids; Brassicales; Brassicaceae; Camelineae; Arabidopsis	PF07651.13^ANTH^ANTH domain^1-60^E:3.8e-13	.	.	ENOG410XQ90^Clathrin assembly protein	KEGG:ath:AT4G25940	GO:0030136^cellular_component^clathrin-coated vesicle`GO:0005905^cellular_component^coated pit`GO:0005794^cellular_component^Golgi apparatus`GO:0005545^molecular_function^1-phosphatidylinositol binding`GO:0048268^biological_process^clathrin coat assembly`GO:0006897^biological_process^endocytosis	GO:0005543^molecular_function^phospholipid binding	.	.
TRINITY_DN103039_c0_g1	roots S.abrotanoides	roots S. yangii	1.54304	0.000675319910350221	0.00142225926095542	TRINITY_DN103039_c0_g1_i2	CDT1A_ARATH^CDT1A_ARATH^Q:63-1688,H:12-543^40.38%ID^E:6e-81^RecName: Full=CDT1-like protein a, chloroplastic;^Eukaryota; Viridiplantae; Streptophyta; Embryophyta; Tracheophyta; Spermatophyta; Magnoliophyta; eudicotyledons; Gunneridae; Pentapetalae; rosids; malvids; Brassicales; Brassicaceae; Camelineae; Arabidopsis	.	TRINITY_DN103039_c0_g1_i2.p1	30-1751[+]	CDT1A_ARATH^CDT1A_ARATH^Q:12-553,H:12-543^40.38%ID^E:2e-93^RecName: Full=CDT1-like protein a, chloroplastic;^Eukaryota; Viridiplantae; Streptophyta; Embryophyta; Tracheophyta; Spermatophyta; Magnoliophyta; eudicotyledons; Gunneridae; Pentapetalae; rosids; malvids; Brassicales; Brassicaceae; Camelineae; Arabidopsis	PF08839.8^CDT1^DNA replication factor CDT1 like^105-224^E:1.8e-14`PF16679.2^CDT1_C^DNA replication factor Cdt1 C-terminal domain^451-542^E:2.6e-19	.	.	ENOG410XT37^Chromatin licensing and DNA replication factor 1	KEGG:ath:AT2G31270`KO:K10727	GO:0009507^cellular_component^chloroplast`GO:0005634^cellular_component^nucleus`GO:0004693^molecular_function^cyclin-dependent protein serine/threonine kinase activity`GO:0070182^molecular_function^DNA polymerase binding`GO:0019901^molecular_function^protein kinase binding`GO:0007049^biological_process^cell cycle`GO:0009658^biological_process^chloroplast organization`GO:0051276^biological_process…	.	.	.
TRINITY_DN44144_c5_g2	roots S.abrotanoides	roots S. yangii	1.54107	0.00393480691622189	0.00735412703118384	TRINITY_DN44144_c5_g2_i1	ADT_PARKE^ADT_PARKE^Q:863-27,H:56-330^46.43%ID^E:2e-79^RecName: Full=ADP,ATP carrier protein;^Eukaryota; Viridiplantae; Chlorophyta; Trebouxiophyceae; Chlorellales; Chlorellales incertae sedis; Parachlorella	.	TRINITY_DN44144_c5_g2_i1.p1	21-854[-]	ADT_PARKE^ADT_PARKE^Q:1-276,H:59-330^46.21%ID^E:1e-78^RecName: Full=ADP,ATP carrier protein;^Eukaryota; Viridiplantae; Chlorophyta; Trebouxiophyceae; Chlorellales; Chlorellales incertae sedis; Parachlorella	PF00153.24^Mito_carr^Mitochondrial carrier protein^1-76^E:1.5e-12`PF00153.24^Mito_carr^Mitochondrial carrier protein^86-175^E:2.5e-21`PF00153.24^Mito_carr^Mitochondrial carrier protein^185-276^E:1.3e-15	.	.	.	.	GO:0016021^cellular_component^integral component of membrane`GO:0005743^cellular_component^mitochondrial inner membrane`GO:0005215^molecular_function^transporter activity`GO:0055085^biological_process^transmembrane transport	.	.	.
TRINITY_DN35647_c0_g1	roots S.abrotanoides	roots S. yangii	1.53625	0.00240776910545966	0.00465961189746838	TRINITY_DN35647_c0_g1_i2	BRC2B_ARATH^BRC2B_ARATH^Q:818-351,H:996-1147^45.57%ID^E:4e-28^RecName: Full=Protein BREAST CANCER SUSCEPTIBILITY 2 homolog B {ECO:0000303|PubMed:16415210};^Eukaryota; Viridiplantae; Streptophyta; Embryophyta; Tracheophyta; Spermatophyta; Magnoliophyta; eudicotyledons; Gunneridae; Pentapetalae; rosids; malvids; Brassicales; Brassicaceae; Camelineae; Arabidopsis	.	TRINITY_DN35647_c0_g1_i2.p1	327-758[-]	BRC2B_ARATH^BRC2B_ARATH^Q:1-136,H:1012-1147^44.93%ID^E:1e-26^RecName: Full=Protein BREAST CANCER SUSCEPTIBILITY 2 homolog B {ECO:0000303|PubMed:16415210};^Eukaryota; Viridiplantae; Streptophyta; Embryophyta; Tracheophyta; Spermatophyta; Magnoliophyta; eudicotyledons; Gunneridae; Pentapetalae; rosids; malvids; Brassicales; Brassicaceae; Camelineae; Arabidopsis	.	.	.	ENOG410Y06W^Breast cancer 2, early onset	KEGG:ath:AT5G01630`KO:K08775	GO:0005739^cellular_component^mitochondrion`GO:0005634^cellular_component^nucleus`GO:0003697^molecular_function^single-stranded DNA binding`GO:0000724^biological_process^double-strand break repair via homologous recombination`GO:0051321^biological_process^meiotic cell cycle`GO:0006355^biological_process^regulation of transcription, DNA-templated	.	.	.
TRINITY_DN44091_c3_g2	roots S.abrotanoides	roots S. yangii	1.5332	0.00510764300979662	0.00935636617955337	TRINITY_DN44091_c3_g2_i1	GDL53_ARATH^GDL53_ARATH^Q:1409-267,H:1-380^60.99%ID^E:6e-175^RecName: Full=GDSL esterase/lipase At3g26430;^Eukaryota; Viridiplantae; Streptophyta; Embryophyta; Tracheophyta; Spermatophyta; Magnoliophyta; eudicotyledons; Gunneridae; Pentapetalae; rosids; malvids; Brassicales; Brassicaceae; Camelineae; Arabidopsis	.	TRINITY_DN44091_c3_g2_i1.p1	258-1409[-]	GDL53_ARATH^GDL53_ARATH^Q:1-381,H:1-380^60.99%ID^E:8e-177^RecName: Full=GDSL esterase/lipase At3g26430;^Eukaryota; Viridiplantae; Streptophyta; Embryophyta; Tracheophyta; Spermatophyta; Magnoliophyta; eudicotyledons; Gunneridae; Pentapetalae; rosids; malvids; Brassicales; Brassicaceae; Camelineae; Arabidopsis	PF00657.19^Lipase_GDSL^GDSL-like Lipase/Acylhydrolase^34-362^E:1.3e-21	sigP:1^25^0.801^YES	.	ENOG410Y9BR^GDSL esterase lipase	KEGG:ath:AT3G26430	GO:0005576^cellular_component^extracellular region`GO:0016298^molecular_function^lipase activity`GO:0016042^biological_process^lipid catabolic process	GO:0016788^molecular_function^hydrolase activity, acting on ester bonds	.	.
TRINITY_DN47160_c0_g1	roots S.abrotanoides	roots S. yangii	1.5271	9.19019e+09	0.000216859347129241	TRINITY_DN47160_c0_g1_i1	Y5977_ARATH^Y5977_ARATH^Q:3086-444,H:24-911^49.38%ID^E:0^RecName: Full=Probable leucine-rich repeat receptor-like protein kinase At5g49770;^Eukaryota; Viridiplantae; Streptophyta; Embryophyta; Tracheophyta; Spermatophyta; Magnoliophyta; eudicotyledons; Gunneridae; Pentapetalae; rosids; malvids; Brassicales; Brassicaceae; Camelineae; Arabidopsis	.	TRINITY_DN47160_c0_g1_i1.p1	291-3146[-]	Y5977_ARATH^Y5977_ARATH^Q:16-901,H:19-911^49.44%ID^E:0^RecName: Full=Probable leucine-rich repeat receptor-like protein kinase At5g49770;^Eukaryota; Viridiplantae; Streptophyta; Embryophyta; Tracheophyta; Spermatophyta; Magnoliophyta; eudicotyledons; Gunneridae; Pentapetalae; rosids; malvids; Brassicales; Brassicaceae; Camelineae; Arabidopsis	PF00560.30^LRR_1^Leucine Rich Repeat^90-112^E:0.98`PF00560.30^LRR_1^Leucine Rich Repeat^266-282^E:1.2`PF00069.22^Pkinase^Protein kinase domain^627-892^E:6.5e-46`PF07714.14^Pkinase_Tyr^Protein tyrosine kinase^629-892^E:3.5e-47	sigP:1^22^0.869^YES	.	COG0515^Serine Threonine protein kinase`COG4886^leucine Rich Repeat	KEGG:ath:AT5G49770	GO:0016021^cellular_component^integral component of membrane`GO:0005524^molecular_function^ATP binding`GO:0004674^molecular_function^protein serine/threonine kinase activity	GO:0005515^molecular_function^protein binding`GO:0004672^molecular_function^protein kinase activity`GO:0005524^molecular_function^ATP binding`GO:0006468^biological_process^protein phosphorylation	.	.
TRINITY_DN44548_c0_g3	roots S.abrotanoides	roots S. yangii	1.52495	0.016116275382116	0.026867831172536	TRINITY_DN44548_c0_g3_i2	FBL42_ARATH^FBL42_ARATH^Q:242-1126,H:50-340^26.86%ID^E:5e-11^RecName: Full=F-box/LRR-repeat protein At3g03360;^Eukaryota; Viridiplantae; Streptophyta; Embryophyta; Tracheophyta; Spermatophyta; Magnoliophyta; eudicotyledons; Gunneridae; Pentapetalae; rosids; malvids; Brassicales; Brassicaceae; Camelineae; Arabidopsis	.	TRINITY_DN44548_c0_g3_i2.p1	260-1192[+]	FBL42_ARATH^FBL42_ARATH^Q:2-289,H:57-340^27.48%ID^E:9e-14^RecName: Full=F-box/LRR-repeat protein At3g03360;^Eukaryota; Viridiplantae; Streptophyta; Embryophyta; Tracheophyta; Spermatophyta; Magnoliophyta; eudicotyledons; Gunneridae; Pentapetalae; rosids; malvids; Brassicales; Brassicaceae; Camelineae; Arabidopsis	.	.	.	ENOG410ZQIV^F-box protein	KEGG:ath:AT3G03360	.	.	.	.
TRINITY_DN44492_c2_g2	roots S.abrotanoides	roots S. yangii	1.51367	0.000402623398609825	0.000875940230519125	TRINITY_DN44492_c2_g2_i2	ZHD6_ARATH^ZHD6_ARATH^Q:844-272,H:81-262^55.45%ID^E:2e-51^RecName: Full=Zinc-finger homeodomain protein 6;^Eukaryota; Viridiplantae; Streptophyta; Embryophyta; Tracheophyta; Spermatophyta; Magnoliophyta; eudicotyledons; Gunneridae; Pentapetalae; rosids; malvids; Brassicales; Brassicaceae; Camelineae; Arabidopsis	.	TRINITY_DN44492_c2_g2_i2.p1	269-1198[-]	ZHD6_ARATH^ZHD6_ARATH^Q:43-309,H:14-262^47.46%ID^E:2e-66^RecName: Full=Zinc-finger homeodomain protein 6;^Eukaryota; Viridiplantae; Streptophyta; Embryophyta; Tracheophyta; Spermatophyta; Magnoliophyta; eudicotyledons; Gunneridae; Pentapetalae; rosids; malvids; Brassicales; Brassicaceae; Camelineae; Arabidopsis	PF04770.9^ZF-HD_dimer^ZF-HD protein dimerisation region^118-170^E:5.1e-30	.	.	ENOG410YKZ6^ZF-HD protein dimerisation region	KEGG:ath:AT2G18350	GO:0005634^cellular_component^nucleus`GO:0003677^molecular_function^DNA binding`GO:0046872^molecular_function^metal ion binding`GO:0042803^molecular_function^protein homodimerization activity`GO:0006355^biological_process^regulation of transcription, DNA-templated`GO:0006351^biological_process^transcription, DNA-templated	.	.	.
TRINITY_DN45927_c1_g1	roots S.abrotanoides	roots S. yangii	1.51215	0.00124752465754611	0.00252349862133467	TRINITY_DN45927_c1_g1_i6	PUB33_ARATH^PUB33_ARATH^Q:811-383,H:48-193^26.97%ID^E:7e-09^RecName: Full=U-box domain-containing protein 33;^Eukaryota; Viridiplantae; Streptophyta; Embryophyta; Tracheophyta; Spermatophyta; Magnoliophyta; eudicotyledons; Gunneridae; Pentapetalae; rosids; malvids; Brassicales; Brassicaceae; Camelineae; Arabidopsis	.	TRINITY_DN45927_c1_g1_i6.p1	224-946[-]	PUB33_ARATH^PUB33_ARATH^Q:45-188,H:47-193^25.5%ID^E:5e-10^RecName: Full=U-box domain-containing protein 33;^Eukaryota; Viridiplantae; Streptophyta; Embryophyta; Tracheophyta; Spermatophyta; Magnoliophyta; eudicotyledons; Gunneridae; Pentapetalae; rosids; malvids; Brassicales; Brassicaceae; Camelineae; Arabidopsis	PF00582.23^Usp^Universal stress protein family^53-167^E:3.5e-05	.	.	COG0515^Serine Threonine protein kinase	KEGG:ath:AT2G45910	GO:0005524^molecular_function^ATP binding`GO:0016874^molecular_function^ligase activity`GO:0004674^molecular_function^protein serine/threonine kinase activity`GO:0004842^molecular_function^ubiquitin-protein transferase activity	GO:0006950^biological_process^response to stress	.	.
TRINITY_DN87510_c0_g1	roots S.abrotanoides	roots S. yangii	1.5095	0.00863321199850415	0.0151682435043831	TRINITY_DN87510_c0_g1_i1	CIPK2_ORYSJ^CIPK2_ORYSJ^Q:401-1654,H:7-430^65.35%ID^E:0^RecName: Full=CBL-interacting protein kinase 2;^Eukaryota; Viridiplantae; Streptophyta; Embryophyta; Tracheophyta; Spermatophyta; Magnoliophyta; Liliopsida; Poales; Poaceae; BOP clade; Oryzoideae; Oryzeae; Oryzinae; Oryza	.	TRINITY_DN87510_c0_g1_i1.p1	389-1678[+]	CIPK2_ORYSJ^CIPK2_ORYSJ^Q:5-422,H:7-430^65.35%ID^E:0^RecName: Full=CBL-interacting protein kinase 2;^Eukaryota; Viridiplantae; Streptophyta; Embryophyta; Tracheophyta; Spermatophyta; Magnoliophyta; Liliopsida; Poales; Poaceae; BOP clade; Oryzoideae; Oryzeae; Oryzinae; Oryza	PF00069.22^Pkinase^Protein kinase domain^11-265^E:1.6e-73`PF07714.14^Pkinase_Tyr^Protein tyrosine kinase^13-261^E:3.6e-39`PF14531.3^Kinase-like^Kinase-like^105-253^E:1.1e-07`PF03822.11^NAF^NAF domain^296-354^E:1.6e-19	.	.	COG0515^Serine Threonine protein kinase	KEGG:osa:4344287	GO:0005524^molecular_function^ATP binding`GO:0004674^molecular_function^protein serine/threonine kinase activity`GO:0007165^biological_process^signal transduction	GO:0004672^molecular_function^protein kinase activity`GO:0005524^molecular_function^ATP binding`GO:0006468^biological_process^protein phosphorylation`GO:0007165^biological_process^signal transduction	.	.
TRINITY_DN37038_c0_g1	roots S.abrotanoides	roots S. yangii	1.50687	0.000244164609155396	0.00054595097186387	TRINITY_DN37038_c0_g1_i1	SCRM2_ARATH^SCRM2_ARATH^Q:767-321,H:265-443^28.18%ID^E:3e-11^RecName: Full=Transcription factor SCREAM2;^Eukaryota; Viridiplantae; Streptophyta; Embryophyta; Tracheophyta; Spermatophyta; Magnoliophyta; eudicotyledons; Gunneridae; Pentapetalae; rosids; malvids; Brassicales; Brassicaceae; Camelineae; Arabidopsis	.	TRINITY_DN37038_c0_g1_i1.p1	291-854[-]	SCRM2_ARATH^SCRM2_ARATH^Q:30-178,H:265-443^28.18%ID^E:4e-12^RecName: Full=Transcription factor SCREAM2;^Eukaryota; Viridiplantae; Streptophyta; Embryophyta; Tracheophyta; Spermatophyta; Magnoliophyta; eudicotyledons; Gunneridae; Pentapetalae; rosids; malvids; Brassicales; Brassicaceae; Camelineae; Arabidopsis	.	.	.	ENOG4111GT2^inducer of cbf expression	KEGG:ath:AT1G12860	GO:0005634^cellular_component^nucleus`GO:0016597^molecular_function^amino acid binding`GO:0003677^molecular_function^DNA binding`GO:0007275^biological_process^multicellular organism development`GO:0006355^biological_process^regulation of transcription, DNA-templated`GO:0006351^biological_process^transcription, DNA-templated	.	.	.
TRINITY_DN47528_c2_g5	roots S.abrotanoides	roots S. yangii	1.5059	0.00320555196073526	0.00608466897655597	TRINITY_DN47528_c2_g5_i1	R1A6_SOLDE^R1A6_SOLDE^Q:2350-149,H:523-1240^32.74%ID^E:2e-90^RecName: Full=Putative late blight resistance protein homolog R1A-6;^Eukaryota; Viridiplantae; Streptophyta; Embryophyta; Tracheophyta; Spermatophyta; Magnoliophyta; eudicotyledons; Gunneridae; Pentapetalae; asterids; lamiids; Solanales; Solanaceae; Solanoideae; Solaneae; Solanum	.	TRINITY_DN47528_c2_g5_i1.p1	122-2788[-]	R1A6_SOLDE^R1A6_SOLDE^Q:111-880,H:484-1240^32.36%ID^E:3e-92^RecName: Full=Putative late blight resistance protein homolog R1A-6;^Eukaryota; Viridiplantae; Streptophyta; Embryophyta; Tracheophyta; Spermatophyta; Magnoliophyta; eudicotyledons; Gunneridae; Pentapetalae; asterids; lamiids; Solanales; Solanaceae; Solanoideae; Solaneae; Solanum	PF00931.19^NB-ARC^NB-ARC domain^157-472^E:9.4e-68	.	.	.	.	GO:0005737^cellular_component^cytoplasm`GO:0016020^cellular_component^membrane`GO:0043531^molecular_function^ADP binding`GO:0005524^molecular_function^ATP binding`GO:0009626^biological_process^plant-type hypersensitive response	GO:0043531^molecular_function^ADP binding	.	.
TRINITY_DN43961_c1_g1	roots S.abrotanoides	roots S. yangii	1.50012	0.000402293892760592	0.00087535968052517	TRINITY_DN43961_c1_g1_i2	TBL29_ARATH^TBL29_ARATH^Q:1-609,H:285-487^77.83%ID^E:2e-117^RecName: Full=Protein ESKIMO 1;^Eukaryota; Viridiplantae; Streptophyta; Embryophyta; Tracheophyta; Spermatophyta; Magnoliophyta; eudicotyledons; Gunneridae; Pentapetalae; rosids; malvids; Brassicales; Brassicaceae; Camelineae; Arabidopsis	.	TRINITY_DN43961_c1_g1_i2.p1	1-612[+]	TBL29_ARATH^TBL29_ARATH^Q:1-203,H:285-487^77.83%ID^E:1e-118^RecName: Full=Protein ESKIMO 1;^Eukaryota; Viridiplantae; Streptophyta; Embryophyta; Tracheophyta; Spermatophyta; Magnoliophyta; eudicotyledons; Gunneridae; Pentapetalae; rosids; malvids; Brassicales; Brassicaceae; Camelineae; Arabidopsis	PF13839.3^PC-Esterase^GDSL/SGNH-like Acyl-Esterase family found in Pmr5 and Cas1p^4-197^E:6e-58	.	.	ENOG410YA1R^expressed protein	KEGG:ath:AT3G55990	GO:0005794^cellular_component^Golgi apparatus`GO:0000139^cellular_component^Golgi membrane`GO:0016021^cellular_component^integral component of membrane`GO:0016413^molecular_function^O-acetyltransferase activity`GO:1990538^molecular_function^xylan O-acetyltransferase activity`GO:0045893^biological_process^positive regulation of transcription, DNA-templated`GO:0009409^biological_process^response to…	.	.	.
TRINITY_DN47706_c2_g2	roots S.abrotanoides	roots S. yangii	1.49527	0.00812405020675979	0.0143349596985838	TRINITY_DN47706_c2_g2_i2	Y1130_ARATH^Y1130_ARATH^Q:206-601,H:493-625^66.92%ID^E:1e-53^RecName: Full=G-type lectin S-receptor-like serine/threonine-protein kinase At1g11300;^Eukaryota; Viridiplantae; Streptophyta; Embryophyta; Tracheophyta; Spermatophyta; Magnoliophyta; eudicotyledons; Gunneridae; Pentapetalae; rosids; malvids; Brassicales; Brassicaceae; Camelineae; Arabidopsis	.	TRINITY_DN47706_c2_g2_i2.p1	2-601[+]	Y1133_ARATH^Y1133_ARATH^Q:69-200,H:508-640^66.92%ID^E:9e-55^RecName: Full=G-type lectin S-receptor-like serine/threonine-protein kinase At1g11330;^Eukaryota; Viridiplantae; Streptophyta; Embryophyta; Tracheophyta; Spermatophyta; Magnoliophyta; eudicotyledons; Gunneridae; Pentapetalae; rosids; malvids; Brassicales; Brassicaceae; Camelineae; Arabidopsis	PF07714.14^Pkinase_Tyr^Protein tyrosine kinase^86-199^E:6.4e-19`PF00069.22^Pkinase^Protein kinase domain^86-199^E:6.1e-16	.	.	COG0515^Serine Threonine protein kinase	KEGG:ath:AT1G11330	GO:0016021^cellular_component^integral component of membrane`GO:0005886^cellular_component^plasma membrane`GO:0005524^molecular_function^ATP binding`GO:0005516^molecular_function^calmodulin binding`GO:0030246^molecular_function^carbohydrate binding`GO:0004674^molecular_function^protein serine/threonine kinase activity`GO:0048544^biological_process^recognition of pollen	GO:0004672^molecular_function^protein kinase activity`GO:0006468^biological_process^protein phosphorylation`GO:0005524^molecular_function^ATP binding	.	.
TRINITY_DN44132_c1_g4	roots S.abrotanoides	roots S. yangii	1.49485	0.000175364655777957	0.000398784393838357	TRINITY_DN44132_c1_g4_i1	DTX54_ARATH^DTX54_ARATH^Q:685-5,H:1-229^78.17%ID^E:3e-118^RecName: Full=Protein DETOXIFICATION 54 {ECO:0000303|PubMed:11739388};^Eukaryota; Viridiplantae; Streptophyta; Embryophyta; Tracheophyta; Spermatophyta; Magnoliophyta; eudicotyledons; Gunneridae; Pentapetalae; rosids; malvids; Brassicales; Brassicaceae; Camelineae; Arabidopsis	.	TRINITY_DN44132_c1_g4_i1.p1	2-760[-]	DTX54_ARATH^DTX54_ARATH^Q:26-252,H:1-229^78.17%ID^E:6e-119^RecName: Full=Protein DETOXIFICATION 54 {ECO:0000303|PubMed:11739388};^Eukaryota; Viridiplantae; Streptophyta; Embryophyta; Tracheophyta; Spermatophyta; Magnoliophyta; eudicotyledons; Gunneridae; Pentapetalae; rosids; malvids; Brassicales; Brassicaceae; Camelineae; Arabidopsis	PF01554.15^MatE^MatE^57-217^E:3.7e-34	.	.	COG0534^Mate efflux family protein	KEGG:ath:AT1G71870`KO:K03327	GO:0016021^cellular_component^integral component of membrane`GO:0005778^cellular_component^peroxisomal membrane`GO:0015297^molecular_function^antiporter activity`GO:0015238^molecular_function^drug transmembrane transporter activity`GO:0006855^biological_process^drug transmembrane transport	GO:0015238^molecular_function^drug transmembrane transporter activity`GO:0015297^molecular_function^antiporter activity`GO:0006855^biological_process^drug transmembrane transport`GO:0055085^biological_process^transmembrane transport`GO:0016020^cellular_component^membrane	.	.
TRINITY_DN47440_c0_g1	roots S.abrotanoides	roots S. yangii	1.49093	0.00406032435859202	0.00756935701250465	TRINITY_DN47440_c0_g1_i1	R1C3_SOLDE^R1C3_SOLDE^Q:1574-3,H:691-1202^31.48%ID^E:3e-57^RecName: Full=Putative late blight resistance protein homolog R1C-3;^Eukaryota; Viridiplantae; Streptophyta; Embryophyta; Tracheophyta; Spermatophyta; Magnoliophyta; eudicotyledons; Gunneridae; Pentapetalae; asterids; lamiids; Solanales; Solanaceae; Solanoideae; Solaneae; Solanum	.	TRINITY_DN47440_c0_g1_i1.p1	300-1577[-]	R1C3_SOLDE^R1C3_SOLDE^Q:2-424,H:691-1099^31.12%ID^E:2e-46^RecName: Full=Putative late blight resistance protein homolog R1C-3;^Eukaryota; Viridiplantae; Streptophyta; Embryophyta; Tracheophyta; Spermatophyta; Magnoliophyta; eudicotyledons; Gunneridae; Pentapetalae; asterids; lamiids; Solanales; Solanaceae; Solanoideae; Solaneae; Solanum	PF00931.19^NB-ARC^NB-ARC domain^1-106^E:1.1e-23	.	.	.	.	GO:0005737^cellular_component^cytoplasm`GO:0016020^cellular_component^membrane`GO:0043531^molecular_function^ADP binding`GO:0005524^molecular_function^ATP binding`GO:0009626^biological_process^plant-type hypersensitive response	GO:0043531^molecular_function^ADP binding	.	.
TRINITY_DN45696_c3_g1	roots S.abrotanoides	roots S. yangii	1.49092	0.00469599148442903	0.00865677232080434	TRINITY_DN45696_c3_g1_i1	USPAL_ARATH^USPAL_ARATH^Q:684-253,H:24-162^26.17%ID^E:2e-08^RecName: Full=Universal stress protein A-like protein;^Eukaryota; Viridiplantae; Streptophyta; Embryophyta; Tracheophyta; Spermatophyta; Magnoliophyta; eudicotyledons; Gunneridae; Pentapetalae; rosids; malvids; Brassicales; Brassicaceae; Camelineae; Arabidopsis	.	TRINITY_DN45696_c3_g1_i1.p1	244-723[-]	USPAL_ARATH^USPAL_ARATH^Q:14-157,H:24-162^26.17%ID^E:2e-09^RecName: Full=Universal stress protein A-like protein;^Eukaryota; Viridiplantae; Streptophyta; Embryophyta; Tracheophyta; Spermatophyta; Magnoliophyta; eudicotyledons; Gunneridae; Pentapetalae; rosids; malvids; Brassicales; Brassicaceae; Camelineae; Arabidopsis	PF00582.23^Usp^Universal stress protein family^5-157^E:2.7e-31	.	.	ENOG41119AN^Universal stress protein	KEGG:ath:AT3G01520	GO:0005886^cellular_component^plasma membrane`GO:0016208^molecular_function^AMP binding`GO:0006950^biological_process^response to stress	GO:0006950^biological_process^response to stress	.	.
TRINITY_DN45344_c2_g1	roots S.abrotanoides	roots S. yangii	1.4883	5.80176e+09	0.000140510607315476	TRINITY_DN45344_c2_g1_i1	SD11_ARATH^SD11_ARATH^Q:365-3,H:667-788^60.98%ID^E:1e-62^RecName: Full=G-type lectin S-receptor-like serine/threonine-protein kinase SD1-1;^Eukaryota; Viridiplantae; Streptophyta; Embryophyta; Tracheophyta; Spermatophyta; Magnoliophyta; eudicotyledons; Gunneridae; Pentapetalae; rosids; malvids; Brassicales; Brassicaceae; Camelineae; Arabidopsis`SD11_ARATH^SD11_ARATH^Q:618-448,H:609-665^80.7%ID^E:…	.	TRINITY_DN45344_c2_g1_i1.p1	3-359[-]	SD11_ARATH^SD11_ARATH^Q:1-119,H:669-788^60.33%ID^E:2e-41^RecName: Full=G-type lectin S-receptor-like serine/threonine-protein kinase SD1-1;^Eukaryota; Viridiplantae; Streptophyta; Embryophyta; Tracheophyta; Spermatophyta; Magnoliophyta; eudicotyledons; Gunneridae; Pentapetalae; rosids; malvids; Brassicales; Brassicaceae; Camelineae; Arabidopsis	PF07714.14^Pkinase_Tyr^Protein tyrosine kinase^1-101^E:2.4e-09	.	.	COG0515^Serine Threonine protein kinase	KEGG:ath:AT4G27300	GO:0016021^cellular_component^integral component of membrane`GO:0005886^cellular_component^plasma membrane`GO:0009506^cellular_component^plasmodesma`GO:0005524^molecular_function^ATP binding`GO:0005516^molecular_function^calmodulin binding`GO:0030246^molecular_function^carbohydrate binding`GO:0004674^molecular_function^protein serine/threonine kinase activity`GO:0031625^molecular_function^ubiquit…	GO:0004672^molecular_function^protein kinase activity`GO:0006468^biological_process^protein phosphorylation	.	.
TRINITY_DN43490_c2_g1	roots S.abrotanoides	roots S. yangii	1.48806	0.00313628201397837	0.00596128270425643	TRINITY_DN43490_c2_g1_i1	PSBY_ARATH^PSBY_ARATH^Q:540-217,H:80-187^67.59%ID^E:5e-19^RecName: Full=Photosystem II core complex proteins psbY, chloroplastic;^Eukaryota; Viridiplantae; Streptophyta; Embryophyta; Tracheophyta; Spermatophyta; Magnoliophyta; eudicotyledons; Gunneridae; Pentapetalae; rosids; malvids; Brassicales; Brassicaceae; Camelineae; Arabidopsis	.	TRINITY_DN43490_c2_g1_i1.p1	211-774[-]	PSBY_SPIOL^PSBY_SPIOL^Q:11-187,H:11-199^56.41%ID^E:2e-57^RecName: Full=Photosystem II core complex proteins psbY, chloroplastic;^Eukaryota; Viridiplantae; Streptophyta; Embryophyta; Tracheophyta; Spermatophyta; Magnoliophyta; eudicotyledons; Gunneridae; Pentapetalae; Caryophyllales; Amaranthaceae; Chenopodioideae; Anserineae; Spinacia	PF06298.8^PsbY^Photosystem II protein Y (PsbY)^80-112^E:1.7e-14`PF06298.8^PsbY^Photosystem II protein Y (PsbY)^152-184^E:6.4e-11	.	.	.	.	GO:0009535^cellular_component^chloroplast thylakoid membrane`GO:0016021^cellular_component^integral component of membrane`GO:0009523^cellular_component^photosystem II`GO:0030145^molecular_function^manganese ion binding`GO:0015979^biological_process^photosynthesis	GO:0030145^molecular_function^manganese ion binding`GO:0015979^biological_process^photosynthesis`GO:0009523^cellular_component^photosystem II`GO:0016021^cellular_component^integral component of membrane	.	.
TRINITY_DN46699_c1_g2	roots S.abrotanoides	roots S. yangii	1.47848	0.00148777079231574	0.00297458344959528	TRINITY_DN46699_c1_g2_i12	EFR_ARATH^EFR_ARATH^Q:2-1084,H:446-833^37.02%ID^E:2e-59^RecName: Full=LRR receptor-like serine/threonine-protein kinase EFR;^Eukaryota; Viridiplantae; Streptophyta; Embryophyta; Tracheophyta; Spermatophyta; Magnoliophyta; eudicotyledons; Gunneridae; Pentapetalae; rosids; malvids; Brassicales; Brassicaceae; Camelineae; Arabidopsis`EFR_ARATH^EFR_ARATH^Q:2-496,H:126-316^31.41%ID^E:1e-18^RecName: Ful…	.	TRINITY_DN46699_c1_g2_i12.p1	2-1084[+]	EFR_ARATH^EFR_ARATH^Q:1-361,H:446-833^37.79%ID^E:3e-65^RecName: Full=LRR receptor-like serine/threonine-protein kinase EFR;^Eukaryota; Viridiplantae; Streptophyta; Embryophyta; Tracheophyta; Spermatophyta; Magnoliophyta; eudicotyledons; Gunneridae; Pentapetalae; rosids; malvids; Brassicales; Brassicaceae; Camelineae; Arabidopsis`EFR_ARATH^EFR_ARATH^Q:1-165,H:126-316^31.41%ID^E:9e-19^RecName: Full…	PF13855.3^LRR_8^Leucine rich repeat^21-80^E:2.7e-06`PF12799.4^LRR_4^Leucine Rich repeats (2 copies)^72-108^E:3.3e-06`PF13516.3^LRR_6^Leucine Rich repeat^91-106^E:0.1`PF13855.3^LRR_8^Leucine rich repeat^93-152^E:8.6e-08`PF00560.30^LRR_1^Leucine Rich Repeat^93-114^E:0.029`PF00560.30^LRR_1^Leucine Rich Repeat^118-137^E:1.2`PF00069.22^Pkinase^Protein kinase domain^255-341^E:6.2e-12`PF07714.14^Pkinase…	.	.	COG0515^Serine Threonine protein kinase`COG4886^leucine Rich Repeat	KEGG:ath:AT5G20480`KO:K13428	GO:0012505^cellular_component^endomembrane system`GO:0016021^cellular_component^integral component of membrane`GO:0005886^cellular_component^plasma membrane`GO:0005524^molecular_function^ATP binding`GO:0004674^molecular_function^protein serine/threonine kinase activity`GO:0019199^molecular_function^transmembrane receptor protein kinase activity`GO:0010204^biological_process^defense response signa…	GO:0005515^molecular_function^protein binding`GO:0004672^molecular_function^protein kinase activity`GO:0005524^molecular_function^ATP binding`GO:0006468^biological_process^protein phosphorylation	.	.
TRINITY_DN41127_c0_g1	roots S.abrotanoides	roots S. yangii	1.4712	0.000190085241422652	0.000430263426003753	TRINITY_DN41127_c0_g1_i1	STR17_ARATH^STR17_ARATH^Q:206-586,H:9-145^48.18%ID^E:3e-37^RecName: Full=Rhodanese-like domain-containing protein 17;^Eukaryota; Viridiplantae; Streptophyta; Embryophyta; Tracheophyta; Spermatophyta; Magnoliophyta; eudicotyledons; Gunneridae; Pentapetalae; rosids; malvids; Brassicales; Brassicaceae; Camelineae; Arabidopsis	.	TRINITY_DN41127_c0_g1_i1.p1	176-610[+]	STR17_ARATH^STR17_ARATH^Q:11-137,H:9-145^48.18%ID^E:1e-38^RecName: Full=Rhodanese-like domain-containing protein 17;^Eukaryota; Viridiplantae; Streptophyta; Embryophyta; Tracheophyta; Spermatophyta; Magnoliophyta; eudicotyledons; Gunneridae; Pentapetalae; rosids; malvids; Brassicales; Brassicaceae; Camelineae; Arabidopsis	PF00581.17^Rhodanese^Rhodanese-like domain^37-131^E:3.3e-12	sigP:1^23^0.825^YES	.	COG0607^Rhodanese domain protein	KEGG:ath:AT2G17850	.	.	.	.
TRINITY_DN44455_c0_g3	roots S.abrotanoides	roots S. yangii	1.46694	0.00805729596993792	0.0142333506161747	TRINITY_DN44455_c0_g3_i1	HSPC2_RICFE^HSPC2_RICFE^Q:374-679,H:50-152^38.83%ID^E:1e-15^RecName: Full=Small heat shock protein C2;^Bacteria; Proteobacteria; Alphaproteobacteria; Rickettsiales; Rickettsiaceae; Rickettsieae; Rickettsia; spotted fever group	.	TRINITY_DN44455_c0_g3_i1.p1	2-691[+]	HS177_ORYSJ^HS177_ORYSJ^Q:115-220,H:42-148^42.99%ID^E:1e-18^RecName: Full=17.7 kDa class I heat shock protein;^Eukaryota; Viridiplantae; Streptophyta; Embryophyta; Tracheophyta; Spermatophyta; Magnoliophyta; Liliopsida; Poales; Poaceae; BOP clade; Oryzoideae; Oryzeae; Oryzinae; Oryza	PF00011.18^HSP20^Hsp20/alpha crystallin family^128-226^E:2.7e-26`PF04969.13^CS^CS domain^131-213^E:0.085	.	.	COG0071^response to heat	KEGG:osa:4332363`KO:K13993	GO:0005737^cellular_component^cytoplasm`GO:0046685^biological_process^response to arsenic-containing substance`GO:0046686^biological_process^response to cadmium ion`GO:0046688^biological_process^response to copper ion`GO:0045471^biological_process^response to ethanol`GO:0009408^biological_process^response to heat`GO:0042542^biological_process^response to hydrogen peroxide	.	.	.
TRINITY_DN38487_c0_g1	roots S.abrotanoides	roots S. yangii	1.44405	0.00132441724190115	0.0026687972130362	TRINITY_DN38487_c0_g1_i2	Y3210_ARATH^Y3210_ARATH^Q:1856-315,H:23-506^45.54%ID^E:2e-130^RecName: Full=BTB/POZ domain-containing protein At3g22104;^Eukaryota; Viridiplantae; Streptophyta; Embryophyta; Tracheophyta; Spermatophyta; Magnoliophyta; eudicotyledons; Gunneridae; Pentapetalae; rosids; malvids; Brassicales; Brassicaceae; Camelineae; Arabidopsis	.	TRINITY_DN38487_c0_g1_i2.p1	312-1655[-]	Y3210_ARATH^Y3210_ARATH^Q:1-447,H:90-506^44.54%ID^E:8e-116^RecName: Full=BTB/POZ domain-containing protein At3g22104;^Eukaryota; Viridiplantae; Streptophyta; Embryophyta; Tracheophyta; Spermatophyta; Magnoliophyta; eudicotyledons; Gunneridae; Pentapetalae; rosids; malvids; Brassicales; Brassicaceae; Camelineae; Arabidopsis	PF03000.11^NPH3^NPH3 family^97-323^E:1.4e-57	.	.	ENOG4111G11^BTB POZ domain-containing protein	KEGG:ath:AT3G22104	GO:0016567^biological_process^protein ubiquitination	.	.	.
TRINITY_DN46885_c3_g5	roots S.abrotanoides	roots S. yangii	1.43998	0.000178026912551385	0.000404575027539507	TRINITY_DN46885_c3_g5_i1	TMK1_ARATH^TMK1_ARATH^Q:377-3115,H:25-942^73.64%ID^E:0^RecName: Full=Receptor protein kinase TMK1 {ECO:0000303|PubMed:1332795};^Eukaryota; Viridiplantae; Streptophyta; Embryophyta; Tracheophyta; Spermatophyta; Magnoliophyta; eudicotyledons; Gunneridae; Pentapetalae; rosids; malvids; Brassicales; Brassicaceae; Camelineae; Arabidopsis	.	TRINITY_DN46885_c3_g5_i1.p1	281-3118[+]	TMK1_ARATH^TMK1_ARATH^Q:33-945,H:25-942^73.75%ID^E:0^RecName: Full=Receptor protein kinase TMK1 {ECO:0000303|PubMed:1332795};^Eukaryota; Viridiplantae; Streptophyta; Embryophyta; Tracheophyta; Spermatophyta; Magnoliophyta; eudicotyledons; Gunneridae; Pentapetalae; rosids; malvids; Brassicales; Brassicaceae; Camelineae; Arabidopsis	PF08263.9^LRRNT_2^Leucine rich repeat N-terminal domain^34-68^E:2.3e-06`PF08263.9^LRRNT_2^Leucine rich repeat N-terminal domain^335-367^E:0.019`PF13855.3^LRR_8^Leucine rich repeat^388-429^E:3.6e-08`PF12799.4^LRR_4^Leucine Rich repeats (2 copies)^393-436^E:1.7e-06`PF00069.22^Pkinase^Protein kinase domain^593-866^E:2.9e-46`PF07714.14^Pkinase_Tyr^Protein tyrosine kinase^595-821^E:4.4e-45	sigP:1^30^0.617^YES	.	ENOG41102Z7^receptor protein kinase	KEGG:ath:AT1G66150`KO:K00924	GO:0005576^cellular_component^extracellular region`GO:0016021^cellular_component^integral component of membrane`GO:0005886^cellular_component^plasma membrane`GO:0005524^molecular_function^ATP binding`GO:0004675^molecular_function^transmembrane receptor protein serine/threonine kinase activity`GO:0007165^biological_process^signal transduction`GO:0007178^biological_process^transmembrane receptor pr…	GO:0005515^molecular_function^protein binding`GO:0004672^molecular_function^protein kinase activity`GO:0005524^molecular_function^ATP binding`GO:0006468^biological_process^protein phosphorylation	.	.
TRINITY_DN43666_c0_g3	roots S.abrotanoides	roots S. yangii	1.43878	0.000910310637061216	0.00187767529234663	TRINITY_DN43666_c0_g3_i1	PER72_ARATH^PER72_ARATH^Q:61-1047,H:5-333^65.65%ID^E:3e-159^RecName: Full=Peroxidase 72;^Eukaryota; Viridiplantae; Streptophyta; Embryophyta; Tracheophyta; Spermatophyta; Magnoliophyta; eudicotyledons; Gunneridae; Pentapetalae; rosids; malvids; Brassicales; Brassicaceae; Camelineae; Arabidopsis	.	TRINITY_DN43666_c0_g3_i1.p1	40-1053[+]	PER72_ARATH^PER72_ARATH^Q:4-336,H:6-333^65.37%ID^E:6e-162^RecName: Full=Peroxidase 72;^Eukaryota; Viridiplantae; Streptophyta; Embryophyta; Tracheophyta; Spermatophyta; Magnoliophyta; eudicotyledons; Gunneridae; Pentapetalae; rosids; malvids; Brassicales; Brassicaceae; Camelineae; Arabidopsis	PF00141.20^peroxidase^Peroxidase^53-300^E:5.1e-75	sigP:1^20^0.812^YES	.	ENOG410YA1B^peroxidase	KEGG:ath:AT5G66390`KO:K00430	GO:0005576^cellular_component^extracellular region`GO:0020037^molecular_function^heme binding`GO:0046872^molecular_function^metal ion binding`GO:0004601^molecular_function^peroxidase activity`GO:0042744^biological_process^hydrogen peroxide catabolic process`GO:0009809^biological_process^lignin biosynthetic process`GO:0006979^biological_process^response to oxidative stress	GO:0004601^molecular_function^peroxidase activity`GO:0020037^molecular_function^heme binding`GO:0006979^biological_process^response to oxidative stress`GO:0055114^biological_process^oxidation-reduction process	.	.
TRINITY_DN46458_c2_g12	roots S.abrotanoides	roots S. yangii	1.43718	0.000392663652366421	0.000855337577825693	TRINITY_DN46458_c2_g12_i1	E1311_ARATH^E1311_ARATH^Q:1103-141,H:28-350^51.39%ID^E:4e-122^RecName: Full=Glucan endo-1,3-beta-glucosidase 11;^Eukaryota; Viridiplantae; Streptophyta; Embryophyta; Tracheophyta; Spermatophyta; Magnoliophyta; eudicotyledons; Gunneridae; Pentapetalae; rosids; malvids; Brassicales; Brassicaceae; Camelineae; Arabidopsis	.	TRINITY_DN46458_c2_g12_i1.p1	123-1262[-]	E1311_ARATH^E1311_ARATH^Q:54-374,H:28-350^51.39%ID^E:3e-123^RecName: Full=Glucan endo-1,3-beta-glucosidase 11;^Eukaryota; Viridiplantae; Streptophyta; Embryophyta; Tracheophyta; Spermatophyta; Magnoliophyta; eudicotyledons; Gunneridae; Pentapetalae; rosids; malvids; Brassicales; Brassicaceae; Camelineae; Arabidopsis	PF00332.15^Glyco_hydro_17^Glycosyl hydrolases family 17^56-371^E:3.3e-83	.	.	ENOG410YA4N^glucan endo-1-3-beta-glucosidase	KEGG:ath:AT1G32860	GO:0031225^cellular_component^anchored component of membrane`GO:0046658^cellular_component^anchored component of plasma membrane`GO:0005618^cellular_component^cell wall`GO:0005576^cellular_component^extracellular region`GO:0005886^cellular_component^plasma membrane`GO:0042973^molecular_function^glucan endo-1,3-beta-D-glucosidase activity`GO:0005975^biological_process^carbohydrate metabolic proces…	GO:0004553^molecular_function^hydrolase activity, hydrolyzing O-glycosyl compounds`GO:0005975^biological_process^carbohydrate metabolic process	.	.
TRINITY_DN46848_c0_g3	roots S.abrotanoides	roots S. yangii	1.43444	0.00460271250349817	0.00849715163926278	TRINITY_DN46848_c0_g3_i2	CB26_PETSP^CB26_PETSP^Q:960-166,H:1-265^95.09%ID^E:0^RecName: Full=Chlorophyll a-b binding protein 37, chloroplastic;^Eukaryota; Viridiplantae; Streptophyta; Embryophyta; Tracheophyta; Spermatophyta; Magnoliophyta; eudicotyledons; Gunneridae; Pentapetalae; asterids; lamiids; Solanales; Solanaceae; Petunioideae; Petunia	.	TRINITY_DN46848_c0_g3_i2.p1	163-960[-]	CB26_PETSP^CB26_PETSP^Q:1-265,H:1-265^95.09%ID^E:0^RecName: Full=Chlorophyll a-b binding protein 37, chloroplastic;^Eukaryota; Viridiplantae; Streptophyta; Embryophyta; Tracheophyta; Spermatophyta; Magnoliophyta; eudicotyledons; Gunneridae; Pentapetalae; asterids; lamiids; Solanales; Solanaceae; Petunioideae; Petunia	PF00504.18^Chloroa_b-bind^Chlorophyll A-B binding protein^66-231^E:2.2e-50	.	.	.	.	GO:0009535^cellular_component^chloroplast thylakoid membrane`GO:0016021^cellular_component^integral component of membrane`GO:0009522^cellular_component^photosystem I`GO:0009523^cellular_component^photosystem II`GO:0016168^molecular_function^chlorophyll binding`GO:0046872^molecular_function^metal ion binding`GO:0009765^biological_process^photosynthesis, light harvesting`GO:0018298^biological_proce…	.	.	.
TRINITY_DN45818_c0_g8	roots S.abrotanoides	roots S. yangii	1.43407	0.000109783572589978	0.000256455380130139	TRINITY_DN45818_c0_g8_i1	WAKLB_ARATH^WAKLB_ARATH^Q:188-2098,H:35-690^44.78%ID^E:3e-161^RecName: Full=Wall-associated receptor kinase-like 2;^Eukaryota; Viridiplantae; Streptophyta; Embryophyta; Tracheophyta; Spermatophyta; Magnoliophyta; eudicotyledons; Gunneridae; Pentapetalae; rosids; malvids; Brassicales; Brassicaceae; Camelineae; Arabidopsis	.	TRINITY_DN45818_c0_g8_i1.p1	2-2257[+]	WAKLB_ARATH^WAKLB_ARATH^Q:63-699,H:35-690^45.06%ID^E:8e-170^RecName: Full=Wall-associated receptor kinase-like 2;^Eukaryota; Viridiplantae; Streptophyta; Embryophyta; Tracheophyta; Spermatophyta; Magnoliophyta; eudicotyledons; Gunneridae; Pentapetalae; rosids; malvids; Brassicales; Brassicaceae; Camelineae; Arabidopsis	PF13947.3^GUB_WAK_bind^Wall-associated receptor kinase galacturonan-binding^61-161^E:4.4e-22`PF07645.12^EGF_CA^Calcium-binding EGF domain^315-345^E:0.00017`PF00069.22^Pkinase^Protein kinase domain^428-692^E:7.6e-42`PF07714.14^Pkinase_Tyr^Protein tyrosine kinase^432-695^E:2e-41	.	.	COG0515^Serine Threonine protein kinase	KEGG:ath:AT1G16130	GO:0016021^cellular_component^integral component of membrane`GO:0005524^molecular_function^ATP binding`GO:0005509^molecular_function^calcium ion binding`GO:0030247^molecular_function^polysaccharide binding`GO:0004674^molecular_function^protein serine/threonine kinase activity`GO:0046777^biological_process^protein autophosphorylation	GO:0030247^molecular_function^polysaccharide binding`GO:0005509^molecular_function^calcium ion binding`GO:0004672^molecular_function^protein kinase activity`GO:0005524^molecular_function^ATP binding`GO:0006468^biological_process^protein phosphorylation	.	.
TRINITY_DN37001_c0_g1	roots S.abrotanoides	roots S. yangii	1.43406	0.00183766405314318	0.00362153839108997	TRINITY_DN37001_c0_g1_i2	MBD7_ARATH^MBD7_ARATH^Q:984-280,H:114-304^33.19%ID^E:1e-24^RecName: Full=Methyl-CpG-binding domain-containing protein 7 {ECO:0000303|PubMed:12954765};^Eukaryota; Viridiplantae; Streptophyta; Embryophyta; Tracheophyta; Spermatophyta; Magnoliophyta; eudicotyledons; Gunneridae; Pentapetalae; rosids; malvids; Brassicales; Brassicaceae; Camelineae; Arabidopsis`MBD7_ARATH^MBD7_ARATH^Q:1083-409,H:1-206^…	.	TRINITY_DN37001_c0_g1_i2.p1	247-1083[-]	MBD7_ARATH^MBD7_ARATH^Q:34-268,H:114-304^33.19%ID^E:2e-25^RecName: Full=Methyl-CpG-binding domain-containing protein 7 {ECO:0000303|PubMed:12954765};^Eukaryota; Viridiplantae; Streptophyta; Embryophyta; Tracheophyta; Spermatophyta; Magnoliophyta; eudicotyledons; Gunneridae; Pentapetalae; rosids; malvids; Brassicales; Brassicaceae; Camelineae; Arabidopsis`MBD7_ARATH^MBD7_ARATH^Q:1-225,H:1-206^30.2…	PF01429.16^MBD^Methyl-CpG binding domain^29-80^E:6e-11`PF01429.16^MBD^Methyl-CpG binding domain^130-176^E:5.2e-08	.	.	ENOG4111HPQ^Methyl-CpG binding domain protein	KEGG:ath:AT5G59800	GO:0010369^cellular_component^chromocenter`GO:0005634^cellular_component^nucleus`GO:0019899^molecular_function^enzyme binding`GO:0008327^molecular_function^methyl-CpG binding`GO:0006346^biological_process^methylation-dependent chromatin silencing`GO:0000122^biological_process^negative regulation of transcription from RNA polymerase II promoter`GO:1901537^biological_process^positive regulation of …	GO:0003677^molecular_function^DNA binding`GO:0005634^cellular_component^nucleus	.	.
TRINITY_DN44439_c1_g4	roots S.abrotanoides	roots S. yangii	1.42716	0.00130227854654737	0.00262702800296585	TRINITY_DN44439_c1_g4_i1	FAS1_ARATH^FAS1_ARATH^Q:1513-2967,H:337-807^48.87%ID^E:9e-99^RecName: Full=Chromatin assembly factor 1 subunit FAS1;^Eukaryota; Viridiplantae; Streptophyta; Embryophyta; Tracheophyta; Spermatophyta; Magnoliophyta; eudicotyledons; Gunneridae; Pentapetalae; rosids; malvids; Brassicales; Brassicaceae; Camelineae; Arabidopsis`FAS1_ARATH^FAS1_ARATH^Q:541-1191,H:20-230^48.17%ID^E:2e-39^RecName: Full=Ch…	.	TRINITY_DN44439_c1_g4_i1.p1	466-3012[+]	FAS1_ARATH^FAS1_ARATH^Q:26-834,H:20-807^50.25%ID^E:0^RecName: Full=Chromatin assembly factor 1 subunit FAS1;^Eukaryota; Viridiplantae; Streptophyta; Embryophyta; Tracheophyta; Spermatophyta; Magnoliophyta; eudicotyledons; Gunneridae; Pentapetalae; rosids; malvids; Brassicales; Brassicaceae; Camelineae; Arabidopsis	PF12253.5^CAF1A^Chromatin assembly factor 1 subunit A^498-566^E:3.4e-21	.	.	ENOG4111QVP^Chromatin assembly	.	GO:0033186^cellular_component^CAF-1 complex`GO:0005634^cellular_component^nucleus`GO:0042393^molecular_function^histone binding`GO:0008283^biological_process^cell proliferation`GO:0006325^biological_process^chromatin organization`GO:0006310^biological_process^DNA recombination`GO:0006260^biological_process^DNA replication`GO:0000724^biological_process^double-strand break repair via homologous rec…	.	.	.
TRINITY_DN46502_c8_g2	roots S.abrotanoides	roots S. yangii	1.42677	0.000142372425771548	0.00032797658079667	TRINITY_DN46502_c8_g2_i1	NAC94_ARATH^NAC94_ARATH^Q:1437-916,H:5-203^50.25%ID^E:3e-57^RecName: Full=Putative NAC domain-containing protein 94;^Eukaryota; Viridiplantae; Streptophyta; Embryophyta; Tracheophyta; Spermatophyta; Magnoliophyta; eudicotyledons; Gunneridae; Pentapetalae; rosids; malvids; Brassicales; Brassicaceae; Camelineae; Arabidopsis	.	TRINITY_DN46502_c8_g2_i1.p1	355-1464[-]	NAC94_ARATH^NAC94_ARATH^Q:10-183,H:5-203^50.25%ID^E:1e-60^RecName: Full=Putative NAC domain-containing protein 94;^Eukaryota; Viridiplantae; Streptophyta; Embryophyta; Tracheophyta; Spermatophyta; Magnoliophyta; eudicotyledons; Gunneridae; Pentapetalae; rosids; malvids; Brassicales; Brassicaceae; Camelineae; Arabidopsis	PF02365.12^NAM^No apical meristem (NAM) protein^27-151^E:3.5e-25	.	.	ENOG410YHVU^NAC domain-containing protein	KEGG:ath:AT5G39820	GO:0005634^cellular_component^nucleus`GO:0003677^molecular_function^DNA binding`GO:0006355^biological_process^regulation of transcription, DNA-templated`GO:0006351^biological_process^transcription, DNA-templated	GO:0003677^molecular_function^DNA binding`GO:0006355^biological_process^regulation of transcription, DNA-templated	.	.
TRINITY_DN45057_c3_g2	roots S.abrotanoides	roots S. yangii	1.42151	6.39716e+09	0.000153969329694575	TRINITY_DN45057_c3_g2_i3	SBS_SOLHA^SBS_SOLHA^Q:357-593,H:265-343^56.96%ID^E:2e-21^RecName: Full=Santalene and bergamotene synthase, chloroplastic;^Eukaryota; Viridiplantae; Streptophyta; Embryophyta; Tracheophyta; Spermatophyta; Magnoliophyta; eudicotyledons; Gunneridae; Pentapetalae; asterids; lamiids; Solanales; Solanaceae; Solanoideae; Solaneae; Solanum; Lycopersicon	.	TRINITY_DN45057_c3_g2_i3.p1	156-596[+]	SBS_SOLHA^SBS_SOLHA^Q:68-147,H:265-344^56.25%ID^E:4e-22^RecName: Full=Santalene and bergamotene synthase, chloroplastic;^Eukaryota; Viridiplantae; Streptophyta; Embryophyta; Tracheophyta; Spermatophyta; Magnoliophyta; eudicotyledons; Gunneridae; Pentapetalae; asterids; lamiids; Solanales; Solanaceae; Solanoideae; Solaneae; Solanum; Lycopersicon	PF01397.18^Terpene_synth^Terpene synthase, N-terminal domain^47-144^E:2.7e-23	.	.	.	KEGG:ag:ACJ38409`KO:K15798	GO:0009507^cellular_component^chloroplast`GO:0000287^molecular_function^magnesium ion binding`GO:0010333^molecular_function^terpene synthase activity	GO:0010333^molecular_function^terpene synthase activity`GO:0016829^molecular_function^lyase activity`GO:0008152^biological_process^metabolic process	.	.
TRINITY_DN44247_c0_g5	roots S.abrotanoides	roots S. yangii	1.42143	0.00163018854452103	0.00323962291055919	TRINITY_DN44247_c0_g5_i1	ARFP_ARATH^ARFP_ARATH^Q:816-97,H:1-237^72.95%ID^E:8e-103^RecName: Full=Auxin response factor 16;^Eukaryota; Viridiplantae; Streptophyta; Embryophyta; Tracheophyta; Spermatophyta; Magnoliophyta; eudicotyledons; Gunneridae; Pentapetalae; rosids; malvids; Brassicales; Brassicaceae; Camelineae; Arabidopsis	.	TRINITY_DN44247_c0_g5_i1.p1	1-816[-]	ARFP_ARATH^ARFP_ARATH^Q:1-240,H:1-237^74.29%ID^E:4e-115^RecName: Full=Auxin response factor 16;^Eukaryota; Viridiplantae; Streptophyta; Embryophyta; Tracheophyta; Spermatophyta; Magnoliophyta; eudicotyledons; Gunneridae; Pentapetalae; rosids; malvids; Brassicales; Brassicaceae; Camelineae; Arabidopsis	PF02362.18^B3^B3 DNA binding domain^124-225^E:4.5e-23	.	.	ENOG410ZZ2C^auxin response factor	KEGG:ath:AT4G30080	GO:0005634^cellular_component^nucleus`GO:0003677^molecular_function^DNA binding`GO:0035198^molecular_function^miRNA binding`GO:0003700^molecular_function^transcription factor activity, sequence-specific DNA binding`GO:0009734^biological_process^auxin-activated signaling pathway`GO:0051301^biological_process^cell division`GO:0007389^biological_process^pattern specification process`GO:0009733^biolo…	GO:0003677^molecular_function^DNA binding	.	.
TRINITY_DN27493_c0_g1	roots S.abrotanoides	roots S. yangii	1.41843	0.0096834096334366	0.0168334566395727	TRINITY_DN27493_c0_g1_i1	MENB_ARATH^MENB_ARATH^Q:1366-386,H:6-337^70.78%ID^E:1e-171^RecName: Full=1,4-dihydroxy-2-naphthoyl-CoA synthase, peroxisomal;^Eukaryota; Viridiplantae; Streptophyta; Embryophyta; Tracheophyta; Spermatophyta; Magnoliophyta; eudicotyledons; Gunneridae; Pentapetalae; rosids; malvids; Brassicales; Brassicaceae; Camelineae; Arabidopsis	.	TRINITY_DN27493_c0_g1_i1.p1	383-1390[-]	MENB_ARATH^MENB_ARATH^Q:9-335,H:6-337^70.78%ID^E:4e-174^RecName: Full=1,4-dihydroxy-2-naphthoyl-CoA synthase, peroxisomal;^Eukaryota; Viridiplantae; Streptophyta; Embryophyta; Tracheophyta; Spermatophyta; Magnoliophyta; eudicotyledons; Gunneridae; Pentapetalae; rosids; malvids; Brassicales; Brassicaceae; Camelineae; Arabidopsis	PF00378.17^ECH_1^Enoyl-CoA hydratase/isomerase^81-329^E:1.9e-74`PF16113.2^ECH_2^Enoyl-CoA hydratase/isomerase^86-262^E:4.5e-20	.	.	COG0447^Naphthoate synthase	KEGG:ath:AT1G60550`KO:K01661	GO:0005777^cellular_component^peroxisome`GO:0008935^molecular_function^1,4-dihydroxy-2-naphthoyl-CoA synthase activity`GO:0016853^molecular_function^isomerase activity`GO:0009234^biological_process^menaquinone biosynthetic process`GO:0042372^biological_process^phylloquinone biosynthetic process	GO:0003824^molecular_function^catalytic activity`GO:0008152^biological_process^metabolic process`GO:0016836^molecular_function^hydro-lyase activity	.	.
TRINITY_DN42257_c0_g1	roots S.abrotanoides	roots S. yangii	1.41489	0.00251177397191537	0.00484779143118652	TRINITY_DN42257_c0_g1_i1	ORC1A_ARATH^ORC1A_ARATH^Q:2291-249,H:133-809^68.12%ID^E:0^RecName: Full=Origin of replication complex subunit 1A {ECO:0000303|PubMed:16179646};^Eukaryota; Viridiplantae; Streptophyta; Embryophyta; Tracheophyta; Spermatophyta; Magnoliophyta; eudicotyledons; Gunneridae; Pentapetalae; rosids; malvids; Brassicales; Brassicaceae; Camelineae; Arabidopsis	.	TRINITY_DN42257_c0_g1_i1.p1	246-2711[-]	ORC1A_ARATH^ORC1A_ARATH^Q:10-821,H:16-809^61.04%ID^E:0^RecName: Full=Origin of replication complex subunit 1A {ECO:0000303|PubMed:16179646};^Eukaryota; Viridiplantae; Streptophyta; Embryophyta; Tracheophyta; Spermatophyta; Magnoliophyta; eudicotyledons; Gunneridae; Pentapetalae; rosids; malvids; Brassicales; Brassicaceae; Camelineae; Arabidopsis	PF00628.26^PHD^PHD-finger^171-217^E:6.1e-10`PF01426.15^BAH^BAH domain^251-342^E:1.5e-11`PF13401.3^AAA_22^AAA domain^469-595^E:1e-08`PF00004.26^AAA^ATPase family associated with various cellular activities (AAA)^471-616^E:3.9e-20	.	.	COG1474^Involved in regulation of DNA replication (By similarity)	KEGG:ath:AT4G14700`KO:K02603	GO:0005634^cellular_component^nucleus`GO:0000808^cellular_component^origin recognition complex`GO:0005524^molecular_function^ATP binding`GO:0003682^molecular_function^chromatin binding`GO:0010385^molecular_function^double-stranded methylated DNA binding`GO:0008270^molecular_function^zinc ion binding`GO:0006260^biological_process^DNA replication`GO:0006355^biological_process^regulation of transcri…	GO:0005515^molecular_function^protein binding`GO:0003682^molecular_function^chromatin binding`GO:0005524^molecular_function^ATP binding	.	.
TRINITY_DN47674_c1_g5	roots S.abrotanoides	roots S. yangii	1.41381	0.00458368095575067	0.00846481358788034	TRINITY_DN47674_c1_g5_i1	R1B17_SOLDE^R1B17_SOLDE^Q:862-2,H:563-848^34.83%ID^E:6e-41^RecName: Full=Putative late blight resistance protein homolog R1B-17;^Eukaryota; Viridiplantae; Streptophyta; Embryophyta; Tracheophyta; Spermatophyta; Magnoliophyta; eudicotyledons; Gunneridae; Pentapetalae; asterids; lamiids; Solanales; Solanaceae; Solanoideae; Solaneae; Solanum	.	TRINITY_DN47674_c1_g5_i1.p1	2-844[-]	R1B17_SOLDE^R1B17_SOLDE^Q:1-281,H:569-848^34.51%ID^E:7e-39^RecName: Full=Putative late blight resistance protein homolog R1B-17;^Eukaryota; Viridiplantae; Streptophyta; Embryophyta; Tracheophyta; Spermatophyta; Magnoliophyta; eudicotyledons; Gunneridae; Pentapetalae; asterids; lamiids; Solanales; Solanaceae; Solanoideae; Solaneae; Solanum	PF00931.19^NB-ARC^NB-ARC domain^1-254^E:5.5e-54	.	.	.	.	GO:0005737^cellular_component^cytoplasm`GO:0016020^cellular_component^membrane`GO:0043531^molecular_function^ADP binding`GO:0005524^molecular_function^ATP binding`GO:0046872^molecular_function^metal ion binding`GO:0030001^biological_process^metal ion transport`GO:0009626^biological_process^plant-type hypersensitive response	GO:0043531^molecular_function^ADP binding	.	.
TRINITY_DN46042_c0_g5	roots S.abrotanoides	roots S. yangii	1.41351	0.00616001279283705	0.0111165095552968	TRINITY_DN46042_c0_g5_i1	RAS_MELOI^RAS_MELOI^Q:279-686,H:1-135^67.65%ID^E:1e-57^RecName: Full=Rosmarinate synthase;^Eukaryota; Viridiplantae; Streptophyta; Embryophyta; Tracheophyta; Spermatophyta; Magnoliophyta; eudicotyledons; Gunneridae; Pentapetalae; asterids; lamiids; Lamiales; Lamiaceae; Nepetoideae; Mentheae; Melissa	.	TRINITY_DN46042_c0_g5_i1.p1	279-761[+]	RAS_MELOI^RAS_MELOI^Q:1-136,H:1-135^67.65%ID^E:1e-60^RecName: Full=Rosmarinate synthase;^Eukaryota; Viridiplantae; Streptophyta; Embryophyta; Tracheophyta; Spermatophyta; Magnoliophyta; eudicotyledons; Gunneridae; Pentapetalae; asterids; lamiids; Lamiales; Lamiaceae; Nepetoideae; Mentheae; Melissa	PF02458.12^Transferase^Transferase family^1-137^E:1.2e-27	.	.	.	.	GO:0050266^molecular_function^rosmarinate synthase activity`GO:0008152^biological_process^metabolic process	GO:0016747^molecular_function^transferase activity, transferring acyl groups other than amino-acyl groups	.	.
TRINITY_DN47330_c1_g1	roots S.abrotanoides	roots S. yangii	1.41111	0.000438566581329966	0.000948891811130602	TRINITY_DN47330_c1_g1_i1	PLA11_ARATH^PLA11_ARATH^Q:1343-270,H:83-447^65.76%ID^E:2e-169^RecName: Full=Phospholipase A(1) DAD1, chloroplastic;^Eukaryota; Viridiplantae; Streptophyta; Embryophyta; Tracheophyta; Spermatophyta; Magnoliophyta; eudicotyledons; Gunneridae; Pentapetalae; rosids; malvids; Brassicales; Brassicaceae; Camelineae; Arabidopsis	.	TRINITY_DN47330_c1_g1_i1.p1	255-1526[-]	PLA11_ARATH^PLA11_ARATH^Q:62-419,H:83-447^65.76%ID^E:7e-172^RecName: Full=Phospholipase A(1) DAD1, chloroplastic;^Eukaryota; Viridiplantae; Streptophyta; Embryophyta; Tracheophyta; Spermatophyta; Magnoliophyta; eudicotyledons; Gunneridae; Pentapetalae; rosids; malvids; Brassicales; Brassicaceae; Camelineae; Arabidopsis	PF01764.22^Lipase_3^Lipase (class 3)^190-333^E:4.8e-37	.	.	ENOG4111MQ0^Phospholipase A(1)	KEGG:ath:AT2G44810`KO:K16818	GO:0009507^cellular_component^chloroplast`GO:0052740^molecular_function^1-acyl-2-lysophosphatidylserine acylhydrolase activity`GO:0008970^molecular_function^phosphatidylcholine 1-acylhydrolase activity`GO:0052739^molecular_function^phosphatidylserine 1-acylhydrolase activity`GO:0016042^biological_process^lipid catabolic process	GO:0006629^biological_process^lipid metabolic process	.	.
TRINITY_DN43872_c3_g1	roots S.abrotanoides	roots S. yangii	1.40865	0.000155175146360625	0.000355564110584076	TRINITY_DN43872_c3_g1_i2	SCAM1_ORYSI^SCAM1_ORYSI^Q:172-1023,H:1-288^70.55%ID^E:2e-146^RecName: Full=Putative secretory carrier-associated membrane protein 1;^Eukaryota; Viridiplantae; Streptophyta; Embryophyta; Tracheophyta; Spermatophyta; Magnoliophyta; Liliopsida; Poales; Poaceae; BOP clade; Oryzoideae; Oryzeae; Oryzinae; Oryza	.	TRINITY_DN43872_c3_g1_i2.p1	172-1068[+]	SCAM1_ORYSI^SCAM1_ORYSI^Q:1-298,H:1-302^69.61%ID^E:4e-155^RecName: Full=Putative secretory carrier-associated membrane protein 1;^Eukaryota; Viridiplantae; Streptophyta; Embryophyta; Tracheophyta; Spermatophyta; Magnoliophyta; Liliopsida; Poales; Poaceae; BOP clade; Oryzoideae; Oryzeae; Oryzinae; Oryza	PF04144.10^SCAMP^SCAMP family^111-283^E:2.1e-52	.	.	ENOG410XSJN^secretory carrier membrane protein	.	GO:0016021^cellular_component^integral component of membrane`GO:0005886^cellular_component^plasma membrane`GO:0030658^cellular_component^transport vesicle membrane`GO:0015031^biological_process^protein transport	GO:0015031^biological_process^protein transport`GO:0016021^cellular_component^integral component of membrane	.	.
TRINITY_DN47715_c3_g5	roots S.abrotanoides	roots S. yangii	1.39744	0.00247974701261708	0.00479028009399431	TRINITY_DN47715_c3_g5_i1	FERON_ARATH^FERON_ARATH^Q:419-24,H:23-163^39.72%ID^E:3e-20^RecName: Full=Receptor-like protein kinase FERONIA;^Eukaryota; Viridiplantae; Streptophyta; Embryophyta; Tracheophyta; Spermatophyta; Magnoliophyta; eudicotyledons; Gunneridae; Pentapetalae; rosids; malvids; Brassicales; Brassicaceae; Camelineae; Arabidopsis	.	TRINITY_DN47715_c3_g5_i1.p1	3-479[-]	FERON_ARATH^FERON_ARATH^Q:21-155,H:23-166^38.89%ID^E:7e-20^RecName: Full=Receptor-like protein kinase FERONIA;^Eukaryota; Viridiplantae; Streptophyta; Embryophyta; Tracheophyta; Spermatophyta; Magnoliophyta; eudicotyledons; Gunneridae; Pentapetalae; rosids; malvids; Brassicales; Brassicaceae; Camelineae; Arabidopsis	PF11721.5^Malectin^Di-glucose binding within endoplasmic reticulum^30-132^E:1.9e-07	sigP:1^24^0.889^YES	.	COG0515^Serine Threonine protein kinase	KEGG:ath:AT3G51550	GO:0043680^cellular_component^filiform apparatus`GO:0016021^cellular_component^integral component of membrane`GO:0005622^cellular_component^intracellular`GO:0016020^cellular_component^membrane`GO:0005886^cellular_component^plasma membrane`GO:0009506^cellular_component^plasmodesma`GO:0005524^molecular_function^ATP binding`GO:0004672^molecular_function^protein kinase activity`GO:0004674^molecular_f…	.	.	.
TRINITY_DN12170_c0_g1	roots S.abrotanoides	roots S. yangii	1.39698	0.00028364879480598	0.000629702127417281	TRINITY_DN12170_c0_g1_i1	CM1_ARATH^CM1_ARATH^Q:248-1021,H:77-340^71.59%ID^E:2e-124^RecName: Full=Chorismate mutase 1, chloroplastic;^Eukaryota; Viridiplantae; Streptophyta; Embryophyta; Tracheophyta; Spermatophyta; Magnoliophyta; eudicotyledons; Gunneridae; Pentapetalae; rosids; malvids; Brassicales; Brassicaceae; Camelineae; Arabidopsis	.	TRINITY_DN12170_c0_g1_i1.p1	59-1024[+]	CM1_ARATH^CM1_ARATH^Q:64-321,H:77-340^71.59%ID^E:1e-140^RecName: Full=Chorismate mutase 1, chloroplastic;^Eukaryota; Viridiplantae; Streptophyta; Embryophyta; Tracheophyta; Spermatophyta; Magnoliophyta; eudicotyledons; Gunneridae; Pentapetalae; rosids; malvids; Brassicales; Brassicaceae; Camelineae; Arabidopsis	.	.	.	COG1605^Chorismate mutase	KEGG:ath:AT3G29200`KO:K01850	GO:0009507^cellular_component^chloroplast`GO:0005829^cellular_component^cytosol`GO:0004106^molecular_function^chorismate mutase activity`GO:0016688^molecular_function^L-ascorbate peroxidase activity`GO:0009073^biological_process^aromatic amino acid family biosynthetic process`GO:0098869^biological_process^cellular oxidant detoxification`GO:0046417^biological_process^chorismate metabolic process	.	.	.
TRINITY_DN47601_c0_g8	roots S.abrotanoides	roots S. yangii	1.38477	0.00839495549095362	0.014774719789162	TRINITY_DN47601_c0_g8_i1	R1A6_SOLDE^R1A6_SOLDE^Q:1204-374,H:959-1229^31.63%ID^E:1e-18^RecName: Full=Putative late blight resistance protein homolog R1A-6;^Eukaryota; Viridiplantae; Streptophyta; Embryophyta; Tracheophyta; Spermatophyta; Magnoliophyta; eudicotyledons; Gunneridae; Pentapetalae; asterids; lamiids; Solanales; Solanaceae; Solanoideae; Solaneae; Solanum	.	TRINITY_DN47601_c0_g8_i1.p1	305-1207[-]	R1A6_SOLDE^R1A6_SOLDE^Q:2-278,H:959-1229^31.63%ID^E:4e-19^RecName: Full=Putative late blight resistance protein homolog R1A-6;^Eukaryota; Viridiplantae; Streptophyta; Embryophyta; Tracheophyta; Spermatophyta; Magnoliophyta; eudicotyledons; Gunneridae; Pentapetalae; asterids; lamiids; Solanales; Solanaceae; Solanoideae; Solaneae; Solanum	.	.	.	.	.	GO:0005737^cellular_component^cytoplasm`GO:0016020^cellular_component^membrane`GO:0043531^molecular_function^ADP binding`GO:0005524^molecular_function^ATP binding`GO:0009626^biological_process^plant-type hypersensitive response	.	.	.
TRINITY_DN44798_c0_g1	roots S.abrotanoides	roots S. yangii	1.37861	0.00626194303956576	0.0112844211846828	TRINITY_DN44798_c0_g1_i2	ACAP1_ARATH^ACAP1_ARATH^Q:135-1439,H:1-449^64.44%ID^E:0^RecName: Full=Cyclase-associated protein 1;^Eukaryota; Viridiplantae; Streptophyta; Embryophyta; Tracheophyta; Spermatophyta; Magnoliophyta; eudicotyledons; Gunneridae; Pentapetalae; rosids; malvids; Brassicales; Brassicaceae; Camelineae; Arabidopsis	.	TRINITY_DN44798_c0_g1_i2.p1	135-1523[+]	ACAP1_ARATH^ACAP1_ARATH^Q:1-435,H:1-449^64.44%ID^E:0^RecName: Full=Cyclase-associated protein 1;^Eukaryota; Viridiplantae; Streptophyta; Embryophyta; Tracheophyta; Spermatophyta; Magnoliophyta; eudicotyledons; Gunneridae; Pentapetalae; rosids; malvids; Brassicales; Brassicaceae; Camelineae; Arabidopsis	PF01213.16^CAP_N^Adenylate cyclase associated (CAP) N terminal^4-284^E:1.5e-75`PF08603.8^CAP_C^Adenylate cyclase associated (CAP) C terminal^303-436^E:3.6e-48	.	.	ENOG410XPXJ^adenylyl cyclase-associated protein	KEGG:ath:AT4G34490`KO:K17261	GO:0005829^cellular_component^cytosol`GO:0030036^biological_process^actin cytoskeleton organization`GO:0009826^biological_process^unidimensional cell growth	GO:0003779^molecular_function^actin binding`GO:0007010^biological_process^cytoskeleton organization	.	.
TRINITY_DN91654_c0_g1	roots S.abrotanoides	roots S. yangii	1.37731	0.000245833707439144	0.00054946321250757	TRINITY_DN91654_c0_g1_i1	OFP8_ARATH^OFP8_ARATH^Q:268-77,H:157-220^70.31%ID^E:8e-23^RecName: Full=Transcription repressor OFP8;^Eukaryota; Viridiplantae; Streptophyta; Embryophyta; Tracheophyta; Spermatophyta; Magnoliophyta; eudicotyledons; Gunneridae; Pentapetalae; rosids; malvids; Brassicales; Brassicaceae; Camelineae; Arabidopsis	.	TRINITY_DN91654_c0_g1_i1.p1	59-691[-]	OFP8_ARATH^OFP8_ARATH^Q:3-205,H:2-220^35.78%ID^E:5e-26^RecName: Full=Transcription repressor OFP8;^Eukaryota; Viridiplantae; Streptophyta; Embryophyta; Tracheophyta; Spermatophyta; Magnoliophyta; eudicotyledons; Gunneridae; Pentapetalae; rosids; malvids; Brassicales; Brassicaceae; Camelineae; Arabidopsis	PF04844.10^Ovate^Transcriptional repressor, ovate^147-203^E:2.6e-24	.	.	ENOG410YX1Q^Pfam:DUF623	KEGG:ath:AT5G19650	GO:0005634^cellular_component^nucleus`GO:0045892^biological_process^negative regulation of transcription, DNA-templated`GO:0006351^biological_process^transcription, DNA-templated	.	.	.
TRINITY_DN39493_c2_g1	roots S.abrotanoides	roots S. yangii	1.37449	0.00143011554393153	0.00286834099583597	TRINITY_DN39493_c2_g1_i1	PUB24_ARATH^PUB24_ARATH^Q:92-1258,H:6-441^36.96%ID^E:6e-73^RecName: Full=E3 ubiquitin-protein ligase PUB24;^Eukaryota; Viridiplantae; Streptophyta; Embryophyta; Tracheophyta; Spermatophyta; Magnoliophyta; eudicotyledons; Gunneridae; Pentapetalae; rosids; malvids; Brassicales; Brassicaceae; Camelineae; Arabidopsis	.	TRINITY_DN39493_c2_g1_i1.p1	89-1282[+]	PUB24_ARATH^PUB24_ARATH^Q:2-394,H:6-445^38.88%ID^E:9e-92^RecName: Full=E3 ubiquitin-protein ligase PUB24;^Eukaryota; Viridiplantae; Streptophyta; Embryophyta; Tracheophyta; Spermatophyta; Magnoliophyta; eudicotyledons; Gunneridae; Pentapetalae; rosids; malvids; Brassicales; Brassicaceae; Camelineae; Arabidopsis	PF04564.12^U-box^U-box domain^6-77^E:2.9e-19	.	.	ENOG410Y8GW^Ubiquitin-protein ligase	KEGG:ath:AT3G11840	GO:0016874^molecular_function^ligase activity`GO:0004842^molecular_function^ubiquitin-protein transferase activity`GO:0006952^biological_process^defense response	GO:0004842^molecular_function^ubiquitin-protein transferase activity`GO:0016567^biological_process^protein ubiquitination	.	.
TRINITY_DN43575_c1_g3	roots S.abrotanoides	roots S. yangii	1.35979	0.000661606821461917	0.00139550068225979	TRINITY_DN43575_c1_g3_i3	CBR1_MOUSE^CBR1_MOUSE^Q:247-804,H:88-272^36.08%ID^E:6e-29^RecName: Full=Carbonyl reductase [NADPH] 1;^Eukaryota; Metazoa; Chordata; Craniata; Vertebrata; Euteleostomi; Mammalia; Eutheria; Euarchontoglires; Glires; Rodentia; Sciurognathi; Muroidea; Muridae; Murinae; Mus; Mus	.	TRINITY_DN43575_c1_g3_i3.p1	343-837[+]	SDR1_ARATH^SDR1_ARATH^Q:1-164,H:143-296^40%ID^E:8e-27^RecName: Full=(+)-neomenthol dehydrogenase;^Eukaryota; Viridiplantae; Streptophyta; Embryophyta; Tracheophyta; Spermatophyta; Magnoliophyta; eudicotyledons; Gunneridae; Pentapetalae; rosids; malvids; Brassicales; Brassicaceae; Camelineae; Arabidopsis	PF00106.22^adh_short^short chain dehydrogenase^80-126^E:8.2e-06	.	.	COG1028^Dehydrogenase reductase	.	GO:0047501^molecular_function^(+)-neomenthol dehydrogenase activity`GO:0006952^biological_process^defense response	.	.	.
TRINITY_DN36512_c0_g2	roots S.abrotanoides	roots S. yangii	1.35695	0.0008257635008276	0.00171403743976109	TRINITY_DN36512_c0_g2_i1	STY17_ARATH^STY17_ARATH^Q:239-1198,H:241-544^37.04%ID^E:2e-46^RecName: Full=Serine/threonine-protein kinase STY17 {ECO:0000305};^Eukaryota; Viridiplantae; Streptophyta; Embryophyta; Tracheophyta; Spermatophyta; Magnoliophyta; eudicotyledons; Gunneridae; Pentapetalae; rosids; malvids; Brassicales; Brassicaceae; Camelineae; Arabidopsis	.	TRINITY_DN36512_c0_g2_i1.p1	395-1225[+]	STY17_ARATH^STY17_ARATH^Q:6-268,H:299-544^40.91%ID^E:4e-50^RecName: Full=Serine/threonine-protein kinase STY17 {ECO:0000305};^Eukaryota; Viridiplantae; Streptophyta; Embryophyta; Tracheophyta; Spermatophyta; Magnoliophyta; eudicotyledons; Gunneridae; Pentapetalae; rosids; malvids; Brassicales; Brassicaceae; Camelineae; Arabidopsis	PF00069.22^Pkinase^Protein kinase domain^7-262^E:1.2e-44`PF07714.14^Pkinase_Tyr^Protein tyrosine kinase^7-264^E:8.3e-43	.	.	COG0515^Serine Threonine protein kinase	KEGG:ath:AT4G35780	GO:0005829^cellular_component^cytosol`GO:0016597^molecular_function^amino acid binding`GO:0005524^molecular_function^ATP binding`GO:0004674^molecular_function^protein serine/threonine kinase activity`GO:0004712^molecular_function^protein serine/threonine/tyrosine kinase activity`GO:0004713^molecular_function^protein tyrosine kinase activity`GO:0009658^biological_process^chloroplast organization	GO:0004672^molecular_function^protein kinase activity`GO:0005524^molecular_function^ATP binding`GO:0006468^biological_process^protein phosphorylation	.	.
TRINITY_DN46360_c1_g9	roots S.abrotanoides	roots S. yangii	1.3543	0.00860537821142283	0.0151221932456205	TRINITY_DN46360_c1_g9_i1	CLPB1_ARATH^CLPB1_ARATH^Q:2419-1541,H:6-284^25.42%ID^E:1e-14^RecName: Full=Chaperone protein ClpB1;^Eukaryota; Viridiplantae; Streptophyta; Embryophyta; Tracheophyta; Spermatophyta; Magnoliophyta; eudicotyledons; Gunneridae; Pentapetalae; rosids; malvids; Brassicales; Brassicaceae; Camelineae; Arabidopsis	.	TRINITY_DN46360_c1_g9_i1.p1	44-2452[-]	CLPB1_ARATH^CLPB1_ARATH^Q:20-304,H:14-284^26.12%ID^E:3e-19^RecName: Full=Chaperone protein ClpB1;^Eukaryota; Viridiplantae; Streptophyta; Embryophyta; Tracheophyta; Spermatophyta; Magnoliophyta; eudicotyledons; Gunneridae; Pentapetalae; rosids; malvids; Brassicales; Brassicaceae; Camelineae; Arabidopsis	PF02861.17^Clp_N^Clp amino terminal domain, pathogenicity island component^23-54^E:0.00052`PF02861.17^Clp_N^Clp amino terminal domain, pathogenicity island component^132-166^E:0.94	.	.	COG0542^ATP-dependent CLP protease ATP-binding subunit	KEGG:ath:AT1G74310`KO:K03695	GO:0009941^cellular_component^chloroplast envelope`GO:0009570^cellular_component^chloroplast stroma`GO:0005829^cellular_component^cytosol`GO:0005634^cellular_component^nucleus`GO:0005524^molecular_function^ATP binding`GO:0045727^biological_process^positive regulation of translation`GO:0019538^biological_process^protein metabolic process`GO:0043335^biological_process^protein unfolding`GO:0009408^b…	GO:0019538^biological_process^protein metabolic process	.	.
TRINITY_DN42948_c0_g1	roots S.abrotanoides	roots S. yangii	1.35017	0.00890098979971369	0.0155955700754876	TRINITY_DN42948_c0_g1_i5	POLX_TOBAC^POLX_TOBAC^Q:1-354,H:594-706^37.29%ID^E:3e-18^RecName: Full=Retrovirus-related Pol polyprotein from transposon TNT 1-94;^Eukaryota; Viridiplantae; Streptophyta; Embryophyta; Tracheophyta; Spermatophyta; Magnoliophyta; eudicotyledons; Gunneridae; Pentapetalae; asterids; lamiids; Solanales; Solanaceae; Nicotianoideae; Nicotianeae; Nicotiana	.	TRINITY_DN42948_c0_g1_i5.p1	1-468[+]	POLX_TOBAC^POLX_TOBAC^Q:1-118,H:594-706^37.29%ID^E:3e-18^RecName: Full=Retrovirus-related Pol polyprotein from transposon TNT 1-94;^Eukaryota; Viridiplantae; Streptophyta; Embryophyta; Tracheophyta; Spermatophyta; Magnoliophyta; eudicotyledons; Gunneridae; Pentapetalae; asterids; lamiids; Solanales; Solanaceae; Nicotianoideae; Nicotianeae; Nicotiana	.	.	.	.	.	GO:0004190^molecular_function^aspartic-type endopeptidase activity`GO:0004519^molecular_function^endonuclease activity`GO:0003676^molecular_function^nucleic acid binding`GO:0003964^molecular_function^RNA-directed DNA polymerase activity`GO:0008270^molecular_function^zinc ion binding`GO:0015074^biological_process^DNA integration	.	.	.
TRINITY_DN43820_c0_g1	roots S.abrotanoides	roots S. yangii	1.34961	6.50528e+09	0.000156423399674979	TRINITY_DN43820_c0_g1_i2	C7A12_PANGI^C7A12_PANGI^Q:1534-191,H:49-500^47.38%ID^E:4e-135^RecName: Full=Cytochrome P450 CYP736A12;^Eukaryota; Viridiplantae; Streptophyta; Embryophyta; Tracheophyta; Spermatophyta; Magnoliophyta; eudicotyledons; Gunneridae; Pentapetalae; asterids; campanulids; Apiales; Araliaceae; Panax	.	TRINITY_DN43820_c0_g1_i2.p1	182-1675[-]	C7A12_PANGI^C7A12_PANGI^Q:31-495,H:32-500^48.42%ID^E:5e-159^RecName: Full=Cytochrome P450 CYP736A12;^Eukaryota; Viridiplantae; Streptophyta; Embryophyta; Tracheophyta; Spermatophyta; Magnoliophyta; eudicotyledons; Gunneridae; Pentapetalae; asterids; campanulids; Apiales; Araliaceae; Panax	PF00067.19^p450^Cytochrome P450^33-476^E:3.7e-101	sigP:1^19^0.726^YES	.	.	.	GO:0016021^cellular_component^integral component of membrane`GO:0020037^molecular_function^heme binding`GO:0005506^molecular_function^iron ion binding`GO:0004497^molecular_function^monooxygenase activity`GO:0016705^molecular_function^oxidoreductase activity, acting on paired donors, with incorporation or reduction of molecular oxygen	GO:0005506^molecular_function^iron ion binding`GO:0016705^molecular_function^oxidoreductase activity, acting on paired donors, with incorporation or reduction of molecular oxygen`GO:0020037^molecular_function^heme binding`GO:0055114^biological_process^oxidation-reduction process	.	.
TRINITY_DN40560_c0_g1	roots S.abrotanoides	roots S. yangii	1.34869	0.000200399648098473	0.00045225479101199	TRINITY_DN40560_c0_g1_i3	MND1_ARATH^MND1_ARATH^Q:972-319,H:1-217^74.31%ID^E:4e-89^RecName: Full=Meiotic nuclear division protein 1 homolog;^Eukaryota; Viridiplantae; Streptophyta; Embryophyta; Tracheophyta; Spermatophyta; Magnoliophyta; eudicotyledons; Gunneridae; Pentapetalae; rosids; malvids; Brassicales; Brassicaceae; Camelineae; Arabidopsis	.	TRINITY_DN40560_c0_g1_i3.p1	292-972[-]	MND1_ARATH^MND1_ARATH^Q:1-218,H:1-217^74.31%ID^E:3e-114^RecName: Full=Meiotic nuclear division protein 1 homolog;^Eukaryota; Viridiplantae; Streptophyta; Embryophyta; Tracheophyta; Spermatophyta; Magnoliophyta; eudicotyledons; Gunneridae; Pentapetalae; rosids; malvids; Brassicales; Brassicaceae; Camelineae; Arabidopsis	PF03962.12^Mnd1^Mnd1 family^16-204^E:8.6e-60	.	.	COG5124^meiotic nuclear divisions 1 homolog (S. cerevisiae)	KEGG:ath:AT4G29170	GO:0005730^cellular_component^nucleolus`GO:0006310^biological_process^DNA recombination`GO:0006302^biological_process^double-strand break repair`GO:0009553^biological_process^embryo sac development`GO:0051321^biological_process^meiotic cell cycle`GO:0009555^biological_process^pollen development`GO:0010212^biological_process^response to ionizing radiation	.	.	.
TRINITY_DN46358_c2_g1	roots S.abrotanoides	roots S. yangii	1.33976	8.49597e+09	0.000201396327783427	TRINITY_DN46358_c2_g1_i4	E13G_TOBAC^E13G_TOBAC^Q:1096-125,H:20-342^51.8%ID^E:5e-102^RecName: Full=Glucan endo-1,3-beta-glucosidase, acidic isoform GI9;^Eukaryota; Viridiplantae; Streptophyta; Embryophyta; Tracheophyta; Spermatophyta; Magnoliophyta; eudicotyledons; Gunneridae; Pentapetalae; asterids; lamiids; Solanales; Solanaceae; Nicotianoideae; Nicotianeae; Nicotiana	.	TRINITY_DN46358_c2_g1_i4.p1	113-1147[-]	E13G_TOBAC^E13G_TOBAC^Q:18-341,H:20-342^54.79%ID^E:2e-118^RecName: Full=Glucan endo-1,3-beta-glucosidase, acidic isoform GI9;^Eukaryota; Viridiplantae; Streptophyta; Embryophyta; Tracheophyta; Spermatophyta; Magnoliophyta; eudicotyledons; Gunneridae; Pentapetalae; asterids; lamiids; Solanales; Solanaceae; Nicotianoideae; Nicotianeae; Nicotiana	PF00332.15^Glyco_hydro_17^Glycosyl hydrolases family 17^26-341^E:2.2e-116	sigP:1^17^0.911^YES	.	.	.	GO:0005615^cellular_component^extracellular space`GO:0042973^molecular_function^glucan endo-1,3-beta-D-glucosidase activity`GO:0005975^biological_process^carbohydrate metabolic process`GO:0006952^biological_process^defense response	GO:0004553^molecular_function^hydrolase activity, hydrolyzing O-glycosyl compounds`GO:0005975^biological_process^carbohydrate metabolic process	.	.
TRINITY_DN45649_c7_g2	roots S.abrotanoides	roots S. yangii	1.33749	0.000440660664920654	0.000953053613944422	TRINITY_DN45649_c7_g2_i1	Y4729_ARATH^Y4729_ARATH^Q:293-1162,H:34-330^45.79%ID^E:8e-86^RecName: Full=G-type lectin S-receptor-like serine/threonine-protein kinase At4g27290;^Eukaryota; Viridiplantae; Streptophyta; Embryophyta; Tracheophyta; Spermatophyta; Magnoliophyta; eudicotyledons; Gunneridae; Pentapetalae; rosids; malvids; Brassicales; Brassicaceae; Camelineae; Arabidopsis	.	TRINITY_DN45649_c7_g2_i1.p1	188-1162[+]	Y4729_ARATH^Y4729_ARATH^Q:11-325,H:9-330^43.48%ID^E:1e-89^RecName: Full=G-type lectin S-receptor-like serine/threonine-protein kinase At4g27290;^Eukaryota; Viridiplantae; Streptophyta; Embryophyta; Tracheophyta; Spermatophyta; Magnoliophyta; eudicotyledons; Gunneridae; Pentapetalae; rosids; malvids; Brassicales; Brassicaceae; Camelineae; Arabidopsis	PF01453.21^B_lectin^D-mannose binding lectin^73-178^E:9.3e-33`PF00954.17^S_locus_glycop^S-locus glycoprotein domain^209-315^E:2.2e-20	sigP:1^24^0.782^YES	.	COG0515^Serine Threonine protein kinase	KEGG:ath:AT4G27290	GO:0005524^molecular_function^ATP binding`GO:0005516^molecular_function^calmodulin binding`GO:0030246^molecular_function^carbohydrate binding`GO:0004674^molecular_function^protein serine/threonine kinase activity`GO:0048544^biological_process^recognition of pollen	GO:0048544^biological_process^recognition of pollen	.	.
TRINITY_DN44579_c6_g4	roots S.abrotanoides	roots S. yangii	1.33431	0.000134141922127036	0.0003100644809854	TRINITY_DN44579_c6_g4_i2	PHT14_ARATH^PHT14_ARATH^Q:54-815,H:259-511^81.1%ID^E:2e-113^RecName: Full=Inorganic phosphate transporter 1-4;^Eukaryota; Viridiplantae; Streptophyta; Embryophyta; Tracheophyta; Spermatophyta; Magnoliophyta; eudicotyledons; Gunneridae; Pentapetalae; rosids; malvids; Brassicales; Brassicaceae; Camelineae; Arabidopsis	.	TRINITY_DN44579_c6_g4_i2.p1	285-899[+]	PHT17_ARATH^PHT17_ARATH^Q:1-188,H:331-518^82.45%ID^E:2e-108^RecName: Full=Probable inorganic phosphate transporter 1-7;^Eukaryota; Viridiplantae; Streptophyta; Embryophyta; Tracheophyta; Spermatophyta; Magnoliophyta; eudicotyledons; Gunneridae; Pentapetalae; rosids; malvids; Brassicales; Brassicaceae; Camelineae; Arabidopsis	PF00083.21^Sugar_tr^Sugar (and other) transporter^26-181^E:8.6e-19	.	.	ENOG410ZVN7^phosphate transporter	KEGG:ath:AT3G54700`KO:K08176	GO:0005887^cellular_component^integral component of plasma membrane`GO:0005886^cellular_component^plasma membrane`GO:1901683^molecular_function^arsenate ion transmembrane transporter activity`GO:0005315^molecular_function^inorganic phosphate transmembrane transporter activity`GO:0015293^molecular_function^symporter activity`GO:1901684^biological_process^arsenate ion transmembrane transport`GO:000…	GO:0022857^molecular_function^transmembrane transporter activity`GO:0055085^biological_process^transmembrane transport`GO:0016021^cellular_component^integral component of membrane	.	.
TRINITY_DN47560_c8_g1	roots S.abrotanoides	roots S. yangii	1.33221	0.000499340119637997	0.0010715869648852	TRINITY_DN47560_c8_g1_i1	ACT10_SOLTU^ACT10_SOLTU^Q:1-414,H:32-169^94.93%ID^E:2e-95^RecName: Full=Actin-85C;^Eukaryota; Viridiplantae; Streptophyta; Embryophyta; Tracheophyta; Spermatophyta; Magnoliophyta; eudicotyledons; Gunneridae; Pentapetalae; asterids; lamiids; Solanales; Solanaceae; Solanoideae; Solaneae; Solanum	.	TRINITY_DN47560_c8_g1_i1.p1	1-414[+]	ACT10_SOLTU^ACT10_SOLTU^Q:1-138,H:32-169^94.93%ID^E:2e-95^RecName: Full=Actin-85C;^Eukaryota; Viridiplantae; Streptophyta; Embryophyta; Tracheophyta; Spermatophyta; Magnoliophyta; eudicotyledons; Gunneridae; Pentapetalae; asterids; lamiids; Solanales; Solanaceae; Solanoideae; Solaneae; Solanum	PF00022.16^Actin^Actin^3-138^E:2e-56	.	.	COG5277^Actin-related protein	.	GO:0005737^cellular_component^cytoplasm`GO:0005856^cellular_component^cytoskeleton`GO:0005524^molecular_function^ATP binding	.	.	.
TRINITY_DN44906_c3_g3	roots S.abrotanoides	roots S. yangii	1.32944	0.00138169692914422	0.00277561247373777	TRINITY_DN44906_c3_g3_i7	RD21A_ARATH^RD21A_ARATH^Q:315-1,H:243-350^56.48%ID^E:1e-36^RecName: Full=Cysteine proteinase RD21a;^Eukaryota; Viridiplantae; Streptophyta; Embryophyta; Tracheophyta; Spermatophyta; Magnoliophyta; eudicotyledons; Gunneridae; Pentapetalae; rosids; malvids; Brassicales; Brassicaceae; Camelineae; Arabidopsis	.	TRINITY_DN44906_c3_g3_i7.p1	1-324[-]	RD21A_ARATH^RD21A_ARATH^Q:4-108,H:243-350^56.48%ID^E:1e-36^RecName: Full=Cysteine proteinase RD21a;^Eukaryota; Viridiplantae; Streptophyta; Embryophyta; Tracheophyta; Spermatophyta; Magnoliophyta; eudicotyledons; Gunneridae; Pentapetalae; rosids; malvids; Brassicales; Brassicaceae; Camelineae; Arabidopsis	PF00112.20^Peptidase_C1^Papain family cysteine protease^3-107^E:3.1e-37	.	.	COG4870^cathepsin	KEGG:ath:AT1G47128	GO:0048046^cellular_component^apoplast`GO:0009507^cellular_component^chloroplast`GO:0005615^cellular_component^extracellular space`GO:0005764^cellular_component^lysosome`GO:0009506^cellular_component^plasmodesma`GO:0005773^cellular_component^vacuole`GO:0004197^molecular_function^cysteine-type endopeptidase activity`GO:0008234^molecular_function^cysteine-type peptidase activity`GO:0008233^molecula…	GO:0008234^molecular_function^cysteine-type peptidase activity`GO:0006508^biological_process^proteolysis	.	.
TRINITY_DN31440_c0_g1	roots S.abrotanoides	roots S. yangii	1.32872	0.000939956541632052	0.00193468329500856	TRINITY_DN31440_c0_g1_i3	Y3623_ARATH^Y3623_ARATH^Q:129-749,H:74-280^51.21%ID^E:3e-53^RecName: Full=BTB/POZ domain-containing protein At3g56230;^Eukaryota; Viridiplantae; Streptophyta; Embryophyta; Tracheophyta; Spermatophyta; Magnoliophyta; eudicotyledons; Gunneridae; Pentapetalae; rosids; malvids; Brassicales; Brassicaceae; Camelineae; Arabidopsis	.	TRINITY_DN31440_c0_g1_i3.p1	3-749[+]	Y3623_ARATH^Y3623_ARATH^Q:46-249,H:77-280^51.96%ID^E:2e-73^RecName: Full=BTB/POZ domain-containing protein At3g56230;^Eukaryota; Viridiplantae; Streptophyta; Embryophyta; Tracheophyta; Spermatophyta; Magnoliophyta; eudicotyledons; Gunneridae; Pentapetalae; rosids; malvids; Brassicales; Brassicaceae; Camelineae; Arabidopsis	PF00651.28^BTB^BTB/POZ domain^75-179^E:2.8e-18	.	.	ENOG410XQV8^meprin and TRAF homology domain-containing protein MATH domain-containing protein	KEGG:ath:AT3G56230`KO:K10523	GO:0016567^biological_process^protein ubiquitination	GO:0005515^molecular_function^protein binding	.	.
TRINITY_DN46591_c0_g1	roots S.abrotanoides	roots S. yangii	1.32844	0.00624129006946617	0.0112501055306725	TRINITY_DN46591_c0_g1_i1	VQ11_ARATH^VQ11_ARATH^Q:137-565,H:13-162^46.91%ID^E:7e-27^RecName: Full=VQ motif-containing protein 11 {ECO:0000303|PubMed:22535423};^Eukaryota; Viridiplantae; Streptophyta; Embryophyta; Tracheophyta; Spermatophyta; Magnoliophyta; eudicotyledons; Gunneridae; Pentapetalae; rosids; malvids; Brassicales; Brassicaceae; Camelineae; Arabidopsis	.	TRINITY_DN46591_c0_g1_i1.p1	65-577[+]	VQ11_ARATH^VQ11_ARATH^Q:25-167,H:13-162^46.91%ID^E:6e-28^RecName: Full=VQ motif-containing protein 11 {ECO:0000303|PubMed:22535423};^Eukaryota; Viridiplantae; Streptophyta; Embryophyta; Tracheophyta; Spermatophyta; Magnoliophyta; eudicotyledons; Gunneridae; Pentapetalae; rosids; malvids; Brassicales; Brassicaceae; Camelineae; Arabidopsis	PF05678.11^VQ^VQ motif^24-49^E:1.6e-12	.	.	ENOG410YVV0^VQ motif-containing protein	KEGG:ath:AT1G80450	GO:0005634^cellular_component^nucleus	.	.	.
TRINITY_DN46705_c1_g1	roots S.abrotanoides	roots S. yangii	1.32636	0.00042643898966367	0.000923940121758111	TRINITY_DN46705_c1_g1_i1	CXE18_ARATH^CXE18_ARATH^Q:140-1105,H:8-326^48.3%ID^E:2e-100^RecName: Full=Probable carboxylesterase 18;^Eukaryota; Viridiplantae; Streptophyta; Embryophyta; Tracheophyta; Spermatophyta; Magnoliophyta; eudicotyledons; Gunneridae; Pentapetalae; rosids; malvids; Brassicales; Brassicaceae; Camelineae; Arabidopsis	.	TRINITY_DN46705_c1_g1_i1.p1	128-1117[+]	CXE18_ARATH^CXE18_ARATH^Q:5-326,H:8-326^50.31%ID^E:2e-108^RecName: Full=Probable carboxylesterase 18;^Eukaryota; Viridiplantae; Streptophyta; Embryophyta; Tracheophyta; Spermatophyta; Magnoliophyta; eudicotyledons; Gunneridae; Pentapetalae; rosids; malvids; Brassicales; Brassicaceae; Camelineae; Arabidopsis	PF00135.25^COesterase^Carboxylesterase family^54-129^E:8.6e-07`PF07859.10^Abhydrolase_3^alpha/beta hydrolase fold^87-307^E:6.2e-61	.	.	COG0657^alpha beta hydrolase fold-3 domain protein	KEGG:ath:AT5G23530	GO:0052689^molecular_function^carboxylic ester hydrolase activity`GO:0009860^biological_process^pollen tube growth	GO:0016787^molecular_function^hydrolase activity`GO:0008152^biological_process^metabolic process	.	.
TRINITY_DN45844_c0_g1	roots S.abrotanoides	roots S. yangii	1.32414	0.00157528016632646	0.0031385412954455	TRINITY_DN45844_c0_g1_i3	ORTH2_ARATH^ORTH2_ARATH^Q:2131-782,H:6-467^60.48%ID^E:0^RecName: Full=E3 ubiquitin-protein ligase ORTHRUS 2;^Eukaryota; Viridiplantae; Streptophyta; Embryophyta; Tracheophyta; Spermatophyta; Magnoliophyta; eudicotyledons; Gunneridae; Pentapetalae; rosids; malvids; Brassicales; Brassicaceae; Camelineae; Arabidopsis`ORTH2_ARATH^ORTH2_ARATH^Q:782-396,H:516-631^50.39%ID^E:2e-28^RecName: Full=E3 ubiqu…	.	TRINITY_DN45844_c0_g1_i3.p1	755-2149[-]	ORTH2_ARATH^ORTH2_ARATH^Q:7-456,H:6-467^60.48%ID^E:0^RecName: Full=E3 ubiquitin-protein ligase ORTHRUS 2;^Eukaryota; Viridiplantae; Streptophyta; Embryophyta; Tracheophyta; Spermatophyta; Magnoliophyta; eudicotyledons; Gunneridae; Pentapetalae; rosids; malvids; Brassicales; Brassicaceae; Camelineae; Arabidopsis	PF13920.3^zf-C3HC4_3^Zinc finger, C3HC4 type (RING finger)^133-178^E:5e-09`PF00097.22^zf-C3HC4^Zinc finger, C3HC4 type (RING finger)^135-173^E:2.9e-08`PF13445.3^zf-RING_UBOX^RING-type zinc-finger^135-173^E:9e-06`PF02182.14^SAD_SRA^SAD/SRA domain^267-414^E:1e-47	.	.	COG3440^ubiquitin-like with PHD and ring finger domains 2, E3 ubiquitin protein ligase	KEGG:ath:AT1G57820`KO:K10638	GO:0010369^cellular_component^chromocenter`GO:0005720^cellular_component^nuclear heterochromatin`GO:0005634^cellular_component^nucleus`GO:0003682^molecular_function^chromatin binding`GO:0010385^molecular_function^double-stranded methylated DNA binding`GO:0042393^molecular_function^histone binding`GO:0016874^molecular_function^ligase activity`GO:0008327^molecular_function^methyl-CpG binding`GO:001…	GO:0046872^molecular_function^metal ion binding`GO:0042393^molecular_function^histone binding	.	.
TRINITY_DN45824_c0_g2	roots S.abrotanoides	roots S. yangii	1.32041	0.000306722482290971	0.000677587988432323	TRINITY_DN45824_c0_g2_i2	DMR6_ARATH^DMR6_ARATH^Q:175-735,H:149-338^65.79%ID^E:3e-88^RecName: Full=Protein DOWNY MILDEW RESISTANCE 6 {ECO:0000303|PubMed:15986928};^Eukaryota; Viridiplantae; Streptophyta; Embryophyta; Tracheophyta; Spermatophyta; Magnoliophyta; eudicotyledons; Gunneridae; Pentapetalae; rosids; malvids; Brassicales; Brassicaceae; Camelineae; Arabidopsis	.	TRINITY_DN45824_c0_g2_i2.p1	199-747[+]	DMR6_ARATH^DMR6_ARATH^Q:2-179,H:158-338^65.75%ID^E:3e-87^RecName: Full=Protein DOWNY MILDEW RESISTANCE 6 {ECO:0000303|PubMed:15986928};^Eukaryota; Viridiplantae; Streptophyta; Embryophyta; Tracheophyta; Spermatophyta; Magnoliophyta; eudicotyledons; Gunneridae; Pentapetalae; rosids; malvids; Brassicales; Brassicaceae; Camelineae; Arabidopsis	PF03171.17^2OG-FeII_Oxy^2OG-Fe(II) oxygenase superfamily^34-132^E:4e-32	.	.	COG3491^2OGFe(II) oxygenase	KEGG:ath:AT5G24530	GO:0046872^molecular_function^metal ion binding`GO:0016491^molecular_function^oxidoreductase activity`GO:0009617^biological_process^response to bacterium`GO:0009620^biological_process^response to fungus	GO:0016491^molecular_function^oxidoreductase activity`GO:0055114^biological_process^oxidation-reduction process	.	.
TRINITY_DN46649_c0_g8	roots S.abrotanoides	roots S. yangii	1.3193	0.00117249507548363	0.00238034475798068	TRINITY_DN46649_c0_g8_i3	SD11_ARATH^SD11_ARATH^Q:32-505,H:481-609^55.06%ID^E:9e-46^RecName: Full=G-type lectin S-receptor-like serine/threonine-protein kinase SD1-1;^Eukaryota; Viridiplantae; Streptophyta; Embryophyta; Tracheophyta; Spermatophyta; Magnoliophyta; eudicotyledons; Gunneridae; Pentapetalae; rosids; malvids; Brassicales; Brassicaceae; Camelineae; Arabidopsis`SD11_ARATH^SD11_ARATH^Q:502-555,H:609-626^94.44%ID^…	.	TRINITY_DN46649_c0_g8_i3.p1	2-421[+]	B120_ARATH^B120_ARATH^Q:13-118,H:512-617^67.92%ID^E:4e-41^RecName: Full=G-type lectin S-receptor-like serine/threonine-protein kinase B120;^Eukaryota; Viridiplantae; Streptophyta; Embryophyta; Tracheophyta; Spermatophyta; Magnoliophyta; eudicotyledons; Gunneridae; Pentapetalae; rosids; malvids; Brassicales; Brassicaceae; Camelineae; Arabidopsis	PF07714.14^Pkinase_Tyr^Protein tyrosine kinase^32-116^E:2e-16`PF00069.22^Pkinase^Protein kinase domain^32-126^E:3.4e-15	.	.	COG0515^Serine Threonine protein kinase	KEGG:ath:AT4G21390	GO:0016021^cellular_component^integral component of membrane`GO:0005886^cellular_component^plasma membrane`GO:0009506^cellular_component^plasmodesma`GO:0005524^molecular_function^ATP binding`GO:0005516^molecular_function^calmodulin binding`GO:0030246^molecular_function^carbohydrate binding`GO:0004674^molecular_function^protein serine/threonine kinase activity`GO:0006952^biological_process^defense…	GO:0004672^molecular_function^protein kinase activity`GO:0006468^biological_process^protein phosphorylation`GO:0005524^molecular_function^ATP binding	.	.
TRINITY_DN46920_c3_g2	roots S.abrotanoides	roots S. yangii	1.31509	5.50661e+09	0.000133849657367531	TRINITY_DN46920_c3_g2_i2	RP8L4_ARATH^RP8L4_ARATH^Q:566-99,H:193-362^33.92%ID^E:4e-17^RecName: Full=Probable disease resistance RPP8-like protein 4;^Eukaryota; Viridiplantae; Streptophyta; Embryophyta; Tracheophyta; Spermatophyta; Magnoliophyta; eudicotyledons; Gunneridae; Pentapetalae; rosids; malvids; Brassicales; Brassicaceae; Camelineae; Arabidopsis	.	TRINITY_DN46920_c3_g2_i2.p1	24-566[-]	DRL4_ARATH^DRL4_ARATH^Q:1-177,H:193-388^34.69%ID^E:4e-20^RecName: Full=Putative disease resistance protein At1g50180;^Eukaryota; Viridiplantae; Streptophyta; Embryophyta; Tracheophyta; Spermatophyta; Magnoliophyta; eudicotyledons; Gunneridae; Pentapetalae; rosids; malvids; Brassicales; Brassicaceae; Camelineae; Arabidopsis	PF00931.19^NB-ARC^NB-ARC domain^1-174^E:4.6e-37	.	.	COG4886^leucine Rich Repeat	KEGG:ath:AT1G50180	GO:0009506^cellular_component^plasmodesma`GO:0043531^molecular_function^ADP binding`GO:0005524^molecular_function^ATP binding`GO:0006952^biological_process^defense response	GO:0043531^molecular_function^ADP binding	.	.
TRINITY_DN39365_c0_g1	roots S.abrotanoides	roots S. yangii	1.31332	0.00661236908424705	0.0118577886260796	TRINITY_DN39365_c0_g1_i2	NAT1_ARATH^NAT1_ARATH^Q:1051-110,H:24-330^81.53%ID^E:0^RecName: Full=Nucleobase-ascorbate transporter 1;^Eukaryota; Viridiplantae; Streptophyta; Embryophyta; Tracheophyta; Spermatophyta; Magnoliophyta; eudicotyledons; Gunneridae; Pentapetalae; rosids; malvids; Brassicales; Brassicaceae; Camelineae; Arabidopsis`NAT1_ARATH^NAT1_ARATH^Q:1073-999,H:1-25^88%ID^E:5e-07^RecName: Full=Nucleobase-ascorbat…	.	TRINITY_DN39365_c0_g1_i2.p1	38-967[-]	NAT1_ARATH^NAT1_ARATH^Q:2-296,H:46-340^86.1%ID^E:0^RecName: Full=Nucleobase-ascorbate transporter 1;^Eukaryota; Viridiplantae; Streptophyta; Embryophyta; Tracheophyta; Spermatophyta; Magnoliophyta; eudicotyledons; Gunneridae; Pentapetalae; rosids; malvids; Brassicales; Brassicaceae; Camelineae; Arabidopsis	PF00860.17^Xan_ur_permease^Permease family^4-296^E:1.1e-37	.	.	COG2233^permease	KEGG:ath:AT2G05760	GO:0016021^cellular_component^integral component of membrane`GO:0009506^cellular_component^plasmodesma`GO:0005215^molecular_function^transporter activity`GO:0055085^biological_process^transmembrane transport	GO:0005215^molecular_function^transporter activity`GO:0006810^biological_process^transport`GO:0055085^biological_process^transmembrane transport`GO:0016020^cellular_component^membrane	.	.
TRINITY_DN15092_c0_g1	roots S.abrotanoides	roots S. yangii	1.30862	6.20582e+09	0.000149712399808589	TRINITY_DN15092_c0_g1_i1	PER1_ARAHY^PER1_ARAHY^Q:164-1033,H:27-316^70.34%ID^E:6e-141^RecName: Full=Cationic peroxidase 1;^Eukaryota; Viridiplantae; Streptophyta; Embryophyta; Tracheophyta; Spermatophyta; Magnoliophyta; eudicotyledons; Gunneridae; Pentapetalae; rosids; fabids; Fabales; Fabaceae; Papilionoideae; Dalbergieae; Arachis	.	TRINITY_DN15092_c0_g1_i1.p1	2-1036[+]	PER1_ARAHY^PER1_ARAHY^Q:38-344,H:11-316^69.06%ID^E:1e-152^RecName: Full=Cationic peroxidase 1;^Eukaryota; Viridiplantae; Streptophyta; Embryophyta; Tracheophyta; Spermatophyta; Magnoliophyta; eudicotyledons; Gunneridae; Pentapetalae; rosids; fabids; Fabales; Fabaceae; Papilionoideae; Dalbergieae; Arachis	PF00141.20^peroxidase^Peroxidase^69-308^E:1.9e-80	.	.	.	.	GO:0005576^cellular_component^extracellular region`GO:0020037^molecular_function^heme binding`GO:0046872^molecular_function^metal ion binding`GO:0004601^molecular_function^peroxidase activity`GO:0042744^biological_process^hydrogen peroxide catabolic process`GO:0006979^biological_process^response to oxidative stress	GO:0004601^molecular_function^peroxidase activity`GO:0020037^molecular_function^heme binding`GO:0006979^biological_process^response to oxidative stress`GO:0055114^biological_process^oxidation-reduction process	.	.
TRINITY_DN47351_c0_g1	roots S.abrotanoides	roots S. yangii	1.30369	0.0026746094830959	0.00514323906174691	TRINITY_DN47351_c0_g1_i1	U74E2_ARATH^U74E2_ARATH^Q:1094-483,H:9-213^38.46%ID^E:6e-33^RecName: Full=UDP-glycosyltransferase 74E2;^Eukaryota; Viridiplantae; Streptophyta; Embryophyta; Tracheophyta; Spermatophyta; Magnoliophyta; eudicotyledons; Gunneridae; Pentapetalae; rosids; malvids; Brassicales; Brassicaceae; Camelineae; Arabidopsis	.	TRINITY_DN47351_c0_g1_i1.p1	399-1121[-]	U74E2_ARATH^U74E2_ARATH^Q:10-213,H:9-213^38.94%ID^E:3e-37^RecName: Full=UDP-glycosyltransferase 74E2;^Eukaryota; Viridiplantae; Streptophyta; Embryophyta; Tracheophyta; Spermatophyta; Magnoliophyta; eudicotyledons; Gunneridae; Pentapetalae; rosids; malvids; Brassicales; Brassicaceae; Camelineae; Arabidopsis	.	.	.	COG1819^Transferase	KEGG:ath:AT1G05680	GO:0043231^cellular_component^intracellular membrane-bounded organelle`GO:0052638^molecular_function^indole-3-butyrate beta-glucosyltransferase activity`GO:0080043^molecular_function^quercetin 3-O-glucosyltransferase activity`GO:0080044^molecular_function^quercetin 7-O-glucosyltransferase activity`GO:0035251^molecular_function^UDP-glucosyltransferase activity`GO:0071475^biological_process^cellula…	.	.	.
TRINITY_DN46991_c2_g4	roots S.abrotanoides	roots S. yangii	1.30246	7.74725e+08	0.000184697837360149	TRINITY_DN46991_c2_g4_i1	C7A29_PANGI^C7A29_PANGI^Q:218-712,H:1-165^50.6%ID^E:2e-47^RecName: Full=Cytochrome P450 CYP72A219;^Eukaryota; Viridiplantae; Streptophyta; Embryophyta; Tracheophyta; Spermatophyta; Magnoliophyta; eudicotyledons; Gunneridae; Pentapetalae; asterids; campanulids; Apiales; Araliaceae; Panax`C7A29_PANGI^C7A29_PANGI^Q:879-1085,H:161-229^59.42%ID^E:2e-19^RecName: Full=Cytochrome P450 CYP72A219;^Eukaryot…	.	TRINITY_DN46991_c2_g4_i1.p1	218-757[+]	C7A29_PANGI^C7A29_PANGI^Q:1-176,H:1-176^48.59%ID^E:7e-50^RecName: Full=Cytochrome P450 CYP72A219;^Eukaryota; Viridiplantae; Streptophyta; Embryophyta; Tracheophyta; Spermatophyta; Magnoliophyta; eudicotyledons; Gunneridae; Pentapetalae; asterids; campanulids; Apiales; Araliaceae; Panax	PF00067.19^p450^Cytochrome P450^80-164^E:1.7e-09	.	.	.	.	GO:0016021^cellular_component^integral component of membrane`GO:0020037^molecular_function^heme binding`GO:0005506^molecular_function^iron ion binding`GO:0004497^molecular_function^monooxygenase activity`GO:0016705^molecular_function^oxidoreductase activity, acting on paired donors, with incorporation or reduction of molecular oxygen	GO:0005506^molecular_function^iron ion binding`GO:0016705^molecular_function^oxidoreductase activity, acting on paired donors, with incorporation or reduction of molecular oxygen`GO:0020037^molecular_function^heme binding`GO:0055114^biological_process^oxidation-reduction process	.	.
TRINITY_DN80381_c0_g1	roots S.abrotanoides	roots S. yangii	1.29993	0.0118254405105026	0.0202385540428735	TRINITY_DN80381_c0_g1_i1	SRC2_ARATH^SRC2_ARATH^Q:19-321,H:1-104^35.58%ID^E:8e-13^RecName: Full=Protein SRC2 homolog {ECO:0000305};^Eukaryota; Viridiplantae; Streptophyta; Embryophyta; Tracheophyta; Spermatophyta; Magnoliophyta; eudicotyledons; Gunneridae; Pentapetalae; rosids; malvids; Brassicales; Brassicaceae; Camelineae; Arabidopsis	.	TRINITY_DN80381_c0_g1_i1.p1	1-483[+]	SRC2_ARATH^SRC2_ARATH^Q:7-107,H:1-104^35.58%ID^E:1e-13^RecName: Full=Protein SRC2 homolog {ECO:0000305};^Eukaryota; Viridiplantae; Streptophyta; Embryophyta; Tracheophyta; Spermatophyta; Magnoliophyta; eudicotyledons; Gunneridae; Pentapetalae; rosids; malvids; Brassicales; Brassicaceae; Camelineae; Arabidopsis	PF00168.27^C2^C2 domain^11-110^E:2e-10	.	.	ENOG410YJ7V^C2 domain	KEGG:ath:AT1G09070	GO:0005783^cellular_component^endoplasmic reticulum`GO:0005789^cellular_component^endoplasmic reticulum membrane`GO:0016021^cellular_component^integral component of membrane`GO:0005886^cellular_component^plasma membrane`GO:0000326^cellular_component^protein storage vacuole`GO:0032586^cellular_component^protein storage vacuole membrane`GO:0006623^biological_process^protein targeting to vacuole	GO:0005515^molecular_function^protein binding	.	.
TRINITY_DN39268_c0_g1	roots S.abrotanoides	roots S. yangii	1.29742	0.00881772470102524	0.0154604890651728	TRINITY_DN39268_c0_g1_i1	UBP20_ARATH^UBP20_ARATH^Q:505-1617,H:174-532^45.87%ID^E:2e-96^RecName: Full=Ubiquitin carboxyl-terminal hydrolase 20;^Eukaryota; Viridiplantae; Streptophyta; Embryophyta; Tracheophyta; Spermatophyta; Magnoliophyta; eudicotyledons; Gunneridae; Pentapetalae; rosids; malvids; Brassicales; Brassicaceae; Camelineae; Arabidopsis	.	TRINITY_DN39268_c0_g1_i1.p1	223-2112[+]	UBP20_ARATH^UBP20_ARATH^Q:95-456,H:174-536^46.03%ID^E:2e-98^RecName: Full=Ubiquitin carboxyl-terminal hydrolase 20;^Eukaryota; Viridiplantae; Streptophyta; Embryophyta; Tracheophyta; Spermatophyta; Magnoliophyta; eudicotyledons; Gunneridae; Pentapetalae; rosids; malvids; Brassicales; Brassicaceae; Camelineae; Arabidopsis	PF13423.3^UCH_1^Ubiquitin carboxyl-terminal hydrolase^97-388^E:2.3e-25`PF00443.26^UCH^Ubiquitin carboxyl-terminal hydrolase^98-406^E:1.7e-54	.	.	ENOG410XQ92^ubiquitin carboxyl-terminal hydrolase	KEGG:ath:AT4G17895`KO:K11855	GO:0008234^molecular_function^cysteine-type peptidase activity`GO:0036459^molecular_function^thiol-dependent ubiquitinyl hydrolase activity`GO:0016579^biological_process^protein deubiquitination`GO:0006511^biological_process^ubiquitin-dependent protein catabolic process	GO:0036459^molecular_function^thiol-dependent ubiquitinyl hydrolase activity`GO:0016579^biological_process^protein deubiquitination	.	.
TRINITY_DN24701_c0_g1	roots S.abrotanoides	roots S. yangii	1.29457	0.000363795816672586	0.000795618261869813	TRINITY_DN24701_c0_g1_i1	PUB21_ARATH^PUB21_ARATH^Q:1459-233,H:22-434^44.93%ID^E:7e-106^RecName: Full=U-box domain-containing protein 21;^Eukaryota; Viridiplantae; Streptophyta; Embryophyta; Tracheophyta; Spermatophyta; Magnoliophyta; eudicotyledons; Gunneridae; Pentapetalae; rosids; malvids; Brassicales; Brassicaceae; Camelineae; Arabidopsis	.	TRINITY_DN24701_c0_g1_i1.p1	227-1528[-]	PUB21_ARATH^PUB21_ARATH^Q:1-432,H:1-434^44.16%ID^E:7e-120^RecName: Full=U-box domain-containing protein 21;^Eukaryota; Viridiplantae; Streptophyta; Embryophyta; Tracheophyta; Spermatophyta; Magnoliophyta; eudicotyledons; Gunneridae; Pentapetalae; rosids; malvids; Brassicales; Brassicaceae; Camelineae; Arabidopsis	PF04564.12^U-box^U-box domain^33-104^E:1.6e-21	.	.	ENOG410Y3P9^Ubox domain-containing protein	KEGG:ath:AT5G37490	GO:0016874^molecular_function^ligase activity`GO:0004842^molecular_function^ubiquitin-protein transferase activity`GO:0010200^biological_process^response to chitin	GO:0004842^molecular_function^ubiquitin-protein transferase activity`GO:0016567^biological_process^protein ubiquitination	.	.
TRINITY_DN37969_c0_g1	roots S.abrotanoides	roots S. yangii	1.28875	6.91024e+08	0.000165590967999699	TRINITY_DN37969_c0_g1_i1	FBK50_ARATH^FBK50_ARATH^Q:303-1331,H:36-420^30.5%ID^E:5e-37^RecName: Full=F-box/kelch-repeat protein At3g06240;^Eukaryota; Viridiplantae; Streptophyta; Embryophyta; Tracheophyta; Spermatophyta; Magnoliophyta; eudicotyledons; Gunneridae; Pentapetalae; rosids; malvids; Brassicales; Brassicaceae; Camelineae; Arabidopsis	.	TRINITY_DN37969_c0_g1_i1.p1	288-1358[+]	FBK50_ARATH^FBK50_ARATH^Q:6-348,H:36-420^30.5%ID^E:2e-38^RecName: Full=F-box/kelch-repeat protein At3g06240;^Eukaryota; Viridiplantae; Streptophyta; Embryophyta; Tracheophyta; Spermatophyta; Magnoliophyta; eudicotyledons; Gunneridae; Pentapetalae; rosids; malvids; Brassicales; Brassicaceae; Camelineae; Arabidopsis	PF00646.30^F-box^F-box domain^4-42^E:3.6e-08`PF12937.4^F-box-like^F-box-like^5-41^E:1e-06`PF07734.10^FBA_1^F-box associated^198-289^E:3.3e-07`PF08268.9^FBA_3^F-box associated domain^198-284^E:0.00016	.	.	ENOG410ZSG0^FBOX	KEGG:ath:AT3G06240	.	GO:0005515^molecular_function^protein binding	.	.
TRINITY_DN45160_c5_g2	roots S.abrotanoides	roots S. yangii	1.27667	0.00295351985068866	0.00563883144161884	TRINITY_DN45160_c5_g2_i1	GATA7_ARATH^GATA7_ARATH^Q:1062-349,H:10-231^42.62%ID^E:8e-43^RecName: Full=GATA transcription factor 7;^Eukaryota; Viridiplantae; Streptophyta; Embryophyta; Tracheophyta; Spermatophyta; Magnoliophyta; eudicotyledons; Gunneridae; Pentapetalae; rosids; malvids; Brassicales; Brassicaceae; Camelineae; Arabidopsis	.	TRINITY_DN45160_c5_g2_i1.p1	298-1140[-]	GATA5_ARATH^GATA5_ARATH^Q:77-279,H:94-332^49.59%ID^E:9e-58^RecName: Full=GATA transcription factor 5;^Eukaryota; Viridiplantae; Streptophyta; Embryophyta; Tracheophyta; Spermatophyta; Magnoliophyta; eudicotyledons; Gunneridae; Pentapetalae; rosids; malvids; Brassicales; Brassicaceae; Camelineae; Arabidopsis	PF00320.24^GATA^GATA zinc finger^199-233^E:1.3e-17	.	.	COG5641^Transcription factor	KEGG:ath:AT5G66320	GO:0005634^cellular_component^nucleus`GO:0005667^cellular_component^transcription factor complex`GO:0003682^molecular_function^chromatin binding`GO:0000977^molecular_function^RNA polymerase II regulatory region sequence-specific DNA binding`GO:0001085^molecular_function^RNA polymerase II transcription factor binding`GO:0003700^molecular_function^transcription factor activity, sequence-specific DN…	GO:0003700^molecular_function^transcription factor activity, sequence-specific DNA binding`GO:0008270^molecular_function^zinc ion binding`GO:0043565^molecular_function^sequence-specific DNA binding`GO:0006355^biological_process^regulation of transcription, DNA-templated	.	.
TRINITY_DN47590_c0_g3	roots S.abrotanoides	roots S. yangii	1.27666	0.00444944217410117	0.00824033033648578	TRINITY_DN47590_c0_g3_i1	Y4374_ARATH^Y4374_ARATH^Q:586-2343,H:29-634^62.42%ID^E:0^RecName: Full=Probable inactive receptor kinase At4g23740;^Eukaryota; Viridiplantae; Streptophyta; Embryophyta; Tracheophyta; Spermatophyta; Magnoliophyta; eudicotyledons; Gunneridae; Pentapetalae; rosids; malvids; Brassicales; Brassicaceae; Camelineae; Arabidopsis	.	TRINITY_DN47590_c0_g3_i1.p1	487-2355[+]	Y4374_ARATH^Y4374_ARATH^Q:34-619,H:29-634^63.3%ID^E:0^RecName: Full=Probable inactive receptor kinase At4g23740;^Eukaryota; Viridiplantae; Streptophyta; Embryophyta; Tracheophyta; Spermatophyta; Magnoliophyta; eudicotyledons; Gunneridae; Pentapetalae; rosids; malvids; Brassicales; Brassicaceae; Camelineae; Arabidopsis	PF08263.9^LRRNT_2^Leucine rich repeat N-terminal domain^32-70^E:1.9e-07`PF00560.30^LRR_1^Leucine Rich Repeat^194-215^E:0.44`PF00069.22^Pkinase^Protein kinase domain^337-600^E:1.1e-33`PF07714.14^Pkinase_Tyr^Protein tyrosine kinase^338-602^E:1.8e-31	sigP:1^27^0.637^YES	.	ENOG410YDXU^Leucine rich repeat N-terminal domain	KEGG:ath:AT4G23740	GO:0016021^cellular_component^integral component of membrane`GO:0005886^cellular_component^plasma membrane`GO:0005524^molecular_function^ATP binding`GO:0004672^molecular_function^protein kinase activity	GO:0005515^molecular_function^protein binding`GO:0004672^molecular_function^protein kinase activity`GO:0005524^molecular_function^ATP binding`GO:0006468^biological_process^protein phosphorylation	.	.
TRINITY_DN45001_c2_g10	roots S.abrotanoides	roots S. yangii	1.26948	0.00241383218937484	0.00467102189925358	TRINITY_DN45001_c2_g10_i1	SHR_ARATH^SHR_ARATH^Q:1623-187,H:1-531^56.82%ID^E:0^RecName: Full=Protein SHORT-ROOT;^Eukaryota; Viridiplantae; Streptophyta; Embryophyta; Tracheophyta; Spermatophyta; Magnoliophyta; eudicotyledons; Gunneridae; Pentapetalae; rosids; malvids; Brassicales; Brassicaceae; Camelineae; Arabidopsis	.	TRINITY_DN45001_c2_g10_i1.p2	184-1623[-]	SHR_ARATH^SHR_ARATH^Q:1-479,H:1-531^56.45%ID^E:0^RecName: Full=Protein SHORT-ROOT;^Eukaryota; Viridiplantae; Streptophyta; Embryophyta; Tracheophyta; Spermatophyta; Magnoliophyta; eudicotyledons; Gunneridae; Pentapetalae; rosids; malvids; Brassicales; Brassicaceae; Camelineae; Arabidopsis	PF03514.11^GRAS^GRAS domain family^96-477^E:4e-98	.	.	ENOG41116YR^Transcription factor	KEGG:ath:AT4G37650	GO:0005769^cellular_component^early endosome`GO:0005770^cellular_component^late endosome`GO:0005634^cellular_component^nucleus`GO:0055037^cellular_component^recycling endosome`GO:0043565^molecular_function^sequence-specific DNA binding`GO:0003700^molecular_function^transcription factor activity, sequence-specific DNA binding`GO:0008356^biological_process^asymmetric cell division`GO:0055072^biolog…	.	.	.
TRINITY_DN45727_c1_g1	roots S.abrotanoides	roots S. yangii	1.26825	0.0133918024906848	0.022694101976724	TRINITY_DN45727_c1_g1_i6	ACA9_ARATH^ACA9_ARATH^Q:3440-228,H:18-1086^71.46%ID^E:0^RecName: Full=Calcium-transporting ATPase 9, plasma membrane-type;^Eukaryota; Viridiplantae; Streptophyta; Embryophyta; Tracheophyta; Spermatophyta; Magnoliophyta; eudicotyledons; Gunneridae; Pentapetalae; rosids; malvids; Brassicales; Brassicaceae; Camelineae; Arabidopsis	.	TRINITY_DN45727_c1_g1_i6.p1	219-3467[-]	ACA9_ARATH^ACA9_ARATH^Q:10-1080,H:18-1086^71.64%ID^E:0^RecName: Full=Calcium-transporting ATPase 9, plasma membrane-type;^Eukaryota; Viridiplantae; Streptophyta; Embryophyta; Tracheophyta; Spermatophyta; Magnoliophyta; eudicotyledons; Gunneridae; Pentapetalae; rosids; malvids; Brassicales; Brassicaceae; Camelineae; Arabidopsis	PF12515.5^CaATP_NAI^Ca2+-ATPase N terminal autoinhibitory domain^35-78^E:4.7e-16`PF00690.23^Cation_ATPase_N^Cation transporter/ATPase, N-terminus^145-212^E:2.6e-12`PF00122.17^E1-E2_ATPase^E1-E2 ATPase^232-478^E:7.8e-43`PF00702.23^Hydrolase^haloacid dehalogenase-like hydrolase^484-808^E:2.3e-18`PF13246.3^Cation_ATPase^Cation transport ATPase (P-type)^543-621^E:4.5e-13`PF00689.18^Cation_ATPase_C^Ca…	.	.	ENOG410XNNC^ATPase, Ca transporting, plasma membrane	KEGG:ath:AT3G21180`KO:K01537	GO:0005887^cellular_component^integral component of plasma membrane`GO:0043231^cellular_component^intracellular membrane-bounded organelle`GO:0005886^cellular_component^plasma membrane`GO:0005524^molecular_function^ATP binding`GO:0005388^molecular_function^calcium-transporting ATPase activity`GO:0005516^molecular_function^calmodulin binding`GO:0046872^molecular_function^metal ion binding`GO:00095…	GO:0005516^molecular_function^calmodulin binding`GO:0000166^molecular_function^nucleotide binding`GO:0046872^molecular_function^metal ion binding	.	.
TRINITY_DN44024_c3_g4	roots S.abrotanoides	roots S. yangii	1.26544	0.00588416003484304	0.0106558633439335	TRINITY_DN44024_c3_g4_i2	R1B8_SOLDE^R1B8_SOLDE^Q:2051-219,H:561-1172^35.59%ID^E:1e-77^RecName: Full=Putative late blight resistance protein homolog R1B-8;^Eukaryota; Viridiplantae; Streptophyta; Embryophyta; Tracheophyta; Spermatophyta; Magnoliophyta; eudicotyledons; Gunneridae; Pentapetalae; asterids; lamiids; Solanales; Solanaceae; Solanoideae; Solaneae; Solanum	.	TRINITY_DN44024_c3_g4_i2.p1	195-1892[-]	R1B8_SOLDE^R1B8_SOLDE^Q:1-558,H:614-1172^34.42%ID^E:1e-71^RecName: Full=Putative late blight resistance protein homolog R1B-8;^Eukaryota; Viridiplantae; Streptophyta; Embryophyta; Tracheophyta; Spermatophyta; Magnoliophyta; eudicotyledons; Gunneridae; Pentapetalae; asterids; lamiids; Solanales; Solanaceae; Solanoideae; Solaneae; Solanum	PF00931.19^NB-ARC^NB-ARC domain^2-127^E:2e-28	.	.	.	.	GO:0005737^cellular_component^cytoplasm`GO:0016020^cellular_component^membrane`GO:0043531^molecular_function^ADP binding`GO:0005524^molecular_function^ATP binding`GO:0009626^biological_process^plant-type hypersensitive response	GO:0043531^molecular_function^ADP binding	.	.
TRINITY_DN42655_c0_g1	roots S.abrotanoides	roots S. yangii	1.25508	0.000469492599382132	0.00101141809709608	TRINITY_DN42655_c0_g1_i3	C90D1_ARATH^C90D1_ARATH^Q:3-986,H:161-490^64.65%ID^E:2e-140^RecName: Full=3-epi-6-deoxocathasterone 23-monooxygenase;^Eukaryota; Viridiplantae; Streptophyta; Embryophyta; Tracheophyta; Spermatophyta; Magnoliophyta; eudicotyledons; Gunneridae; Pentapetalae; rosids; malvids; Brassicales; Brassicaceae; Camelineae; Arabidopsis	.	TRINITY_DN42655_c0_g1_i3.p1	3-1001[+]	C90D1_ARATH^C90D1_ARATH^Q:1-328,H:161-490^64.65%ID^E:5e-158^RecName: Full=3-epi-6-deoxocathasterone 23-monooxygenase;^Eukaryota; Viridiplantae; Streptophyta; Embryophyta; Tracheophyta; Spermatophyta; Magnoliophyta; eudicotyledons; Gunneridae; Pentapetalae; rosids; malvids; Brassicales; Brassicaceae; Camelineae; Arabidopsis	PF00067.19^p450^Cytochrome P450^57-310^E:2.4e-43	.	.	COG2124^Cytochrome p450	KEGG:ath:AT3G13730`KO:K12638	GO:0005789^cellular_component^endoplasmic reticulum membrane`GO:0016021^cellular_component^integral component of membrane`GO:0020037^molecular_function^heme binding`GO:0005506^molecular_function^iron ion binding`GO:0016709^molecular_function^oxidoreductase activity, acting on paired donors, with incorporation or reduction of molecular oxygen, NAD(P)H as one donor, and incorporation of one atom of…	GO:0005506^molecular_function^iron ion binding`GO:0016705^molecular_function^oxidoreductase activity, acting on paired donors, with incorporation or reduction of molecular oxygen`GO:0020037^molecular_function^heme binding`GO:0055114^biological_process^oxidation-reduction process	.	.
TRINITY_DN37939_c0_g1	roots S.abrotanoides	roots S. yangii	1.25466	0.00132765676198658	0.00267474638306056	TRINITY_DN37939_c0_g1_i2	TMK2_ARATH^TMK2_ARATH^Q:2784-415,H:98-886^47.03%ID^E:0^RecName: Full=Receptor-like kinase TMK2 {ECO:0000303|PubMed:23613767};^Eukaryota; Viridiplantae; Streptophyta; Embryophyta; Tracheophyta; Spermatophyta; Magnoliophyta; eudicotyledons; Gunneridae; Pentapetalae; rosids; malvids; Brassicales; Brassicaceae; Camelineae; Arabidopsis	.	TRINITY_DN37939_c0_g1_i2.p1	412-3081[-]	TMK4_ARATH^TMK4_ARATH^Q:21-889,H:22-928^58.38%ID^E:0^RecName: Full=Receptor-like kinase TMK4 {ECO:0000303|PubMed:23613767};^Eukaryota; Viridiplantae; Streptophyta; Embryophyta; Tracheophyta; Spermatophyta; Magnoliophyta; eudicotyledons; Gunneridae; Pentapetalae; rosids; malvids; Brassicales; Brassicaceae; Camelineae; Arabidopsis	PF08263.9^LRRNT_2^Leucine rich repeat N-terminal domain^23-58^E:0.00046`PF08263.9^LRRNT_2^Leucine rich repeat N-terminal domain^322-360^E:0.091`PF13855.3^LRR_8^Leucine rich repeat^381-424^E:8e-07`PF00069.22^Pkinase^Protein kinase domain^543-815^E:3.6e-46`PF07714.14^Pkinase_Tyr^Protein tyrosine kinase^544-816^E:4.3e-48	sigP:1^23^0.818^YES	.	COG0515^Serine Threonine protein kinase	KEGG:ath:AT3G23750	GO:0005794^cellular_component^Golgi apparatus`GO:0016021^cellular_component^integral component of membrane`GO:0005886^cellular_component^plasma membrane`GO:0009506^cellular_component^plasmodesma`GO:0005524^molecular_function^ATP binding`GO:0004674^molecular_function^protein serine/threonine kinase activity	GO:0005515^molecular_function^protein binding`GO:0004672^molecular_function^protein kinase activity`GO:0005524^molecular_function^ATP binding`GO:0006468^biological_process^protein phosphorylation	.	.
TRINITY_DN45149_c0_g3	roots S.abrotanoides	roots S. yangii	1.25365	0.00440945773972862	0.00817278001364891	TRINITY_DN45149_c0_g3_i1	RCH1_ARATH^RCH1_ARATH^Q:3342-184,H:34-1100^63.12%ID^E:0^RecName: Full=LRR receptor-like serine/threonine-protein kinase RCH1;^Eukaryota; Viridiplantae; Streptophyta; Embryophyta; Tracheophyta; Spermatophyta; Magnoliophyta; eudicotyledons; Gunneridae; Pentapetalae; rosids; malvids; Brassicales; Brassicaceae; Camelineae; Arabidopsis	.	TRINITY_DN45149_c0_g3_i1.p1	88-3426[-]	RCH1_ARATH^RCH1_ARATH^Q:12-1102,H:17-1103^61.83%ID^E:0^RecName: Full=LRR receptor-like serine/threonine-protein kinase RCH1;^Eukaryota; Viridiplantae; Streptophyta; Embryophyta; Tracheophyta; Spermatophyta; Magnoliophyta; eudicotyledons; Gunneridae; Pentapetalae; rosids; malvids; Brassicales; Brassicaceae; Camelineae; Arabidopsis	PF08263.9^LRRNT_2^Leucine rich repeat N-terminal domain^32-72^E:9.5e-06`PF13855.3^LRR_8^Leucine rich repeat^124-183^E:2.6e-07`PF13855.3^LRR_8^Leucine rich repeat^316-376^E:8.7e-07`PF13855.3^LRR_8^Leucine rich repeat^389-448^E:6.2e-08`PF07714.14^Pkinase_Tyr^Protein tyrosine kinase^782-1048^E:4.4e-43`PF00069.22^Pkinase^Protein kinase domain^782-1045^E:5.1e-40	sigP:1^31^0.626^YES	.	COG4886^leucine Rich Repeat	KEGG:ath:AT5G48940	GO:0016021^cellular_component^integral component of membrane`GO:0005524^molecular_function^ATP binding`GO:0004674^molecular_function^protein serine/threonine kinase activity	GO:0005515^molecular_function^protein binding`GO:0004672^molecular_function^protein kinase activity`GO:0006468^biological_process^protein phosphorylation`GO:0005524^molecular_function^ATP binding	.	.
TRINITY_DN44923_c1_g1	roots S.abrotanoides	roots S. yangii	1.25085	0.00320371178005867	0.00608158916003935	TRINITY_DN44923_c1_g1_i6	ELIP1_ARATH^ELIP1_ARATH^Q:206-739,H:1-195^46.94%ID^E:7e-39^RecName: Full=Early light-induced protein 1, chloroplastic;^Eukaryota; Viridiplantae; Streptophyta; Embryophyta; Tracheophyta; Spermatophyta; Magnoliophyta; eudicotyledons; Gunneridae; Pentapetalae; rosids; malvids; Brassicales; Brassicaceae; Camelineae; Arabidopsis	.	TRINITY_DN44923_c1_g1_i6.p1	206-748[+]	DS22_CRAPL^DS22_CRAPL^Q:1-180,H:1-199^47.24%ID^E:3e-50^RecName: Full=Desiccation stress protein DSP-22, chloroplastic;^Eukaryota; Viridiplantae; Streptophyta; Embryophyta; Tracheophyta; Spermatophyta; Magnoliophyta; eudicotyledons; Gunneridae; Pentapetalae; asterids; lamiids; Lamiales; Linderniaceae; Craterostigma	PF00504.18^Chloroa_b-bind^Chlorophyll A-B binding protein^70-170^E:1.9e-08	.	.	.	.	GO:0009535^cellular_component^chloroplast thylakoid membrane`GO:0016021^cellular_component^integral component of membrane	.	.	.
TRINITY_DN45130_c0_g1	roots S.abrotanoides	roots S. yangii	1.25056	0.0183156095828232	0.0301707609570607	TRINITY_DN45130_c0_g1_i1	POLX_TOBAC^POLX_TOBAC^Q:1849-2562,H:387-632^45.34%ID^E:5e-92^RecName: Full=Retrovirus-related Pol polyprotein from transposon TNT 1-94;^Eukaryota; Viridiplantae; Streptophyta; Embryophyta; Tracheophyta; Spermatophyta; Magnoliophyta; eudicotyledons; Gunneridae; Pentapetalae; asterids; lamiids; Solanales; Solanaceae; Nicotianoideae; Nicotianeae; Nicotiana`POLX_TOBAC^POLX_TOBAC^Q:1014-1619,H:104-309…	.	TRINITY_DN45130_c0_g1_i1.p1	2176-2586[+]	POLX_TOBAC^POLX_TOBAC^Q:1-129,H:504-632^55.04%ID^E:3e-40^RecName: Full=Retrovirus-related Pol polyprotein from transposon TNT 1-94;^Eukaryota; Viridiplantae; Streptophyta; Embryophyta; Tracheophyta; Spermatophyta; Magnoliophyta; eudicotyledons; Gunneridae; Pentapetalae; asterids; lamiids; Solanales; Solanaceae; Nicotianoideae; Nicotianeae; Nicotiana	PF00665.23^rve^Integrase core domain^3-92^E:2.2e-18	.	.	.	.	GO:0004190^molecular_function^aspartic-type endopeptidase activity`GO:0004519^molecular_function^endonuclease activity`GO:0003676^molecular_function^nucleic acid binding`GO:0003964^molecular_function^RNA-directed DNA polymerase activity`GO:0008270^molecular_function^zinc ion binding`GO:0015074^biological_process^DNA integration	GO:0015074^biological_process^DNA integration	.	.
TRINITY_DN41966_c0_g2	roots S.abrotanoides	roots S. yangii	1.24603	0.0304043730382263	0.0479824110172878	TRINITY_DN41966_c0_g2_i1	LIN1_LOTJA^LIN1_LOTJA^Q:1366-230,H:812-1181^32.11%ID^E:1e-21^RecName: Full=Putative E3 ubiquitin-protein ligase LIN-1 {ECO:0000250|UniProtKB:D1FP53};^Eukaryota; Viridiplantae; Streptophyta; Embryophyta; Tracheophyta; Spermatophyta; Magnoliophyta; eudicotyledons; Gunneridae; Pentapetalae; rosids; fabids; Fabales; Fabaceae; Papilionoideae; Loteae; Lotus`LIN1_LOTJA^LIN1_LOTJA^Q:1660-1439,H:512-584^5…	.	TRINITY_DN41966_c0_g2_i1.p1	212-3601[-]	LIN1_LOTJA^LIN1_LOTJA^Q:746-1124,H:812-1181^32.11%ID^E:2e-34^RecName: Full=Putative E3 ubiquitin-protein ligase LIN-1 {ECO:0000250|UniProtKB:D1FP53};^Eukaryota; Viridiplantae; Streptophyta; Embryophyta; Tracheophyta; Spermatophyta; Magnoliophyta; eudicotyledons; Gunneridae; Pentapetalae; rosids; fabids; Fabales; Fabaceae; Papilionoideae; Loteae; Lotus`LIN1_LOTJA^LIN1_LOTJA^Q:648-721,H:512-584^52.…	PF04564.12^U-box^U-box domain^647-719^E:6.5e-08	.	.	.	.	GO:0016874^molecular_function^ligase activity`GO:0004842^molecular_function^ubiquitin-protein transferase activity`GO:0009877^biological_process^nodulation	GO:0004842^molecular_function^ubiquitin-protein transferase activity`GO:0016567^biological_process^protein ubiquitination	.	.
TRINITY_DN37275_c0_g1	roots S.abrotanoides	roots S. yangii	1.2454	0.000197046453806627	0.000445118842736758	TRINITY_DN37275_c0_g1_i4	Y1491_ARATH^Y1491_ARATH^Q:350-120,H:87-163^51.95%ID^E:2e-19^RecName: Full=Uncharacterized protein At1g04910;^Eukaryota; Viridiplantae; Streptophyta; Embryophyta; Tracheophyta; Spermatophyta; Magnoliophyta; eudicotyledons; Gunneridae; Pentapetalae; rosids; malvids; Brassicales; Brassicaceae; Camelineae; Arabidopsis	.	TRINITY_DN37275_c0_g1_i4.p1	3-455[-]	Y1491_ARATH^Y1491_ARATH^Q:36-112,H:87-163^51.95%ID^E:1e-20^RecName: Full=Uncharacterized protein At1g04910;^Eukaryota; Viridiplantae; Streptophyta; Embryophyta; Tracheophyta; Spermatophyta; Magnoliophyta; eudicotyledons; Gunneridae; Pentapetalae; rosids; malvids; Brassicales; Brassicaceae; Camelineae; Arabidopsis	PF10250.6^O-FucT^GDP-fucose protein O-fucosyltransferase^40-147^E:8.1e-26	.	.	ENOG410Z25U^DUF246 domain-containing protein	KEGG:ath:AT1G04910	GO:0005768^cellular_component^endosome`GO:0005794^cellular_component^Golgi apparatus`GO:0000139^cellular_component^Golgi membrane`GO:0016021^cellular_component^integral component of membrane`GO:0005802^cellular_component^trans-Golgi network`GO:0016757^molecular_function^transferase activity, transferring glycosyl groups	.	.	.
TRINITY_DN38604_c0_g1	roots S.abrotanoides	roots S. yangii	1.24403	0.000979136318297851	0.00200910977965486	TRINITY_DN38604_c0_g1_i3	HPR3_ARATH^HPR3_ARATH^Q:83-607,H:149-323^60.57%ID^E:1e-69^RecName: Full=Glyoxylate/hydroxypyruvate reductase HPR3;^Eukaryota; Viridiplantae; Streptophyta; Embryophyta; Tracheophyta; Spermatophyta; Magnoliophyta; eudicotyledons; Gunneridae; Pentapetalae; rosids; malvids; Brassicales; Brassicaceae; Camelineae; Arabidopsis	.	TRINITY_DN38604_c0_g1_i3.p1	314-619[+]	HPR3_ARATH^HPR3_ARATH^Q:1-98,H:226-323^65.31%ID^E:4e-36^RecName: Full=Glyoxylate/hydroxypyruvate reductase HPR3;^Eukaryota; Viridiplantae; Streptophyta; Embryophyta; Tracheophyta; Spermatophyta; Magnoliophyta; eudicotyledons; Gunneridae; Pentapetalae; rosids; malvids; Brassicales; Brassicaceae; Camelineae; Arabidopsis	PF02826.16^2-Hacid_dh_C^D-isomer specific 2-hydroxyacid dehydrogenase, NAD binding domain^3-64^E:3e-20	.	.	COG1052^Dehydrogenase	KEGG:ath:AT1G12550`KO:K15919	GO:0030267^molecular_function^glyoxylate reductase (NADP) activity`GO:0016618^molecular_function^hydroxypyruvate reductase activity`GO:0051287^molecular_function^NAD binding`GO:0009854^biological_process^oxidative photosynthetic carbon pathway`GO:0009853^biological_process^photorespiration	GO:0051287^molecular_function^NAD binding`GO:0055114^biological_process^oxidation-reduction process	.	.
TRINITY_DN15571_c0_g1	roots S.abrotanoides	roots S. yangii	1.24292	0.000758400905933654	0.0015824419171602	TRINITY_DN15571_c0_g1_i1	CNX3_ARATH^CNX3_ARATH^Q:248-955,H:6-269^55.15%ID^E:5e-83^RecName: Full=Cyclic pyranopterin monophosphate synthase accessory protein, mitochondrial;^Eukaryota; Viridiplantae; Streptophyta; Embryophyta; Tracheophyta; Spermatophyta; Magnoliophyta; eudicotyledons; Gunneridae; Pentapetalae; rosids; malvids; Brassicales; Brassicaceae; Camelineae; Arabidopsis	.	TRINITY_DN15571_c0_g1_i1.p1	239-958[+]	CNX3_ARATH^CNX3_ARATH^Q:4-239,H:6-269^55.15%ID^E:9e-89^RecName: Full=Cyclic pyranopterin monophosphate synthase accessory protein, mitochondrial;^Eukaryota; Viridiplantae; Streptophyta; Embryophyta; Tracheophyta; Spermatophyta; Magnoliophyta; eudicotyledons; Gunneridae; Pentapetalae; rosids; malvids; Brassicales; Brassicaceae; Camelineae; Arabidopsis	PF01967.18^MoaC^MoaC family^97-232^E:2.2e-51	.	.	COG0315^Together with MoaA, is involved in the conversion of 5'- GTP to cyclic pyranopterin monophosphate (cPMP or molybdopterin precursor Z) (By similarity)	KEGG:ath:AT1G01290`KO:K03639	GO:0009507^cellular_component^chloroplast`GO:0005759^cellular_component^mitochondrial matrix`GO:0005739^cellular_component^mitochondrion`GO:0061597^molecular_function^cyclic pyranopterin monophosphate synthase activity`GO:0006777^biological_process^Mo-molybdopterin cofactor biosynthetic process	GO:0006777^biological_process^Mo-molybdopterin cofactor biosynthetic process	.	.
TRINITY_DN45247_c0_g6	roots S.abrotanoides	roots S. yangii	1.24137	0.00376752017763942	0.00706830600170705	TRINITY_DN45247_c0_g6_i1	SOT12_ARATH^SOT12_ARATH^Q:1403-438,H:7-322^53.56%ID^E:4e-108^RecName: Full=Cytosolic sulfotransferase 12;^Eukaryota; Viridiplantae; Streptophyta; Embryophyta; Tracheophyta; Spermatophyta; Magnoliophyta; eudicotyledons; Gunneridae; Pentapetalae; rosids; malvids; Brassicales; Brassicaceae; Camelineae; Arabidopsis	.	TRINITY_DN45247_c0_g6_i1.p1	429-1427[-]	SOT12_ARATH^SOT12_ARATH^Q:9-330,H:7-322^53.56%ID^E:6e-112^RecName: Full=Cytosolic sulfotransferase 12;^Eukaryota; Viridiplantae; Streptophyta; Embryophyta; Tracheophyta; Spermatophyta; Magnoliophyta; eudicotyledons; Gunneridae; Pentapetalae; rosids; malvids; Brassicales; Brassicaceae; Camelineae; Arabidopsis	PF00685.24^Sulfotransfer_1^Sulfotransferase domain^68-329^E:2e-72	.	.	ENOG4111H56^Sulfotransferase	KEGG:ath:AT2G03760	GO:0005794^cellular_component^Golgi apparatus`GO:0080118^molecular_function^brassinosteroid sulfotransferase activity`GO:1990135^molecular_function^flavonoid sulfotransferase activity`GO:0008146^molecular_function^sulfotransferase activity`GO:0016131^biological_process^brassinosteroid metabolic process`GO:0006952^biological_process^defense response`GO:0009751^biological_process^response to salicy…	GO:0008146^molecular_function^sulfotransferase activity	.	.
TRINITY_DN43811_c1_g5	roots S.abrotanoides	roots S. yangii	1.23651	0.00367171758301034	0.00690619057468139	TRINITY_DN43811_c1_g5_i2	ZDHC9_ARATH^ZDHC9_ARATH^Q:662-1771,H:5-407^47.54%ID^E:9e-120^RecName: Full=Probable protein S-acyltransferase 7;^Eukaryota; Viridiplantae; Streptophyta; Embryophyta; Tracheophyta; Spermatophyta; Magnoliophyta; eudicotyledons; Gunneridae; Pentapetalae; rosids; malvids; Brassicales; Brassicaceae; Camelineae; Arabidopsis	.	TRINITY_DN43811_c1_g5_i2.p1	653-1777[+]	ZDHC9_ARATH^ZDHC9_ARATH^Q:4-373,H:5-407^47.54%ID^E:4e-124^RecName: Full=Probable protein S-acyltransferase 7;^Eukaryota; Viridiplantae; Streptophyta; Embryophyta; Tracheophyta; Spermatophyta; Magnoliophyta; eudicotyledons; Gunneridae; Pentapetalae; rosids; malvids; Brassicales; Brassicaceae; Camelineae; Arabidopsis	PF01529.17^zf-DHHC^DHHC palmitoyltransferase^151-276^E:1.8e-37	.	.	COG5273^Zinc finger, DHHC-type containing	KEGG:ath:AT3G26935	GO:0016021^cellular_component^integral component of membrane`GO:0005886^cellular_component^plasma membrane`GO:0019706^molecular_function^protein-cysteine S-palmitoyltransferase activity`GO:0008270^molecular_function^zinc ion binding	GO:0008270^molecular_function^zinc ion binding	.	.
TRINITY_DN42780_c0_g2	roots S.abrotanoides	roots S. yangii	1.23568	0.00168316301841082	0.00333517182451008	TRINITY_DN42780_c0_g2_i2	VSR2_ARATH^VSR2_ARATH^Q:236-2062,H:8-613^71.43%ID^E:0^RecName: Full=Vacuolar-sorting receptor 2;^Eukaryota; Viridiplantae; Streptophyta; Embryophyta; Tracheophyta; Spermatophyta; Magnoliophyta; eudicotyledons; Gunneridae; Pentapetalae; rosids; malvids; Brassicales; Brassicaceae; Camelineae; Arabidopsis	.	TRINITY_DN42780_c0_g2_i2.p1	236-2104[+]	VSR2_ARATH^VSR2_ARATH^Q:1-609,H:8-613^71.43%ID^E:0^RecName: Full=Vacuolar-sorting receptor 2;^Eukaryota; Viridiplantae; Streptophyta; Embryophyta; Tracheophyta; Spermatophyta; Magnoliophyta; eudicotyledons; Gunneridae; Pentapetalae; rosids; malvids; Brassicales; Brassicaceae; Camelineae; Arabidopsis	PF02225.19^PA^PA domain^78-158^E:9.5e-08`PF07645.12^EGF_CA^Calcium-binding EGF domain^511-541^E:0.00012	sigP:1^18^0.864^YES	.	ENOG411041H^PA domain	.	GO:0030665^cellular_component^clathrin-coated vesicle membrane`GO:0000139^cellular_component^Golgi membrane`GO:0016021^cellular_component^integral component of membrane`GO:0031902^cellular_component^late endosome membrane`GO:0005509^molecular_function^calcium ion binding`GO:0015031^biological_process^protein transport	GO:0005509^molecular_function^calcium ion binding	.	.
TRINITY_DN46337_c1_g1	roots S.abrotanoides	roots S. yangii	1.23291	0.0302358828783522	0.0477542707311084	TRINITY_DN46337_c1_g1_i10	FRS5_ARATH^FRS5_ARATH^Q:2261-1068,H:72-467^35.71%ID^E:7e-90^RecName: Full=Protein FAR1-RELATED SEQUENCE 5;^Eukaryota; Viridiplantae; Streptophyta; Embryophyta; Tracheophyta; Spermatophyta; Magnoliophyta; eudicotyledons; Gunneridae; Pentapetalae; rosids; malvids; Brassicales; Brassicaceae; Camelineae; Arabidopsis`FRS5_ARATH^FRS5_ARATH^Q:1033-443,H:479-673^31.5%ID^E:7e-90^RecName: Full=Protein FAR1…	.	TRINITY_DN46337_c1_g1_i10.p1	972-2315[-]	FRS5_ARATH^FRS5_ARATH^Q:19-429,H:72-480^36.04%ID^E:6e-76^RecName: Full=Protein FAR1-RELATED SEQUENCE 5;^Eukaryota; Viridiplantae; Streptophyta; Embryophyta; Tracheophyta; Spermatophyta; Magnoliophyta; eudicotyledons; Gunneridae; Pentapetalae; rosids; malvids; Brassicales; Brassicaceae; Camelineae; Arabidopsis	PF03101.12^FAR1^FAR1 DNA-binding domain^34-130^E:3.8e-21`PF10551.6^MULE^MULE transposase domain^251-343^E:6.1e-32	.	.	ENOG410ZJSX^protein FAR1-RELATED SEQUENCE 5-like	KEGG:ath:AT4G38180	GO:0005634^cellular_component^nucleus`GO:0008270^molecular_function^zinc ion binding`GO:0006355^biological_process^regulation of transcription, DNA-templated	.	.	.
TRINITY_DN57286_c0_g1	roots S.abrotanoides	roots S. yangii	1.23005	0.0209648375072861	0.0341641505185512	TRINITY_DN57286_c0_g1_i1	GAI1_VITVI^GAI1_VITVI^Q:1457-342,H:213-575^38.42%ID^E:4e-75^RecName: Full=DELLA protein GAI1;^Eukaryota; Viridiplantae; Streptophyta; Embryophyta; Tracheophyta; Spermatophyta; Magnoliophyta; eudicotyledons; Gunneridae; Pentapetalae; rosids; Vitales; Vitaceae; Vitis	.	TRINITY_DN57286_c0_g1_i1.p1	336-1799[-]	GAI1_VITVI^GAI1_VITVI^Q:113-486,H:211-575^38.48%ID^E:4e-82^RecName: Full=DELLA protein GAI1;^Eukaryota; Viridiplantae; Streptophyta; Embryophyta; Tracheophyta; Spermatophyta; Magnoliophyta; eudicotyledons; Gunneridae; Pentapetalae; rosids; Vitales; Vitaceae; Vitis	PF03514.11^GRAS^GRAS domain family^116-486^E:1.3e-115	.	.	ENOG410YBFY^DELLA protein	KEGG:vvi:100232937`KO:K14494	GO:0005634^cellular_component^nucleus`GO:0000989^molecular_function^transcription factor activity, transcription factor binding`GO:0009740^biological_process^gibberellic acid mediated signaling pathway`GO:0006355^biological_process^regulation of transcription, DNA-templated`GO:0006351^biological_process^transcription, DNA-templated	.	.	.
TRINITY_DN35988_c1_g1	roots S.abrotanoides	roots S. yangii	1.22785	5.48791e+09	0.000133429879709729	TRINITY_DN35988_c1_g1_i2	PMTG_ARATH^PMTG_ARATH^Q:164-2044,H:2-619^64.35%ID^E:0^RecName: Full=Probable methyltransferase PMT16;^Eukaryota; Viridiplantae; Streptophyta; Embryophyta; Tracheophyta; Spermatophyta; Magnoliophyta; eudicotyledons; Gunneridae; Pentapetalae; rosids; malvids; Brassicales; Brassicaceae; Camelineae; Arabidopsis	.	TRINITY_DN35988_c1_g1_i2.p1	113-2062[+]	PMTF_ARATH^PMTF_ARATH^Q:28-644,H:18-626^65.92%ID^E:0^RecName: Full=Probable methyltransferase PMT15;^Eukaryota; Viridiplantae; Streptophyta; Embryophyta; Tracheophyta; Spermatophyta; Magnoliophyta; eudicotyledons; Gunneridae; Pentapetalae; rosids; malvids; Brassicales; Brassicaceae; Camelineae; Arabidopsis	PF03141.13^Methyltransf_29^Putative S-adenosyl-L-methionine-dependent methyltransferase^128-637^E:1e-227`PF08241.9^Methyltransf_11^Methyltransferase domain^246-339^E:5.6e-06	.	.	ENOG410YAWV^Methyltransferase	KEGG:ath:AT4G00750	GO:0005768^cellular_component^endosome`GO:0005794^cellular_component^Golgi apparatus`GO:0000139^cellular_component^Golgi membrane`GO:0016021^cellular_component^integral component of membrane`GO:0005802^cellular_component^trans-Golgi network`GO:0008168^molecular_function^methyltransferase activity	GO:0008168^molecular_function^methyltransferase activity`GO:0008152^biological_process^metabolic process	.	.
TRINITY_DN46630_c5_g10	roots S.abrotanoides	roots S. yangii	1.22745	0.000445023352587918	0.000961967932435326	TRINITY_DN46630_c5_g10_i1	MYB39_ARATH^MYB39_ARATH^Q:4-117,H:93-130^86.84%ID^E:9e-15^RecName: Full=Transcription factor MYB39;^Eukaryota; Viridiplantae; Streptophyta; Embryophyta; Tracheophyta; Spermatophyta; Magnoliophyta; eudicotyledons; Gunneridae; Pentapetalae; rosids; malvids; Brassicales; Brassicaceae; Camelineae; Arabidopsis	.	TRINITY_DN46630_c5_g10_i1.p1	1-768[+]	MYB39_ARATH^MYB39_ARATH^Q:2-53,H:93-148^66.07%ID^E:4e-17^RecName: Full=Transcription factor MYB39;^Eukaryota; Viridiplantae; Streptophyta; Embryophyta; Tracheophyta; Spermatophyta; Magnoliophyta; eudicotyledons; Gunneridae; Pentapetalae; rosids; malvids; Brassicales; Brassicaceae; Camelineae; Arabidopsis	.	.	.	COG5147^Myblike DNAbinding domain containing protein	KEGG:ath:AT4G17785`KO:K09422	GO:0005634^cellular_component^nucleus`GO:0003677^molecular_function^DNA binding`GO:0003700^molecular_function^transcription factor activity, sequence-specific DNA binding`GO:0006355^biological_process^regulation of transcription, DNA-templated	.	.	.
TRINITY_DN45848_c2_g3	roots S.abrotanoides	roots S. yangii	1.21863	4.82209e+09	0.000118011857374136	TRINITY_DN45848_c2_g3_i6	Y1133_ARATH^Y1133_ARATH^Q:4151-2538,H:27-583^42.93%ID^E:0^RecName: Full=G-type lectin S-receptor-like serine/threonine-protein kinase At1g11330;^Eukaryota; Viridiplantae; Streptophyta; Embryophyta; Tracheophyta; Spermatophyta; Magnoliophyta; eudicotyledons; Gunneridae; Pentapetalae; rosids; malvids; Brassicales; Brassicaceae; Camelineae; Arabidopsis`Y1133_ARATH^Y1133_ARATH^Q:2538-1849,H:615-842^5…	.	TRINITY_DN45848_c2_g3_i6.p1	2526-4244[-]	Y1133_ARATH^Y1133_ARATH^Q:32-569,H:27-583^42.93%ID^E:3e-150^RecName: Full=G-type lectin S-receptor-like serine/threonine-protein kinase At1g11330;^Eukaryota; Viridiplantae; Streptophyta; Embryophyta; Tracheophyta; Spermatophyta; Magnoliophyta; eudicotyledons; Gunneridae; Pentapetalae; rosids; malvids; Brassicales; Brassicaceae; Camelineae; Arabidopsis	PF01453.21^B_lectin^D-mannose binding lectin^82-186^E:1.6e-31`PF00954.17^S_locus_glycop^S-locus glycoprotein domain^217-325^E:5.2e-29`PF08276.8^PAN_2^PAN-like domain^352-411^E:2.7e-14`PF00069.22^Pkinase^Protein kinase domain^512-571^E:7e-08`PF07714.14^Pkinase_Tyr^Protein tyrosine kinase^513-569^E:5.7e-07	sigP:1^32^0.657^YES	.	COG0515^Serine Threonine protein kinase	KEGG:ath:AT1G11330	GO:0016021^cellular_component^integral component of membrane`GO:0005886^cellular_component^plasma membrane`GO:0005524^molecular_function^ATP binding`GO:0005516^molecular_function^calmodulin binding`GO:0030246^molecular_function^carbohydrate binding`GO:0004674^molecular_function^protein serine/threonine kinase activity`GO:0048544^biological_process^recognition of pollen	GO:0048544^biological_process^recognition of pollen`GO:0004672^molecular_function^protein kinase activity`GO:0005524^molecular_function^ATP binding`GO:0006468^biological_process^protein phosphorylation	.	.
TRINITY_DN41707_c0_g1	roots S.abrotanoides	roots S. yangii	1.21854	0.00379232774673298	0.00711007378188728	TRINITY_DN41707_c0_g1_i4	E139_ARATH^E139_ARATH^Q:234-494,H:23-109^73.56%ID^E:7e-26^RecName: Full=Glucan endo-1,3-beta-glucosidase 9;^Eukaryota; Viridiplantae; Streptophyta; Embryophyta; Tracheophyta; Spermatophyta; Magnoliophyta; eudicotyledons; Gunneridae; Pentapetalae; rosids; malvids; Brassicales; Brassicaceae; Camelineae; Arabidopsis	.	TRINITY_DN41707_c0_g1_i4.p2	156-527[+]	E139_ARATH^E139_ARATH^Q:25-122,H:21-117^70.41%ID^E:3e-39^RecName: Full=Glucan endo-1,3-beta-glucosidase 9;^Eukaryota; Viridiplantae; Streptophyta; Embryophyta; Tracheophyta; Spermatophyta; Magnoliophyta; eudicotyledons; Gunneridae; Pentapetalae; rosids; malvids; Brassicales; Brassicaceae; Camelineae; Arabidopsis	PF00332.15^Glyco_hydro_17^Glycosyl hydrolases family 17^30-112^E:5e-14	sigP:1^29^0.869^YES	.	ENOG410YE41^glucan endo-1-3-beta-glucosidase	KEGG:ath:AT5G58480	GO:0031225^cellular_component^anchored component of membrane`GO:0046658^cellular_component^anchored component of plasma membrane`GO:0005618^cellular_component^cell wall`GO:0005576^cellular_component^extracellular region`GO:0005886^cellular_component^plasma membrane`GO:0042973^molecular_function^glucan endo-1,3-beta-D-glucosidase activity`GO:0005975^biological_process^carbohydrate metabolic proces…	GO:0004553^molecular_function^hydrolase activity, hydrolyzing O-glycosyl compounds`GO:0005975^biological_process^carbohydrate metabolic process	.	.
TRINITY_DN41433_c0_g1	roots S.abrotanoides	roots S. yangii	1.2105	0.00825064596347343	0.0145445614426127	TRINITY_DN41433_c0_g1_i3	TCX3_ARATH^TCX3_ARATH^Q:406-92,H:331-432^63.89%ID^E:1e-35^RecName: Full=Protein tesmin/TSO1-like CXC 3;^Eukaryota; Viridiplantae; Streptophyta; Embryophyta; Tracheophyta; Spermatophyta; Magnoliophyta; eudicotyledons; Gunneridae; Pentapetalae; rosids; malvids; Brassicales; Brassicaceae; Camelineae; Arabidopsis	.	TRINITY_DN41433_c0_g1_i3.p1	2-1537[-]	TCX3_ARATH^TCX3_ARATH^Q:353-482,H:310-432^62.41%ID^E:4e-44^RecName: Full=Protein tesmin/TSO1-like CXC 3;^Eukaryota; Viridiplantae; Streptophyta; Embryophyta; Tracheophyta; Spermatophyta; Magnoliophyta; eudicotyledons; Gunneridae; Pentapetalae; rosids; malvids; Brassicales; Brassicaceae; Camelineae; Arabidopsis	PF03638.12^TCR^Tesmin/TSO1-like CXC domain, cysteine-rich domain^375-410^E:5.5e-11`PF03638.12^TCR^Tesmin/TSO1-like CXC domain, cysteine-rich domain^463-482^E:4.1e-05	.	.	ENOG4110UR5^Tesmin TSO1-like CXC domain containing protein	KEGG:ath:AT3G22760	GO:0005634^cellular_component^nucleus`GO:0046872^molecular_function^metal ion binding`GO:0003700^molecular_function^transcription factor activity, sequence-specific DNA binding`GO:0044212^molecular_function^transcription regulatory region DNA binding`GO:0007275^biological_process^multicellular organism development`GO:0006355^biological_process^regulation of transcription, DNA-templated	.	.	.
TRINITY_DN74769_c0_g1	roots S.abrotanoides	roots S. yangii	1.21032	0.0269061097076274	0.0429026771295336	TRINITY_DN74769_c0_g1_i1	CVIF2_ARATH^CVIF2_ARATH^Q:227-673,H:30-178^54.36%ID^E:1e-45^RecName: Full=Cell wall / vacuolar inhibitor of fructosidase 2;^Eukaryota; Viridiplantae; Streptophyta; Embryophyta; Tracheophyta; Spermatophyta; Magnoliophyta; eudicotyledons; Gunneridae; Pentapetalae; rosids; malvids; Brassicales; Brassicaceae; Camelineae; Arabidopsis	.	TRINITY_DN74769_c0_g1_i1.p1	149-682[+]	CVIF2_ARATH^CVIF2_ARATH^Q:1-175,H:1-178^51.4%ID^E:5e-57^RecName: Full=Cell wall / vacuolar inhibitor of fructosidase 2;^Eukaryota; Viridiplantae; Streptophyta; Embryophyta; Tracheophyta; Spermatophyta; Magnoliophyta; eudicotyledons; Gunneridae; Pentapetalae; rosids; malvids; Brassicales; Brassicaceae; Camelineae; Arabidopsis	PF04043.12^PMEI^Plant invertase/pectin methylesterase inhibitor^26-170^E:7.9e-25	sigP:1^17^0.875^YES	.	ENOG410YWNR^cell wall vacuolar inhibitor of fructosidase	KEGG:ath:AT5G64620	GO:0005773^cellular_component^vacuole`GO:0004857^molecular_function^enzyme inhibitor activity`GO:0043086^biological_process^negative regulation of catalytic activity`GO:0080167^biological_process^response to karrikin	GO:0004857^molecular_function^enzyme inhibitor activity	.	.
TRINITY_DN47044_c1_g3	roots S.abrotanoides	roots S. yangii	1.2057	0.0027683401027371	0.0053101921007509	TRINITY_DN47044_c1_g3_i2	R1B16_SOLDE^R1B16_SOLDE^Q:92-1228,H:849-1245^30.49%ID^E:4e-30^RecName: Full=Putative late blight resistance protein homolog R1B-16;^Eukaryota; Viridiplantae; Streptophyta; Embryophyta; Tracheophyta; Spermatophyta; Magnoliophyta; eudicotyledons; Gunneridae; Pentapetalae; asterids; lamiids; Solanales; Solanaceae; Solanoideae; Solaneae; Solanum	.	TRINITY_DN47044_c1_g3_i2.p1	2-1246[+]	R1B16_SOLDE^R1B16_SOLDE^Q:8-409,H:825-1245^31.34%ID^E:2e-37^RecName: Full=Putative late blight resistance protein homolog R1B-16;^Eukaryota; Viridiplantae; Streptophyta; Embryophyta; Tracheophyta; Spermatophyta; Magnoliophyta; eudicotyledons; Gunneridae; Pentapetalae; asterids; lamiids; Solanales; Solanaceae; Solanoideae; Solaneae; Solanum	.	.	.	.	.	GO:0005737^cellular_component^cytoplasm`GO:0016020^cellular_component^membrane`GO:0043531^molecular_function^ADP binding`GO:0005524^molecular_function^ATP binding`GO:0009626^biological_process^plant-type hypersensitive response	.	.	.
TRINITY_DN37893_c0_g2	roots S.abrotanoides	roots S. yangii	1.20454	0.000999997811883013	0.00204875633244048	TRINITY_DN37893_c0_g2_i4	BBR_ARATH^BBR_ARATH^Q:583-203,H:213-339^44.7%ID^E:6e-26^RecName: Full=E3 ubiquitin ligase BIG BROTHER-related;^Eukaryota; Viridiplantae; Streptophyta; Embryophyta; Tracheophyta; Spermatophyta; Magnoliophyta; eudicotyledons; Gunneridae; Pentapetalae; rosids; malvids; Brassicales; Brassicaceae; Camelineae; Arabidopsis	.	TRINITY_DN37893_c0_g2_i4.p1	185-751[-]	BBR_ARATH^BBR_ARATH^Q:57-183,H:213-339^44.7%ID^E:5e-27^RecName: Full=E3 ubiquitin ligase BIG BROTHER-related;^Eukaryota; Viridiplantae; Streptophyta; Embryophyta; Tracheophyta; Spermatophyta; Magnoliophyta; eudicotyledons; Gunneridae; Pentapetalae; rosids; malvids; Brassicales; Brassicaceae; Camelineae; Arabidopsis	PF12678.4^zf-rbx1^RING-H2 zinc finger domain^120-173^E:3.5e-09`PF13639.3^zf-RING_2^Ring finger domain^131-173^E:7e-12`PF13923.3^zf-C3HC4_2^Zinc finger, C3HC4 type (RING finger)^131-172^E:5.2e-08`PF17123.2^zf-RING_11^RING-like zinc finger^132-159^E:6.2e-07`PF00097.22^zf-C3HC4^Zinc finger, C3HC4 type (RING finger)^132-172^E:4.1e-06`PF13445.3^zf-RING_UBOX^RING-type zinc-finger^132-162^E:0.0017	.	.	ENOG41121N2^zinc ion binding	KEGG:ath:AT3G19910`KO:K19045	GO:0016874^molecular_function^ligase activity`GO:0004842^molecular_function^ubiquitin-protein transferase activity`GO:0008270^molecular_function^zinc ion binding`GO:0051865^biological_process^protein autoubiquitination`GO:0016567^biological_process^protein ubiquitination	GO:0008270^molecular_function^zinc ion binding`GO:0005515^molecular_function^protein binding`GO:0046872^molecular_function^metal ion binding	.	.
TRINITY_DN41229_c0_g1	roots S.abrotanoides	roots S. yangii	1.19555	0.000116241198233444	0.000270680500028391	TRINITY_DN41229_c0_g1_i2	PRXQ_POPJC^PRXQ_POPJC^Q:969-538,H:1-143^73.61%ID^E:4e-58^RecName: Full=Peroxiredoxin Q, chloroplastic;^Eukaryota; Viridiplantae; Streptophyta; Embryophyta; Tracheophyta; Spermatophyta; Magnoliophyta; eudicotyledons; Gunneridae; Pentapetalae; rosids; fabids; Malpighiales; Salicaceae; Saliceae; Populus	.	TRINITY_DN41229_c0_g1_i2.p1	517-969[-]	PRXQ_POPJC^PRXQ_POPJC^Q:1-144,H:1-143^73.61%ID^E:5e-61^RecName: Full=Peroxiredoxin Q, chloroplastic;^Eukaryota; Viridiplantae; Streptophyta; Embryophyta; Tracheophyta; Spermatophyta; Magnoliophyta; eudicotyledons; Gunneridae; Pentapetalae; rosids; fabids; Malpighiales; Salicaceae; Saliceae; Populus	PF08534.7^Redoxin^Redoxin^69-137^E:1.6e-16`PF00578.18^AhpC-TSA^AhpC/TSA family^70-142^E:1.3e-26	.	.	.	.	GO:0009534^cellular_component^chloroplast thylakoid`GO:0004601^molecular_function^peroxidase activity`GO:0051920^molecular_function^peroxiredoxin activity	GO:0016491^molecular_function^oxidoreductase activity`GO:0016209^molecular_function^antioxidant activity`GO:0055114^biological_process^oxidation-reduction process	.	.
TRINITY_DN4896_c0_g1	roots S.abrotanoides	roots S. yangii	1.19337	0.0243329816897413	0.0391324877053678	TRINITY_DN4896_c0_g1_i1	PUB24_ARATH^PUB24_ARATH^Q:178-1395,H:6-445^40.44%ID^E:6e-101^RecName: Full=E3 ubiquitin-protein ligase PUB24;^Eukaryota; Viridiplantae; Streptophyta; Embryophyta; Tracheophyta; Spermatophyta; Magnoliophyta; eudicotyledons; Gunneridae; Pentapetalae; rosids; malvids; Brassicales; Brassicaceae; Camelineae; Arabidopsis	.	TRINITY_DN4896_c0_g1_i1.p1	175-1407[+]	PUB24_ARATH^PUB24_ARATH^Q:2-407,H:6-445^40.67%ID^E:3e-105^RecName: Full=E3 ubiquitin-protein ligase PUB24;^Eukaryota; Viridiplantae; Streptophyta; Embryophyta; Tracheophyta; Spermatophyta; Magnoliophyta; eudicotyledons; Gunneridae; Pentapetalae; rosids; malvids; Brassicales; Brassicaceae; Camelineae; Arabidopsis	PF04564.12^U-box^U-box domain^6-82^E:4.3e-17	.	.	ENOG410Y8GW^Ubiquitin-protein ligase	KEGG:ath:AT3G11840	GO:0016874^molecular_function^ligase activity`GO:0004842^molecular_function^ubiquitin-protein transferase activity`GO:0006952^biological_process^defense response	GO:0004842^molecular_function^ubiquitin-protein transferase activity`GO:0016567^biological_process^protein ubiquitination	.	.
TRINITY_DN30344_c0_g1	roots S.abrotanoides	roots S. yangii	1.17867	0.0180764265307941	0.029824235825032	TRINITY_DN30344_c0_g1_i1	PUB23_ARATH^PUB23_ARATH^Q:1218-43,H:9-410^49.63%ID^E:6e-131^RecName: Full=E3 ubiquitin-protein ligase PUB23;^Eukaryota; Viridiplantae; Streptophyta; Embryophyta; Tracheophyta; Spermatophyta; Magnoliophyta; eudicotyledons; Gunneridae; Pentapetalae; rosids; malvids; Brassicales; Brassicaceae; Camelineae; Arabidopsis	.	TRINITY_DN30344_c0_g1_i1.p1	34-1221[-]	PUB23_ARATH^PUB23_ARATH^Q:2-393,H:9-410^49.63%ID^E:4e-132^RecName: Full=E3 ubiquitin-protein ligase PUB23;^Eukaryota; Viridiplantae; Streptophyta; Embryophyta; Tracheophyta; Spermatophyta; Magnoliophyta; eudicotyledons; Gunneridae; Pentapetalae; rosids; malvids; Brassicales; Brassicaceae; Camelineae; Arabidopsis	PF04564.12^U-box^U-box domain^5-74^E:4.3e-20	.	.	ENOG410YC1Z^e3 ubiquitin-protein ligase	KEGG:ath:AT2G35930	GO:0005829^cellular_component^cytosol`GO:0016874^molecular_function^ligase activity`GO:0004842^molecular_function^ubiquitin-protein transferase activity`GO:0006952^biological_process^defense response`GO:0051865^biological_process^protein autoubiquitination`GO:0016567^biological_process^protein ubiquitination`GO:0010200^biological_process^response to chitin`GO:0009414^biological_process^response t…	GO:0004842^molecular_function^ubiquitin-protein transferase activity`GO:0016567^biological_process^protein ubiquitination	.	.
TRINITY_DN46304_c3_g2	roots S.abrotanoides	roots S. yangii	1.17773	0.00142032338158274	0.00284951932252482	TRINITY_DN46304_c3_g2_i7	WAKLB_ARATH^WAKLB_ARATH^Q:1167-268,H:391-690^64%ID^E:1e-128^RecName: Full=Wall-associated receptor kinase-like 2;^Eukaryota; Viridiplantae; Streptophyta; Embryophyta; Tracheophyta; Spermatophyta; Magnoliophyta; eudicotyledons; Gunneridae; Pentapetalae; rosids; malvids; Brassicales; Brassicaceae; Camelineae; Arabidopsis	.	TRINITY_DN46304_c3_g2_i7.p1	151-1167[-]	WAKLB_ARATH^WAKLB_ARATH^Q:1-300,H:391-690^64%ID^E:4e-135^RecName: Full=Wall-associated receptor kinase-like 2;^Eukaryota; Viridiplantae; Streptophyta; Embryophyta; Tracheophyta; Spermatophyta; Magnoliophyta; eudicotyledons; Gunneridae; Pentapetalae; rosids; malvids; Brassicales; Brassicaceae; Camelineae; Arabidopsis	PF00069.22^Pkinase^Protein kinase domain^26-293^E:4.2e-52`PF07714.14^Pkinase_Tyr^Protein tyrosine kinase^32-296^E:1.8e-49	.	.	COG0515^Serine Threonine protein kinase	KEGG:ath:AT1G16130	GO:0016021^cellular_component^integral component of membrane`GO:0005524^molecular_function^ATP binding`GO:0005509^molecular_function^calcium ion binding`GO:0030247^molecular_function^polysaccharide binding`GO:0004674^molecular_function^protein serine/threonine kinase activity`GO:0046777^biological_process^protein autophosphorylation	GO:0004672^molecular_function^protein kinase activity`GO:0005524^molecular_function^ATP binding`GO:0006468^biological_process^protein phosphorylation	.	.
TRINITY_DN44569_c6_g2	roots S.abrotanoides	roots S. yangii	1.17737	9.36498e+09	0.000220797364466843	TRINITY_DN44569_c6_g2_i2	MYB4_ORYSJ^MYB4_ORYSJ^Q:94-441,H:1-116^77.59%ID^E:9e-64^RecName: Full=Myb-related protein Myb4;^Eukaryota; Viridiplantae; Streptophyta; Embryophyta; Tracheophyta; Spermatophyta; Magnoliophyta; Liliopsida; Poales; Poaceae; BOP clade; Oryzoideae; Oryzeae; Oryzinae; Oryza	.	TRINITY_DN44569_c6_g2_i2.p1	1-453[+]	MYB39_ARATH^MYB39_ARATH^Q:32-151,H:1-121^76.03%ID^E:6e-64^RecName: Full=Transcription factor MYB39;^Eukaryota; Viridiplantae; Streptophyta; Embryophyta; Tracheophyta; Spermatophyta; Magnoliophyta; eudicotyledons; Gunneridae; Pentapetalae; rosids; malvids; Brassicales; Brassicaceae; Camelineae; Arabidopsis	PF00249.28^Myb_DNA-binding^Myb-like DNA-binding domain^45-92^E:2.5e-16`PF13921.3^Myb_DNA-bind_6^Myb-like DNA-binding domain^48-107^E:8.8e-13`PF00249.28^Myb_DNA-binding^Myb-like DNA-binding domain^98-142^E:1.1e-15`PF13921.3^Myb_DNA-bind_6^Myb-like DNA-binding domain^102-145^E:3.3e-06	.	.	COG5147^Myblike DNAbinding domain containing protein	KEGG:ath:AT4G17785`KO:K09422	GO:0005634^cellular_component^nucleus`GO:0003677^molecular_function^DNA binding`GO:0003700^molecular_function^transcription factor activity, sequence-specific DNA binding`GO:0006355^biological_process^regulation of transcription, DNA-templated	.	.	.
TRINITY_DN46281_c4_g2	roots S.abrotanoides	roots S. yangii	1.16578	0.00101309556574593	0.00207376580238147	TRINITY_DN46281_c4_g2_i1	PPR38_ARATH^PPR38_ARATH^Q:1915-197,H:2-595^35.07%ID^E:9e-121^RecName: Full=Putative pentatricopeptide repeat-containing protein At1g12700, mitochondrial;^Eukaryota; Viridiplantae; Streptophyta; Embryophyta; Tracheophyta; Spermatophyta; Magnoliophyta; eudicotyledons; Gunneridae; Pentapetalae; rosids; malvids; Brassicales; Brassicaceae; Camelineae; Arabidopsis`PPR38_ARATH^PPR38_ARATH^Q:1240-170,H:7…	.	TRINITY_DN46281_c4_g2_i1.p1	128-1936[-]	PPR38_ARATH^PPR38_ARATH^Q:8-580,H:2-595^35.07%ID^E:2e-121^RecName: Full=Putative pentatricopeptide repeat-containing protein At1g12700, mitochondrial;^Eukaryota; Viridiplantae; Streptophyta; Embryophyta; Tracheophyta; Spermatophyta; Magnoliophyta; eudicotyledons; Gunneridae; Pentapetalae; rosids; malvids; Brassicales; Brassicaceae; Camelineae; Arabidopsis`PPR38_ARATH^PPR38_ARATH^Q:233-589,H:70-39…	PF12854.4^PPR_1^PPR repeat^140-167^E:1.8e-07`PF01535.17^PPR^PPR repeat^146-170^E:0.11`PF13041.3^PPR_2^PPR repeat family^179-228^E:3.3e-08`PF13812.3^PPR_3^Pentatricopeptide repeat domain^207-258^E:6.6e-06`PF12854.4^PPR_1^PPR repeat^211-242^E:3.4e-09`PF13041.3^PPR_2^PPR repeat family^214-262^E:1.2e-15`PF01535.17^PPR^PPR repeat^218-247^E:3.7e-06`PF12854.4^PPR_1^PPR repeat^245-276^E:2e-08`PF01535.17^…	.	.	ENOG410Z7Z7^Pentatricopeptide repeat-containing protein	KEGG:ath:AT1G12700	GO:0005739^cellular_component^mitochondrion	.	.	.
TRINITY_DN46464_c1_g2	roots S.abrotanoides	roots S. yangii	1.16475	0.0263877731922305	0.0421362881908854	TRINITY_DN46464_c1_g2_i2	ALE2_ARATH^ALE2_ARATH^Q:2226-310,H:87-728^66.36%ID^E:0^RecName: Full=Receptor-like serine/threonine-protein kinase ALE2;^Eukaryota; Viridiplantae; Streptophyta; Embryophyta; Tracheophyta; Spermatophyta; Magnoliophyta; eudicotyledons; Gunneridae; Pentapetalae; rosids; malvids; Brassicales; Brassicaceae; Camelineae; Arabidopsis	.	TRINITY_DN46464_c1_g2_i2.p1	253-2490[-]	ALE2_ARATH^ALE2_ARATH^Q:89-727,H:87-728^66.36%ID^E:0^RecName: Full=Receptor-like serine/threonine-protein kinase ALE2;^Eukaryota; Viridiplantae; Streptophyta; Embryophyta; Tracheophyta; Spermatophyta; Magnoliophyta; eudicotyledons; Gunneridae; Pentapetalae; rosids; malvids; Brassicales; Brassicaceae; Camelineae; Arabidopsis	PF00069.22^Pkinase^Protein kinase domain^357-567^E:2e-46`PF07714.14^Pkinase_Tyr^Protein tyrosine kinase^358-627^E:4.2e-47	.	.	COG0515^Serine Threonine protein kinase	KEGG:ath:AT2G20300	GO:0016021^cellular_component^integral component of membrane`GO:0005886^cellular_component^plasma membrane`GO:0005524^molecular_function^ATP binding`GO:0016301^molecular_function^kinase activity`GO:0004674^molecular_function^protein serine/threonine kinase activity`GO:0030154^biological_process^cell differentiation`GO:0042335^biological_process^cuticle development`GO:0048645^biological_process^or…	GO:0004672^molecular_function^protein kinase activity`GO:0005524^molecular_function^ATP binding`GO:0006468^biological_process^protein phosphorylation	.	.
TRINITY_DN46189_c5_g1	roots S.abrotanoides	roots S. yangii	1.16344	0.020483225619269	0.0334456408969142	TRINITY_DN46189_c5_g1_i4	Y5262_ARATH^Y5262_ARATH^Q:1792-458,H:17-411^23.55%ID^E:2e-13^RecName: Full=Ankyrin repeat-containing protein At5g02620;^Eukaryota; Viridiplantae; Streptophyta; Embryophyta; Tracheophyta; Spermatophyta; Magnoliophyta; eudicotyledons; Gunneridae; Pentapetalae; rosids; malvids; Brassicales; Brassicaceae; Camelineae; Arabidopsis	.	TRINITY_DN46189_c5_g1_i4.p1	116-2023[-]	Y5262_ARATH^Y5262_ARATH^Q:78-522,H:17-411^23.55%ID^E:2e-13^RecName: Full=Ankyrin repeat-containing protein At5g02620;^Eukaryota; Viridiplantae; Streptophyta; Embryophyta; Tracheophyta; Spermatophyta; Magnoliophyta; eudicotyledons; Gunneridae; Pentapetalae; rosids; malvids; Brassicales; Brassicaceae; Camelineae; Arabidopsis	PF12796.4^Ank_2^Ankyrin repeats (3 copies)^127-202^E:1.2e-06`PF13962.3^PGG^Domain of unknown function^464-575^E:1.9e-20	.	.	COG0666^Ankyrin Repeat	KEGG:ath:AT5G02620	GO:0005783^cellular_component^endoplasmic reticulum`GO:0016021^cellular_component^integral component of membrane`GO:0005886^cellular_component^plasma membrane	.	.	.
TRINITY_DN45521_c1_g1	roots S.abrotanoides	roots S. yangii	1.15907	0.000189241854134458	0.000428493245248857	TRINITY_DN45521_c1_g1_i4	R1B17_SOLDE^R1B17_SOLDE^Q:651-1,H:565-788^37.72%ID^E:6e-31^RecName: Full=Putative late blight resistance protein homolog R1B-17;^Eukaryota; Viridiplantae; Streptophyta; Embryophyta; Tracheophyta; Spermatophyta; Magnoliophyta; eudicotyledons; Gunneridae; Pentapetalae; asterids; lamiids; Solanales; Solanaceae; Solanoideae; Solaneae; Solanum	.	TRINITY_DN45521_c1_g1_i4.p1	1-933[-]	R1B17_SOLDE^R1B17_SOLDE^Q:65-311,H:535-788^36.43%ID^E:2e-34^RecName: Full=Putative late blight resistance protein homolog R1B-17;^Eukaryota; Viridiplantae; Streptophyta; Embryophyta; Tracheophyta; Spermatophyta; Magnoliophyta; eudicotyledons; Gunneridae; Pentapetalae; asterids; lamiids; Solanales; Solanaceae; Solanoideae; Solaneae; Solanum	PF00931.19^NB-ARC^NB-ARC domain^76-311^E:7.1e-47	.	.	.	.	GO:0005737^cellular_component^cytoplasm`GO:0016020^cellular_component^membrane`GO:0043531^molecular_function^ADP binding`GO:0005524^molecular_function^ATP binding`GO:0046872^molecular_function^metal ion binding`GO:0030001^biological_process^metal ion transport`GO:0009626^biological_process^plant-type hypersensitive response	GO:0043531^molecular_function^ADP binding	.	.
TRINITY_DN37299_c0_g1	roots S.abrotanoides	roots S. yangii	1.15428	7.41292e+09	0.000177090047738744	TRINITY_DN37299_c0_g1_i1	NTF2_ARATH^NTF2_ARATH^Q:855-481,H:2-126^83.2%ID^E:4e-73^RecName: Full=Nuclear transport factor 2;^Eukaryota; Viridiplantae; Streptophyta; Embryophyta; Tracheophyta; Spermatophyta; Magnoliophyta; eudicotyledons; Gunneridae; Pentapetalae; rosids; malvids; Brassicales; Brassicaceae; Camelineae; Arabidopsis	.	TRINITY_DN37299_c0_g1_i1.p1	478-921[-]	NTF2_ARATH^NTF2_ARATH^Q:23-147,H:2-126^83.2%ID^E:1e-75^RecName: Full=Nuclear transport factor 2;^Eukaryota; Viridiplantae; Streptophyta; Embryophyta; Tracheophyta; Spermatophyta; Magnoliophyta; eudicotyledons; Gunneridae; Pentapetalae; rosids; malvids; Brassicales; Brassicaceae; Camelineae; Arabidopsis	PF02136.17^NTF2^Nuclear transport factor 2 (NTF2) domain^30-144^E:2.4e-36	.	.	ENOG4111QUX^nuclear transport factor	.	GO:0005737^cellular_component^cytoplasm`GO:0015031^biological_process^protein transport	GO:0006810^biological_process^transport`GO:0005622^cellular_component^intracellular	.	.
TRINITY_DN46542_c2_g5	roots S.abrotanoides	roots S. yangii	1.15121	0.00111853976086996	0.00227576781901023	TRINITY_DN46542_c2_g5_i1	PER66_ARATH^PER66_ARATH^Q:167-1030,H:12-300^68.51%ID^E:9e-137^RecName: Full=Peroxidase 66;^Eukaryota; Viridiplantae; Streptophyta; Embryophyta; Tracheophyta; Spermatophyta; Magnoliophyta; eudicotyledons; Gunneridae; Pentapetalae; rosids; malvids; Brassicales; Brassicaceae; Camelineae; Arabidopsis	.	TRINITY_DN46542_c2_g5_i1.p1	137-1099[+]	PER66_ARATH^PER66_ARATH^Q:11-320,H:12-322^67.52%ID^E:1e-154^RecName: Full=Peroxidase 66;^Eukaryota; Viridiplantae; Streptophyta; Embryophyta; Tracheophyta; Spermatophyta; Magnoliophyta; eudicotyledons; Gunneridae; Pentapetalae; rosids; malvids; Brassicales; Brassicaceae; Camelineae; Arabidopsis	PF00141.20^peroxidase^Peroxidase^42-286^E:1.4e-72	sigP:1^24^0.751^YES	.	ENOG410YFBY^peroxidase	KEGG:ath:AT5G51890`KO:K00430	GO:0005576^cellular_component^extracellular region`GO:0020037^molecular_function^heme binding`GO:0046872^molecular_function^metal ion binding`GO:0004601^molecular_function^peroxidase activity`GO:0098869^biological_process^cellular oxidant detoxification`GO:0042744^biological_process^hydrogen peroxide catabolic process`GO:0006979^biological_process^response to oxidative stress	GO:0004601^molecular_function^peroxidase activity`GO:0020037^molecular_function^heme binding`GO:0006979^biological_process^response to oxidative stress`GO:0055114^biological_process^oxidation-reduction process	.	.
TRINITY_DN40403_c0_g1	roots S.abrotanoides	roots S. yangii	1.15095	0.0254156934874214	0.0407283718589149	TRINITY_DN40403_c0_g1_i1	KIC_ARATH^KIC_ARATH^Q:323-33,H:22-118^51.55%ID^E:2e-28^RecName: Full=Calcium-binding protein KIC;^Eukaryota; Viridiplantae; Streptophyta; Embryophyta; Tracheophyta; Spermatophyta; Magnoliophyta; eudicotyledons; Gunneridae; Pentapetalae; rosids; malvids; Brassicales; Brassicaceae; Camelineae; Arabidopsis	.	TRINITY_DN40403_c0_g1_i1.p1	15-356[-]	KIC_ARATH^KIC_ARATH^Q:12-108,H:22-118^51.55%ID^E:8e-29^RecName: Full=Calcium-binding protein KIC;^Eukaryota; Viridiplantae; Streptophyta; Embryophyta; Tracheophyta; Spermatophyta; Magnoliophyta; eudicotyledons; Gunneridae; Pentapetalae; rosids; malvids; Brassicales; Brassicaceae; Camelineae; Arabidopsis	PF13833.3^EF-hand_8^EF-hand domain pair^44-95^E:1.8e-13	.	.	COG5126^Calcium-binding protein	KEGG:ath:AT2G46600	GO:0005509^molecular_function^calcium ion binding`GO:0010091^biological_process^trichome branching	GO:0005509^molecular_function^calcium ion binding	.	.
TRINITY_DN42953_c0_g1	roots S.abrotanoides	roots S. yangii	1.14405	0.00133572718033032	0.00268964781966053	TRINITY_DN42953_c0_g1_i4	BGL12_ORYSI^BGL12_ORYSI^Q:657-1163,H:96-264^60.95%ID^E:2e-131^RecName: Full=Beta-glucosidase 12 {ECO:0000305};^Eukaryota; Viridiplantae; Streptophyta; Embryophyta; Tracheophyta; Spermatophyta; Magnoliophyta; Liliopsida; Poales; Poaceae; BOP clade; Oryzoideae; Oryzeae; Oryzinae; Oryza`BGL12_ORYSI^BGL12_ORYSI^Q:1241-1735,H:262-423^49.7%ID^E:2e-131^RecName: Full=Beta-glucosidase 12 {ECO:0000305};^Eu…	.	TRINITY_DN42953_c0_g1_i4.p1	2412-3872[-]	MS5_ARATH^MS5_ARATH^Q:1-88,H:192-282^51.65%ID^E:3e-22^RecName: Full=Protein POLLENLESS 3 {ECO:0000303|Ref.2};^Eukaryota; Viridiplantae; Streptophyta; Embryophyta; Tracheophyta; Spermatophyta; Magnoliophyta; eudicotyledons; Gunneridae; Pentapetalae; rosids; malvids; Brassicales; Brassicaceae; Camelineae; Arabidopsis	PF00515.25^TPR_1^Tetratricopeptide repeat^2-32^E:5.9e-08`PF13181.3^TPR_8^Tetratricopeptide repeat^2-32^E:6e-06`PF07719.14^TPR_2^Tetratricopeptide repeat^3-32^E:1e-06`PF13374.3^TPR_10^Tetratricopeptide repeat^3-28^E:0.00051`PF13176.3^TPR_7^Tetratricopeptide repeat^3-34^E:0.00028`PF14559.3^TPR_19^Tetratricopeptide repeat^11-70^E:5.3e-08	.	.	ENOG4110VSD^male sterility MS5	KEGG:ath:AT4G20900	GO:0005634^cellular_component^nucleus`GO:0051301^biological_process^cell division`GO:0007140^biological_process^male meiosis`GO:0051321^biological_process^meiotic cell cycle`GO:0009556^biological_process^microsporogenesis	GO:0005515^molecular_function^protein binding	.	.
TRINITY_DN45894_c1_g1	roots S.abrotanoides	roots S. yangii	1.13989	0.000846454135976586	0.00175398806091084	TRINITY_DN45894_c1_g1_i4	UBC36_ARATH^UBC36_ARATH^Q:583-260,H:1-108^98.15%ID^E:3e-69^RecName: Full=Ubiquitin-conjugating enzyme E2 36;^Eukaryota; Viridiplantae; Streptophyta; Embryophyta; Tracheophyta; Spermatophyta; Magnoliophyta; eudicotyledons; Gunneridae; Pentapetalae; rosids; malvids; Brassicales; Brassicaceae; Camelineae; Arabidopsis	.	TRINITY_DN45894_c1_g1_i4.p1	212-583[-]	UBC36_ARATH^UBC36_ARATH^Q:1-108,H:1-108^98.15%ID^E:4e-72^RecName: Full=Ubiquitin-conjugating enzyme E2 36;^Eukaryota; Viridiplantae; Streptophyta; Embryophyta; Tracheophyta; Spermatophyta; Magnoliophyta; eudicotyledons; Gunneridae; Pentapetalae; rosids; malvids; Brassicales; Brassicaceae; Camelineae; Arabidopsis	PF00179.23^UQ_con^Ubiquitin-conjugating enzyme^9-108^E:1.1e-35	.	.	COG5078^ubiquitin-conjugating enzyme	.	GO:0005524^molecular_function^ATP binding`GO:0016740^molecular_function^transferase activity`GO:0016567^biological_process^protein ubiquitination	.	.	.
TRINITY_DN57610_c0_g1	roots S.abrotanoides	roots S. yangii	1.13705	0.0197398316214626	0.0323316233685186	TRINITY_DN57610_c0_g1_i1	SCP28_ARATH^SCP28_ARATH^Q:1331-18,H:24-462^61.76%ID^E:0^RecName: Full=Serine carboxypeptidase-like 28;^Eukaryota; Viridiplantae; Streptophyta; Embryophyta; Tracheophyta; Spermatophyta; Magnoliophyta; eudicotyledons; Gunneridae; Pentapetalae; rosids; malvids; Brassicales; Brassicaceae; Camelineae; Arabidopsis	.	TRINITY_DN57610_c0_g1_i1.p1	15-1421[-]	SCP28_ARATH^SCP28_ARATH^Q:23-468,H:14-462^60.67%ID^E:0^RecName: Full=Serine carboxypeptidase-like 28;^Eukaryota; Viridiplantae; Streptophyta; Embryophyta; Tracheophyta; Spermatophyta; Magnoliophyta; eudicotyledons; Gunneridae; Pentapetalae; rosids; malvids; Brassicales; Brassicaceae; Camelineae; Arabidopsis	PF00450.19^Peptidase_S10^Serine carboxypeptidase^51-459^E:1.4e-136	sigP:1^31^0.511^YES	.	COG2939^carboxy-peptidase	KEGG:ath:AT2G35770`KO:K16297	GO:0005576^cellular_component^extracellular region`GO:0005773^cellular_component^vacuole`GO:0004185^molecular_function^serine-type carboxypeptidase activity`GO:0051603^biological_process^proteolysis involved in cellular protein catabolic process	GO:0004185^molecular_function^serine-type carboxypeptidase activity`GO:0006508^biological_process^proteolysis	.	.
TRINITY_DN23669_c0_g1	roots S.abrotanoides	roots S. yangii	1.1321	0.00646488122062559	0.0116171616300405	TRINITY_DN23669_c0_g1_i1	MDHC_MEDSA^MDHC_MEDSA^Q:146-1051,H:1-302^82.12%ID^E:1e-175^RecName: Full=Malate dehydrogenase, cytoplasmic;^Eukaryota; Viridiplantae; Streptophyta; Embryophyta; Tracheophyta; Spermatophyta; Magnoliophyta; eudicotyledons; Gunneridae; Pentapetalae; rosids; fabids; Fabales; Fabaceae; Papilionoideae; Trifolieae; Medicago	.	TRINITY_DN23669_c0_g1_i1.p1	50-1054[+]	MDHC_MEDSA^MDHC_MEDSA^Q:33-334,H:1-302^82.12%ID^E:8e-178^RecName: Full=Malate dehydrogenase, cytoplasmic;^Eukaryota; Viridiplantae; Streptophyta; Embryophyta; Tracheophyta; Spermatophyta; Magnoliophyta; eudicotyledons; Gunneridae; Pentapetalae; rosids; fabids; Fabales; Fabaceae; Papilionoideae; Trifolieae; Medicago	PF00056.20^Ldh_1_N^lactate/malate dehydrogenase, NAD binding domain^40-185^E:6.8e-31`PF02866.15^Ldh_1_C^lactate/malate dehydrogenase, alpha/beta C-terminal domain^189-333^E:3.2e-28	.	.	.	.	GO:0005737^cellular_component^cytoplasm`GO:0030060^molecular_function^L-malate dehydrogenase activity`GO:0005975^biological_process^carbohydrate metabolic process`GO:0006108^biological_process^malate metabolic process`GO:0006099^biological_process^tricarboxylic acid cycle	GO:0016491^molecular_function^oxidoreductase activity`GO:0055114^biological_process^oxidation-reduction process`GO:0016616^molecular_function^oxidoreductase activity, acting on the CH-OH group of donors, NAD or NADP as acceptor	.	.
TRINITY_DN44991_c1_g3	roots S.abrotanoides	roots S. yangii	1.13197	0.0248731492856792	0.0399230620514224	TRINITY_DN44991_c1_g3_i11	IQD1_ARATH^IQD1_ARATH^Q:391-1062,H:106-287^35.09%ID^E:3e-12^RecName: Full=Protein IQ-DOMAIN 1;^Eukaryota; Viridiplantae; Streptophyta; Embryophyta; Tracheophyta; Spermatophyta; Magnoliophyta; eudicotyledons; Gunneridae; Pentapetalae; rosids; malvids; Brassicales; Brassicaceae; Camelineae; Arabidopsis	.	TRINITY_DN44991_c1_g3_i11.p2	844-1500[+]	IQD1_ARATH^IQD1_ARATH^Q:4-73,H:220-287^37.14%ID^E:4e-06^RecName: Full=Protein IQ-DOMAIN 1;^Eukaryota; Viridiplantae; Streptophyta; Embryophyta; Tracheophyta; Spermatophyta; Magnoliophyta; eudicotyledons; Gunneridae; Pentapetalae; rosids; malvids; Brassicales; Brassicaceae; Camelineae; Arabidopsis	PF13178.3^DUF4005^Protein of unknown function (DUF4005)^121-180^E:3.4e-05	.	.	ENOG411040N^NA	.	GO:0005634^cellular_component^nucleus	.	.	.
TRINITY_DN43594_c5_g3	roots S.abrotanoides	roots S. yangii	1.12609	4.80267e+09	0.000117567283168033	TRINITY_DN43594_c5_g3_i2	MAX1_ARATH^MAX1_ARATH^Q:520-98,H:381-521^74.47%ID^E:9e-73^RecName: Full=Cytochrome P450 711A1;^Eukaryota; Viridiplantae; Streptophyta; Embryophyta; Tracheophyta; Spermatophyta; Magnoliophyta; eudicotyledons; Gunneridae; Pentapetalae; rosids; malvids; Brassicales; Brassicaceae; Camelineae; Arabidopsis	.	TRINITY_DN43594_c5_g3_i2.p1	92-547[-]	MAX1_ARATH^MAX1_ARATH^Q:10-150,H:381-521^74.47%ID^E:8e-74^RecName: Full=Cytochrome P450 711A1;^Eukaryota; Viridiplantae; Streptophyta; Embryophyta; Tracheophyta; Spermatophyta; Magnoliophyta; eudicotyledons; Gunneridae; Pentapetalae; rosids; malvids; Brassicales; Brassicaceae; Camelineae; Arabidopsis	PF00067.19^p450^Cytochrome P450^10-132^E:3.8e-40	.	.	COG2124^Cytochrome p450	KEGG:ath:AT2G26170	GO:0016021^cellular_component^integral component of membrane`GO:0020037^molecular_function^heme binding`GO:0005506^molecular_function^iron ion binding`GO:0004497^molecular_function^monooxygenase activity`GO:0016705^molecular_function^oxidoreductase activity, acting on paired donors, with incorporation or reduction of molecular oxygen`GO:0009926^biological_process^auxin polar transport`GO:0016117^…	GO:0005506^molecular_function^iron ion binding`GO:0016705^molecular_function^oxidoreductase activity, acting on paired donors, with incorporation or reduction of molecular oxygen`GO:0020037^molecular_function^heme binding`GO:0055114^biological_process^oxidation-reduction process	.	.
TRINITY_DN47094_c1_g2	roots S.abrotanoides	roots S. yangii	1.12519	0.00879896856050199	0.0154303634311797	TRINITY_DN47094_c1_g2_i1	ZAT11_ARATH^ZAT11_ARATH^Q:557-96,H:1-163^45.18%ID^E:1e-30^RecName: Full=Zinc finger protein ZAT11;^Eukaryota; Viridiplantae; Streptophyta; Embryophyta; Tracheophyta; Spermatophyta; Magnoliophyta; eudicotyledons; Gunneridae; Pentapetalae; rosids; malvids; Brassicales; Brassicaceae; Camelineae; Arabidopsis	.	TRINITY_DN47094_c1_g2_i1.p1	78-563[-]	ZAT11_ARATH^ZAT11_ARATH^Q:3-156,H:1-163^46.11%ID^E:4e-36^RecName: Full=Zinc finger protein ZAT11;^Eukaryota; Viridiplantae; Streptophyta; Embryophyta; Tracheophyta; Spermatophyta; Magnoliophyta; eudicotyledons; Gunneridae; Pentapetalae; rosids; malvids; Brassicales; Brassicaceae; Camelineae; Arabidopsis	PF13912.3^zf-C2H2_6^C2H2-type zinc finger^44-68^E:3.7e-12`PF13912.3^zf-C2H2_6^C2H2-type zinc finger^84-108^E:2e-10	.	.	COG5048^Zinc finger protein	KEGG:ath:AT2G37430	GO:0005634^cellular_component^nucleus`GO:0046872^molecular_function^metal ion binding`GO:0003700^molecular_function^transcription factor activity, sequence-specific DNA binding`GO:0071289^biological_process^cellular response to nickel ion`GO:2000280^biological_process^regulation of root development`GO:0006355^biological_process^regulation of transcription, DNA-templated`GO:0010200^biological_proc…	GO:0046872^molecular_function^metal ion binding	.	.
TRINITY_DN40907_c0_g2	roots S.abrotanoides	roots S. yangii	1.12286	0.000149357764519656	0.000343021970938986	TRINITY_DN40907_c0_g2_i1	ZDHC3_ARATH^ZDHC3_ARATH^Q:369-2159,H:1-513^54.5%ID^E:0^RecName: Full=Protein S-acyltransferase 21;^Eukaryota; Viridiplantae; Streptophyta; Embryophyta; Tracheophyta; Spermatophyta; Magnoliophyta; eudicotyledons; Gunneridae; Pentapetalae; rosids; malvids; Brassicales; Brassicaceae; Camelineae; Arabidopsis	.	TRINITY_DN40907_c0_g2_i1.p1	369-2303[+]	ZDHC3_ARATH^ZDHC3_ARATH^Q:1-644,H:1-565^53.75%ID^E:0^RecName: Full=Protein S-acyltransferase 21;^Eukaryota; Viridiplantae; Streptophyta; Embryophyta; Tracheophyta; Spermatophyta; Magnoliophyta; eudicotyledons; Gunneridae; Pentapetalae; rosids; malvids; Brassicales; Brassicaceae; Camelineae; Arabidopsis	PF01529.17^zf-DHHC^DHHC palmitoyltransferase^151-288^E:9.1e-34	.	.	COG5273^Zinc finger, DHHC-type containing	KEGG:ath:AT2G33640`KO:K18932	GO:0016021^cellular_component^integral component of membrane`GO:0005886^cellular_component^plasma membrane`GO:0019706^molecular_function^protein-cysteine S-palmitoyltransferase activity`GO:0008270^molecular_function^zinc ion binding	GO:0008270^molecular_function^zinc ion binding	.	.
TRINITY_DN47329_c0_g1	roots S.abrotanoides	roots S. yangii	1.12275	8.21086e+09	0.000195217418064875	TRINITY_DN47329_c0_g1_i7	.	.	TRINITY_DN47329_c0_g1_i7.p1	409-945[-]	R1A6_SOLDE^R1A6_SOLDE^Q:6-154,H:1085-1228^33.55%ID^E:2e-10^RecName: Full=Putative late blight resistance protein homolog R1A-6;^Eukaryota; Viridiplantae; Streptophyta; Embryophyta; Tracheophyta; Spermatophyta; Magnoliophyta; eudicotyledons; Gunneridae; Pentapetalae; asterids; lamiids; Solanales; Solanaceae; Solanoideae; Solaneae; Solanum	.	.	.	.	.	GO:0005737^cellular_component^cytoplasm`GO:0016020^cellular_component^membrane`GO:0043531^molecular_function^ADP binding`GO:0005524^molecular_function^ATP binding`GO:0009626^biological_process^plant-type hypersensitive response	.	.	.
TRINITY_DN32637_c0_g1	roots S.abrotanoides	roots S. yangii	1.12155	0.00769651522630669	0.0136512621048839	TRINITY_DN32637_c0_g1_i2	RGAP2_ARATH^RGAP2_ARATH^Q:1533-766,H:39-298^74.71%ID^E:2e-135^RecName: Full=Rho GTPase-activating protein 2;^Eukaryota; Viridiplantae; Streptophyta; Embryophyta; Tracheophyta; Spermatophyta; Magnoliophyta; eudicotyledons; Gunneridae; Pentapetalae; rosids; malvids; Brassicales; Brassicaceae; Camelineae; Arabidopsis	.	TRINITY_DN32637_c0_g1_i2.p1	355-1608[-]	RGAP2_ARATH^RGAP2_ARATH^Q:26-399,H:39-430^56.27%ID^E:1e-142^RecName: Full=Rho GTPase-activating protein 2;^Eukaryota; Viridiplantae; Streptophyta; Embryophyta; Tracheophyta; Spermatophyta; Magnoliophyta; eudicotyledons; Gunneridae; Pentapetalae; rosids; malvids; Brassicales; Brassicaceae; Camelineae; Arabidopsis	PF00786.25^PBD^P21-Rho-binding domain^62-89^E:0.00011`PF00620.24^RhoGAP^RhoGAP domain^125-260^E:6.5e-18	.	.	ENOG410XRR2^rho GTPase activating protein	KEGG:ath:AT4G03100	GO:0005096^molecular_function^GTPase activator activity`GO:0007165^biological_process^signal transduction	GO:0007165^biological_process^signal transduction	.	.
TRINITY_DN45685_c0_g1	roots S.abrotanoides	roots S. yangii	1.12143	0.00435533729349032	0.00808104650490823	TRINITY_DN45685_c0_g1_i1	U86A1_ARATH^U86A1_ARATH^Q:2384-960,H:1-477^61.95%ID^E:0^RecName: Full=UDP-glycosyltransferase 86A1;^Eukaryota; Viridiplantae; Streptophyta; Embryophyta; Tracheophyta; Spermatophyta; Magnoliophyta; eudicotyledons; Gunneridae; Pentapetalae; rosids; malvids; Brassicales; Brassicaceae; Camelineae; Arabidopsis`U86A1_ARATH^U86A1_ARATH^Q:5-625,H:272-477^54.11%ID^E:3e-70^RecName: Full=UDP-glycosyltransfe…	.	TRINITY_DN45685_c0_g1_i1.p1	846-2480[-]	U86A1_ARATH^U86A1_ARATH^Q:33-507,H:1-477^61.95%ID^E:0^RecName: Full=UDP-glycosyltransferase 86A1;^Eukaryota; Viridiplantae; Streptophyta; Embryophyta; Tracheophyta; Spermatophyta; Magnoliophyta; eudicotyledons; Gunneridae; Pentapetalae; rosids; malvids; Brassicales; Brassicaceae; Camelineae; Arabidopsis	PF00201.15^UDPGT^UDP-glucoronosyl and UDP-glucosyl transferase^314-464^E:2.4e-21	.	.	COG1819^Transferase	KEGG:ath:AT2G36970	GO:0016758^molecular_function^transferase activity, transferring hexosyl groups	GO:0016758^molecular_function^transferase activity, transferring hexosyl groups`GO:0008152^biological_process^metabolic process	.	.
TRINITY_DN46077_c1_g2	roots S.abrotanoides	roots S. yangii	1.1195	0.00660149918667901	0.0118398156990178	TRINITY_DN46077_c1_g2_i1	CSE_ARATH^CSE_ARATH^Q:1136-267,H:35-324^31.62%ID^E:9e-45^RecName: Full=Caffeoylshikimate esterase;^Eukaryota; Viridiplantae; Streptophyta; Embryophyta; Tracheophyta; Spermatophyta; Magnoliophyta; eudicotyledons; Gunneridae; Pentapetalae; rosids; malvids; Brassicales; Brassicaceae; Camelineae; Arabidopsis	.	TRINITY_DN46077_c1_g2_i1.p1	180-1154[-]	CSE_ARATH^CSE_ARATH^Q:7-296,H:35-324^31.62%ID^E:4e-46^RecName: Full=Caffeoylshikimate esterase;^Eukaryota; Viridiplantae; Streptophyta; Embryophyta; Tracheophyta; Spermatophyta; Magnoliophyta; eudicotyledons; Gunneridae; Pentapetalae; rosids; malvids; Brassicales; Brassicaceae; Camelineae; Arabidopsis	PF12146.5^Hydrolase_4^Serine aminopeptidase, S33^35-272^E:1.4e-62`PF00561.17^Abhydrolase_1^alpha/beta hydrolase fold^40-158^E:7.9e-09`PF12697.4^Abhydrolase_6^Alpha/beta hydrolase family^40-271^E:2.8e-09	.	.	COG2267^alpha beta hydrolase fold	KEGG:ath:AT1G52760`KO:K18368	GO:0005886^cellular_component^plasma membrane`GO:0009506^cellular_component^plasmodesma`GO:0003846^molecular_function^2-acylglycerol O-acyltransferase activity`GO:0090430^molecular_function^caffeoyl-CoA: alcohol caffeoyl transferase activity`GO:0016787^molecular_function^hydrolase activity`GO:0004622^molecular_function^lysophospholipase activity`GO:0009809^biological_process^lignin biosynthetic p…	.	.	.
TRINITY_DN41948_c0_g2	roots S.abrotanoides	roots S. yangii	1.11887	0.00047365659552849	0.00101975951114667	TRINITY_DN41948_c0_g2_i1	PLP2_ARATH^PLP2_ARATH^Q:1226-63,H:7-394^58.42%ID^E:1e-157^RecName: Full=Patatin-like protein 2;^Eukaryota; Viridiplantae; Streptophyta; Embryophyta; Tracheophyta; Spermatophyta; Magnoliophyta; eudicotyledons; Gunneridae; Pentapetalae; rosids; malvids; Brassicales; Brassicaceae; Camelineae; Arabidopsis	.	TRINITY_DN41948_c0_g2_i1.p1	3-1250[-]	PLP2_ARATH^PLP2_ARATH^Q:9-396,H:7-394^58.42%ID^E:3e-158^RecName: Full=Patatin-like protein 2;^Eukaryota; Viridiplantae; Streptophyta; Embryophyta; Tracheophyta; Spermatophyta; Magnoliophyta; eudicotyledons; Gunneridae; Pentapetalae; rosids; malvids; Brassicales; Brassicaceae; Camelineae; Arabidopsis	PF01734.19^Patatin^Patatin-like phospholipase^23-228^E:1.2e-24	.	.	COG3621^Patatin group	KEGG:ath:AT2G26560	GO:0005737^cellular_component^cytoplasm`GO:0016020^cellular_component^membrane`GO:0047372^molecular_function^acylglycerol lipase activity`GO:0016298^molecular_function^lipase activity`GO:0004620^molecular_function^phospholipase activity`GO:0071456^biological_process^cellular response to hypoxia`GO:0051607^biological_process^defense response to virus`GO:0016042^biological_process^lipid catabolic p…	GO:0006629^biological_process^lipid metabolic process	.	.
TRINITY_DN40913_c0_g1	roots S.abrotanoides	roots S. yangii	1.11211	0.00893067713196313	0.0156429712296412	TRINITY_DN40913_c0_g1_i2	POK1_ARATH^POK1_ARATH^Q:202-3477,H:14-1048^52.19%ID^E:0^RecName: Full=Phragmoplast orienting kinesin-1;^Eukaryota; Viridiplantae; Streptophyta; Embryophyta; Tracheophyta; Spermatophyta; Magnoliophyta; eudicotyledons; Gunneridae; Pentapetalae; rosids; malvids; Brassicales; Brassicaceae; Camelineae; Arabidopsis`POK1_ARATH^POK1_ARATH^Q:3685-6279,H:1214-2066^40.77%ID^E:9e-157^RecName: Full=Phragmopla…	.	TRINITY_DN40913_c0_g1_i2.p1	163-6303[+]	POK1_ARATH^POK1_ARATH^Q:14-1105,H:14-1048^52.64%ID^E:0^RecName: Full=Phragmoplast orienting kinesin-1;^Eukaryota; Viridiplantae; Streptophyta; Embryophyta; Tracheophyta; Spermatophyta; Magnoliophyta; eudicotyledons; Gunneridae; Pentapetalae; rosids; malvids; Brassicales; Brassicaceae; Camelineae; Arabidopsis`POK1_ARATH^POK1_ARATH^Q:1175-2039,H:1214-2066^40.77%ID^E:2e-166^RecName: Full=Phragmoplas…	PF16796.2^Microtub_bd^Microtubule binding^162-314^E:5.4e-22`PF00225.20^Kinesin^Kinesin motor domain^168-499^E:9.6e-109`PF06548.8^Kinesin-related^Kinesin-related^572-752^E:6.5e-18`PF12711.4^Kinesin-relat_1^Kinesin motor^633-718^E:2.6e-29	.	.	COG5059^Kinesin family member	KEGG:ath:AT3G17360`KO:K10400	GO:0005871^cellular_component^kinesin complex`GO:0005874^cellular_component^microtubule`GO:0009524^cellular_component^phragmoplast`GO:0005524^molecular_function^ATP binding`GO:0016887^molecular_function^ATPase activity`GO:0003777^molecular_function^microtubule motor activity`GO:0000911^biological_process^cytokinesis by cell plate formation`GO:0007018^biological_process^microtubule-based movement`…	GO:0008017^molecular_function^microtubule binding`GO:0003777^molecular_function^microtubule motor activity`GO:0005524^molecular_function^ATP binding`GO:0007018^biological_process^microtubule-based movement	.	.
TRINITY_DN45142_c6_g1	roots S.abrotanoides	roots S. yangii	1.10896	0.000304968273487255	0.000673925856493784	TRINITY_DN45142_c6_g1_i11	.	.	TRINITY_DN45142_c6_g1_i11.p1	1-822[+]	GRP3_DAUCA^GRP3_DAUCA^Q:31-84,H:27-86^63.33%ID^E:5e-11^RecName: Full=Glycine-rich protein A3;^Eukaryota; Viridiplantae; Streptophyta; Embryophyta; Tracheophyta; Spermatophyta; Magnoliophyta; eudicotyledons; Gunneridae; Pentapetalae; asterids; campanulids; Apiales; Apiaceae; Apioideae; Scandiceae; Daucinae; Daucus`GRP3_DAUCA^GRP3_DAUCA^Q:16-67,H:27-86^60%ID^E:1e-07^RecName: Full=Glycine-rich prote…	PF03803.12^Scramblase^Scramblase^97-262^E:3.3e-17	.	.	.	.	.	.	.	.
TRINITY_DN117452_c0_g1	roots S.abrotanoides	roots S. yangii	1.10483	0.00456859938073695	0.00844076765040568	TRINITY_DN117452_c0_g1_i1	ZAT4_ARATH^ZAT4_ARATH^Q:1173-1544,H:194-314^48.85%ID^E:5e-25^RecName: Full=Zinc finger protein ZAT4;^Eukaryota; Viridiplantae; Streptophyta; Embryophyta; Tracheophyta; Spermatophyta; Magnoliophyta; eudicotyledons; Gunneridae; Pentapetalae; rosids; malvids; Brassicales; Brassicaceae; Camelineae; Arabidopsis	.	TRINITY_DN117452_c0_g1_i1.p1	387-1598[+]	ZAT9_ARATH^ZAT9_ARATH^Q:76-381,H:1-282^26.73%ID^E:9e-24^RecName: Full=Zinc finger protein ZAT9;^Eukaryota; Viridiplantae; Streptophyta; Embryophyta; Tracheophyta; Spermatophyta; Magnoliophyta; eudicotyledons; Gunneridae; Pentapetalae; rosids; malvids; Brassicales; Brassicaceae; Camelineae; Arabidopsis	PF13912.3^zf-C2H2_6^C2H2-type zinc finger^5-28^E:1.4e-06`PF13912.3^zf-C2H2_6^C2H2-type zinc finger^80-102^E:9.9e-09`PF13912.3^zf-C2H2_6^C2H2-type zinc finger^263-287^E:5.7e-11`PF13912.3^zf-C2H2_6^C2H2-type zinc finger^322-345^E:8.3e-12	.	.	COG5048^Zinc finger protein	KEGG:ath:AT3G60580	GO:0005634^cellular_component^nucleus`GO:0046872^molecular_function^metal ion binding`GO:0003700^molecular_function^transcription factor activity, sequence-specific DNA binding`GO:0044212^molecular_function^transcription regulatory region DNA binding`GO:0006355^biological_process^regulation of transcription, DNA-templated`GO:0006351^biological_process^transcription, DNA-templated	GO:0046872^molecular_function^metal ion binding	.	.
TRINITY_DN39954_c0_g1	roots S.abrotanoides	roots S. yangii	1.10091	0.0191451872145374	0.0314353690992178	TRINITY_DN39954_c0_g1_i4	Y1341_ORYSJ^Y1341_ORYSJ^Q:599-1714,H:135-495^38.46%ID^E:3e-80^RecName: Full=B3 domain-containing protein Os01g0234100;^Eukaryota; Viridiplantae; Streptophyta; Embryophyta; Tracheophyta; Spermatophyta; Magnoliophyta; Liliopsida; Poales; Poaceae; BOP clade; Oryzoideae; Oryzeae; Oryzinae; Oryza	.	TRINITY_DN39954_c0_g1_i4.p1	599-1717[+]	Y1341_ORYSJ^Y1341_ORYSJ^Q:1-372,H:135-495^38.2%ID^E:1e-83^RecName: Full=B3 domain-containing protein Os01g0234100;^Eukaryota; Viridiplantae; Streptophyta; Embryophyta; Tracheophyta; Spermatophyta; Magnoliophyta; Liliopsida; Poales; Poaceae; BOP clade; Oryzoideae; Oryzeae; Oryzinae; Oryza	PF02362.18^B3^B3 DNA binding domain^19-107^E:6.9e-12	.	.	ENOG410YD7W^B3 domain-containing protein	KEGG:osa:4324291	GO:0005634^cellular_component^nucleus`GO:0003677^molecular_function^DNA binding`GO:0006355^biological_process^regulation of transcription, DNA-templated`GO:0006351^biological_process^transcription, DNA-templated	GO:0003677^molecular_function^DNA binding	.	.
TRINITY_DN44602_c0_g2	roots S.abrotanoides	roots S. yangii	1.10068	4.63504e+09	0.000113802849193887	TRINITY_DN44602_c0_g2_i6	POT6_ARATH^POT6_ARATH^Q:509-2836,H:1-782^74.81%ID^E:0^RecName: Full=Potassium transporter 6;^Eukaryota; Viridiplantae; Streptophyta; Embryophyta; Tracheophyta; Spermatophyta; Magnoliophyta; eudicotyledons; Gunneridae; Pentapetalae; rosids; malvids; Brassicales; Brassicaceae; Camelineae; Arabidopsis	.	TRINITY_DN44602_c0_g2_i6.p1	509-2839[+]	POT6_ARATH^POT6_ARATH^Q:1-776,H:1-782^74.81%ID^E:0^RecName: Full=Potassium transporter 6;^Eukaryota; Viridiplantae; Streptophyta; Embryophyta; Tracheophyta; Spermatophyta; Magnoliophyta; eudicotyledons; Gunneridae; Pentapetalae; rosids; malvids; Brassicales; Brassicaceae; Camelineae; Arabidopsis	PF02705.13^K_trans^K+ potassium transporter^25-602^E:1.1e-193	.	.	COG3158^Transport of potassium into the cell (By similarity)	KEGG:ath:AT1G70300`KO:K03549	GO:0016021^cellular_component^integral component of membrane`GO:0005886^cellular_component^plasma membrane`GO:0015079^molecular_function^potassium ion transmembrane transporter activity	GO:0015079^molecular_function^potassium ion transmembrane transporter activity`GO:0071805^biological_process^potassium ion transmembrane transport`GO:0016020^cellular_component^membrane	.	.
TRINITY_DN46626_c0_g5	roots S.abrotanoides	roots S. yangii	1.09857	0.00784760866664679	0.0138893777087565	TRINITY_DN46626_c0_g5_i3	Y5262_ARATH^Y5262_ARATH^Q:153-719,H:60-248^30.69%ID^E:2e-21^RecName: Full=Ankyrin repeat-containing protein At5g02620;^Eukaryota; Viridiplantae; Streptophyta; Embryophyta; Tracheophyta; Spermatophyta; Magnoliophyta; eudicotyledons; Gunneridae; Pentapetalae; rosids; malvids; Brassicales; Brassicaceae; Camelineae; Arabidopsis	.	TRINITY_DN46626_c0_g5_i3.p1	3-764[+]	Y5262_ARATH^Y5262_ARATH^Q:51-239,H:60-248^30.69%ID^E:5e-23^RecName: Full=Ankyrin repeat-containing protein At5g02620;^Eukaryota; Viridiplantae; Streptophyta; Embryophyta; Tracheophyta; Spermatophyta; Magnoliophyta; eudicotyledons; Gunneridae; Pentapetalae; rosids; malvids; Brassicales; Brassicaceae; Camelineae; Arabidopsis`Y5262_ARATH^Y5262_ARATH^Q:118-239,H:19-146^27.34%ID^E:4e-06^RecName: Full=…	PF12796.4^Ank_2^Ankyrin repeats (3 copies)^52-136^E:1.2e-06`PF12796.4^Ank_2^Ankyrin repeats (3 copies)^86-174^E:1e-10`PF13637.3^Ank_4^Ankyrin repeats (many copies)^118-167^E:7.3e-05`PF12796.4^Ank_2^Ankyrin repeats (3 copies)^149-206^E:1.5e-07`PF13606.3^Ank_3^Ankyrin repeat^149-174^E:0.0029`PF13637.3^Ank_4^Ankyrin repeats (many copies)^151-204^E:3.4e-06`PF12796.4^Ank_2^Ankyrin repeats (3 copies)^1…	.	.	COG0666^Ankyrin Repeat	KEGG:ath:AT5G02620	GO:0005783^cellular_component^endoplasmic reticulum`GO:0016021^cellular_component^integral component of membrane`GO:0005886^cellular_component^plasma membrane	GO:0005515^molecular_function^protein binding	.	.
TRINITY_DN22634_c0_g1	roots S.abrotanoides	roots S. yangii	1.09151	0.000455085864466561	0.000982578945913003	TRINITY_DN22634_c0_g1_i1	LBD1_ARATH^LBD1_ARATH^Q:794-315,H:29-189^68.9%ID^E:1e-62^RecName: Full=LOB domain-containing protein 1;^Eukaryota; Viridiplantae; Streptophyta; Embryophyta; Tracheophyta; Spermatophyta; Magnoliophyta; eudicotyledons; Gunneridae; Pentapetalae; rosids; malvids; Brassicales; Brassicaceae; Camelineae; Arabidopsis	.	TRINITY_DN22634_c0_g1_i1.p1	312-923[-]	LBD1_ARATH^LBD1_ARATH^Q:44-203,H:29-189^68.9%ID^E:3e-73^RecName: Full=LOB domain-containing protein 1;^Eukaryota; Viridiplantae; Streptophyta; Embryophyta; Tracheophyta; Spermatophyta; Magnoliophyta; eudicotyledons; Gunneridae; Pentapetalae; rosids; malvids; Brassicales; Brassicaceae; Camelineae; Arabidopsis	PF03195.11^DUF260^Protein of unknown function DUF260^48-145^E:5.7e-43	.	.	ENOG410YHTF^lob domain-containing protein	KEGG:ath:AT1G07900	GO:0005739^cellular_component^mitochondrion	.	.	.
TRINITY_DN44314_c5_g2	roots S.abrotanoides	roots S. yangii	1.08853	0.000141652983711241	0.000326561552630015	TRINITY_DN44314_c5_g2_i1	Y2559_ARATH^Y2559_ARATH^Q:2354-528,H:52-657^49.54%ID^E:1e-156^RecName: Full=Receptor-like serine/threonine-protein kinase At2g45590;^Eukaryota; Viridiplantae; Streptophyta; Embryophyta; Tracheophyta; Spermatophyta; Magnoliophyta; eudicotyledons; Gunneridae; Pentapetalae; rosids; malvids; Brassicales; Brassicaceae; Camelineae; Arabidopsis	.	TRINITY_DN44314_c5_g2_i1.p1	447-2444[-]	Y2559_ARATH^Y2559_ARATH^Q:1-665,H:10-683^50.9%ID^E:0^RecName: Full=Receptor-like serine/threonine-protein kinase At2g45590;^Eukaryota; Viridiplantae; Streptophyta; Embryophyta; Tracheophyta; Spermatophyta; Magnoliophyta; eudicotyledons; Gunneridae; Pentapetalae; rosids; malvids; Brassicales; Brassicaceae; Camelineae; Arabidopsis	PF00069.22^Pkinase^Protein kinase domain^69-246^E:4e-28`PF07714.14^Pkinase_Tyr^Protein tyrosine kinase^70-243^E:6e-22`PF00069.22^Pkinase^Protein kinase domain^520-633^E:6.2e-09`PF07714.14^Pkinase_Tyr^Protein tyrosine kinase^521-635^E:5.7e-06	.	.	COG0515^Serine Threonine protein kinase	KEGG:ath:AT2G45590	GO:0016021^cellular_component^integral component of membrane`GO:0005886^cellular_component^plasma membrane`GO:0005524^molecular_function^ATP binding`GO:0004674^molecular_function^protein serine/threonine kinase activity	GO:0004672^molecular_function^protein kinase activity`GO:0005524^molecular_function^ATP binding`GO:0006468^biological_process^protein phosphorylation	.	.
TRINITY_DN47305_c1_g11	roots S.abrotanoides	roots S. yangii	1.08785	0.0176491606236378	0.029164066295172	TRINITY_DN47305_c1_g11_i1	IRKI_ARATH^IRKI_ARATH^Q:1151-618,H:386-554^25.82%ID^E:1e-05^RecName: Full=IRK-interacting protein {ECO:0000303|PubMed:15618632};^Eukaryota; Viridiplantae; Streptophyta; Embryophyta; Tracheophyta; Spermatophyta; Magnoliophyta; eudicotyledons; Gunneridae; Pentapetalae; rosids; malvids; Brassicales; Brassicaceae; Camelineae; Arabidopsis	.	TRINITY_DN47305_c1_g11_i1.p1	579-1922[-]	IRKI_ARATH^IRKI_ARATH^Q:151-435,H:272-554^22.97%ID^E:6e-09^RecName: Full=IRK-interacting protein {ECO:0000303|PubMed:15618632};^Eukaryota; Viridiplantae; Streptophyta; Embryophyta; Tracheophyta; Spermatophyta; Magnoliophyta; eudicotyledons; Gunneridae; Pentapetalae; rosids; malvids; Brassicales; Brassicaceae; Camelineae; Arabidopsis	PF04859.9^DUF641^Plant protein of unknown function (DUF641)^60-185^E:6.4e-43	.	.	ENOG410Y9VT^expressed protein	KEGG:ath:AT5G12900	.	.	.	.
TRINITY_DN32666_c0_g1	roots S.abrotanoides	roots S. yangii	1.08784	0.00917787131636041	0.0160351004349757	TRINITY_DN32666_c0_g1_i1	BH036_ARATH^BH036_ARATH^Q:344-793,H:2-109^30.97%ID^E:4e-14^RecName: Full=Transcription factor bHLH36;^Eukaryota; Viridiplantae; Streptophyta; Embryophyta; Tracheophyta; Spermatophyta; Magnoliophyta; eudicotyledons; Gunneridae; Pentapetalae; rosids; malvids; Brassicales; Brassicaceae; Camelineae; Arabidopsis	.	TRINITY_DN32666_c0_g1_i1.p1	581-1012[+]	BH126_ARATH^BH126_ARATH^Q:2-135,H:78-215^30%ID^E:2e-11^RecName: Full=Transcription factor bHLH126;^Eukaryota; Viridiplantae; Streptophyta; Embryophyta; Tracheophyta; Spermatophyta; Magnoliophyta; eudicotyledons; Gunneridae; Pentapetalae; rosids; malvids; Brassicales; Brassicaceae; Camelineae; Arabidopsis	.	.	.	ENOG41114KF^Transcription factor	KEGG:ath:AT4G25410	GO:0005634^cellular_component^nucleus`GO:0003677^molecular_function^DNA binding`GO:0006355^biological_process^regulation of transcription, DNA-templated`GO:0006351^biological_process^transcription, DNA-templated	.	.	.
TRINITY_DN46743_c2_g3	roots S.abrotanoides	roots S. yangii	1.08594	0.00276755744221976	0.00530918795009011	TRINITY_DN46743_c2_g3_i1	E13B_PRUPE^E13B_PRUPE^Q:1184-177,H:40-349^45.99%ID^E:4e-92^RecName: Full=Glucan endo-1,3-beta-glucosidase, basic isoform;^Eukaryota; Viridiplantae; Streptophyta; Embryophyta; Tracheophyta; Spermatophyta; Magnoliophyta; eudicotyledons; Gunneridae; Pentapetalae; rosids; fabids; Rosales; Rosaceae; Maloideae; Amygdaleae; Prunus	.	TRINITY_DN46743_c2_g3_i1.p1	171-1271[-]	BGNEM_ARATH^BGNEM_ARATH^Q:12-365,H:5-334^45.96%ID^E:2e-94^RecName: Full=Probable glucan endo-1,3-beta-glucosidase At4g16260 {ECO:0000305};^Eukaryota; Viridiplantae; Streptophyta; Embryophyta; Tracheophyta; Spermatophyta; Magnoliophyta; eudicotyledons; Gunneridae; Pentapetalae; rosids; malvids; Brassicales; Brassicaceae; Camelineae; Arabidopsis	PF00332.15^Glyco_hydro_17^Glycosyl hydrolases family 17^30-365^E:9e-91	sigP:1^28^0.752^YES	.	ENOG410YAHP^glucan endo-1-3-beta-glucosidase	KEGG:ath:AT4G16260	GO:0048046^cellular_component^apoplast`GO:0005618^cellular_component^cell wall`GO:0005615^cellular_component^extracellular space`GO:0005774^cellular_component^vacuolar membrane`GO:0042973^molecular_function^glucan endo-1,3-beta-D-glucosidase activity`GO:0005975^biological_process^carbohydrate metabolic process`GO:0009817^biological_process^defense response to fungus, incompatible interaction`GO:0…	GO:0004553^molecular_function^hydrolase activity, hydrolyzing O-glycosyl compounds`GO:0005975^biological_process^carbohydrate metabolic process	.	.
TRINITY_DN47299_c0_g3	roots S.abrotanoides	roots S. yangii	1.08045	0.00692094237295958	0.0123619542826097	TRINITY_DN47299_c0_g3_i4	Y4230_ARATH^Y4230_ARATH^Q:305-3,H:633-733^82.18%ID^E:8e-52^RecName: Full=G-type lectin S-receptor-like serine/threonine-protein kinase At4g03230;^Eukaryota; Viridiplantae; Streptophyta; Embryophyta; Tracheophyta; Spermatophyta; Magnoliophyta; eudicotyledons; Gunneridae; Pentapetalae; rosids; malvids; Brassicales; Brassicaceae; Camelineae; Arabidopsis	.	TRINITY_DN47299_c0_g3_i4.p1	3-308[-]	Y4230_ARATH^Y4230_ARATH^Q:2-102,H:633-733^82.18%ID^E:7e-52^RecName: Full=G-type lectin S-receptor-like serine/threonine-protein kinase At4g03230;^Eukaryota; Viridiplantae; Streptophyta; Embryophyta; Tracheophyta; Spermatophyta; Magnoliophyta; eudicotyledons; Gunneridae; Pentapetalae; rosids; malvids; Brassicales; Brassicaceae; Camelineae; Arabidopsis	PF00069.22^Pkinase^Protein kinase domain^2-100^E:1.5e-26`PF07714.14^Pkinase_Tyr^Protein tyrosine kinase^2-99^E:1.2e-25	.	.	COG0515^Serine Threonine protein kinase	KEGG:ath:AT4G03230	GO:0016021^cellular_component^integral component of membrane`GO:0005886^cellular_component^plasma membrane`GO:0005524^molecular_function^ATP binding`GO:0005516^molecular_function^calmodulin binding`GO:0030246^molecular_function^carbohydrate binding`GO:0004674^molecular_function^protein serine/threonine kinase activity`GO:0048544^biological_process^recognition of pollen	GO:0004672^molecular_function^protein kinase activity`GO:0005524^molecular_function^ATP binding`GO:0006468^biological_process^protein phosphorylation	.	.
TRINITY_DN43952_c0_g1	roots S.abrotanoides	roots S. yangii	1.07694	0.000111823074171229	0.000260979662163239	TRINITY_DN43952_c0_g1_i2	DUR3_ARATH^DUR3_ARATH^Q:2515-356,H:3-703^73.66%ID^E:0^RecName: Full=Urea-proton symporter DUR3;^Eukaryota; Viridiplantae; Streptophyta; Embryophyta; Tracheophyta; Spermatophyta; Magnoliophyta; eudicotyledons; Gunneridae; Pentapetalae; rosids; malvids; Brassicales; Brassicaceae; Camelineae; Arabidopsis	.	TRINITY_DN43952_c0_g1_i2.p1	329-1588[-]	DUR3_ARATH^DUR3_ARATH^Q:1-411,H:289-703^72.84%ID^E:0^RecName: Full=Urea-proton symporter DUR3;^Eukaryota; Viridiplantae; Streptophyta; Embryophyta; Tracheophyta; Spermatophyta; Magnoliophyta; eudicotyledons; Gunneridae; Pentapetalae; rosids; malvids; Brassicales; Brassicaceae; Camelineae; Arabidopsis	PF00474.14^SSF^Sodium:solute symporter family^38-208^E:6.2e-11	.	.	COG0591^symporter	KEGG:ath:AT5G45380	GO:0016021^cellular_component^integral component of membrane`GO:0005886^cellular_component^plasma membrane`GO:0015293^molecular_function^symporter activity`GO:0015204^molecular_function^urea transmembrane transporter activity`GO:0071918^biological_process^urea transmembrane transport	GO:0005215^molecular_function^transporter activity`GO:0006810^biological_process^transport`GO:0055085^biological_process^transmembrane transport`GO:0016020^cellular_component^membrane	.	.
TRINITY_DN103512_c0_g1	roots S.abrotanoides	roots S. yangii	1.07518	0.00397700042099691	0.00742690607960666	TRINITY_DN103512_c0_g1_i1	MIZ1_ARATH^MIZ1_ARATH^Q:631-146,H:127-297^47.13%ID^E:2e-43^RecName: Full=Protein MIZU-KUSSEI 1;^Eukaryota; Viridiplantae; Streptophyta; Embryophyta; Tracheophyta; Spermatophyta; Magnoliophyta; eudicotyledons; Gunneridae; Pentapetalae; rosids; malvids; Brassicales; Brassicaceae; Camelineae; Arabidopsis	.	TRINITY_DN103512_c0_g1_i1.p1	143-850[-]	MIZ1_ARATH^MIZ1_ARATH^Q:74-235,H:127-297^47.13%ID^E:5e-44^RecName: Full=Protein MIZU-KUSSEI 1;^Eukaryota; Viridiplantae; Streptophyta; Embryophyta; Tracheophyta; Spermatophyta; Magnoliophyta; eudicotyledons; Gunneridae; Pentapetalae; rosids; malvids; Brassicales; Brassicaceae; Camelineae; Arabidopsis	PF04759.10^DUF617^Protein of unknown function, DUF617^76-234^E:5.1e-55	.	.	ENOG4111IZ9^DUF617 domain containing protein	KEGG:ath:AT2G41660	GO:0032541^cellular_component^cortical endoplasmic reticulum`GO:0005737^cellular_component^cytoplasm`GO:0005783^cellular_component^endoplasmic reticulum`GO:0005789^cellular_component^endoplasmic reticulum membrane`GO:0016020^cellular_component^membrane`GO:0009658^biological_process^chloroplast organization`GO:0010274^biological_process^hydrotropism	.	.	.
TRINITY_DN44540_c2_g2	roots S.abrotanoides	roots S. yangii	1.07358	0.0213552200610453	0.0347375096772235	TRINITY_DN44540_c2_g2_i1	.	.	TRINITY_DN44540_c2_g2_i1.p1	279-854[-]	LHWL1_ARATH^LHWL1_ARATH^Q:50-170,H:3-97^29.84%ID^E:4e-06^RecName: Full=Transcription factor EMB1444;^Eukaryota; Viridiplantae; Streptophyta; Embryophyta; Tracheophyta; Spermatophyta; Magnoliophyta; eudicotyledons; Gunneridae; Pentapetalae; rosids; malvids; Brassicales; Brassicaceae; Camelineae; Arabidopsis	PF14215.3^bHLH-MYC_N^bHLH-MYC and R2R3-MYB transcription factors N-terminal^52-175^E:6e-20	.	.	ENOG410Z7Z7^Pentatricopeptide repeat-containing protein	.	GO:0005634^cellular_component^nucleus`GO:0003677^molecular_function^DNA binding`GO:0006355^biological_process^regulation of transcription, DNA-templated`GO:0048364^biological_process^root development`GO:0006351^biological_process^transcription, DNA-templated	.	.	.
TRINITY_DN44114_c2_g2	roots S.abrotanoides	roots S. yangii	1.07195	0.0138008694247609	0.0233278942890045	TRINITY_DN44114_c2_g2_i2	PGP1B_ARATH^PGP1B_ARATH^Q:801-448,H:210-328^68.8%ID^E:1e-42^RecName: Full=Phosphoglycolate phosphatase 1B, chloroplastic;^Eukaryota; Viridiplantae; Streptophyta; Embryophyta; Tracheophyta; Spermatophyta; Magnoliophyta; eudicotyledons; Gunneridae; Pentapetalae; rosids; malvids; Brassicales; Brassicaceae; Camelineae; Arabidopsis`PGP1B_ARATH^PGP1B_ARATH^Q:383-273,H:326-362^75.68%ID^E:1e-42^RecName: …	.	TRINITY_DN44114_c2_g2_i2.p1	340-642[-]	PGP1B_ARATH^PGP1B_ARATH^Q:1-65,H:264-328^90.77%ID^E:1e-33^RecName: Full=Phosphoglycolate phosphatase 1B, chloroplastic;^Eukaryota; Viridiplantae; Streptophyta; Embryophyta; Tracheophyta; Spermatophyta; Magnoliophyta; eudicotyledons; Gunneridae; Pentapetalae; rosids; malvids; Brassicales; Brassicaceae; Camelineae; Arabidopsis	PF13242.3^Hydrolase_like^HAD-hyrolase-like^16-66^E:8.4e-18`PF13419.3^HAD_2^Haloacid dehalogenase-like hydrolase^17-62^E:2e-05`PF09419.7^PGP_phosphatase^Mitochondrial PGP phosphatase^23-59^E:0.00026	.	.	COG0647^Hydrolase	KEGG:ath:AT5G36700`KEGG:ath:AT5G36790`KO:K19269	GO:0009507^cellular_component^chloroplast`GO:0008967^molecular_function^phosphoglycolate phosphatase activity`GO:0009853^biological_process^photorespiration	.	.	.
TRINITY_DN46930_c0_g1	roots S.abrotanoides	roots S. yangii	1.07094	0.000424117132245316	0.000919408549310759	TRINITY_DN46930_c0_g1_i9	.	.	TRINITY_DN46930_c0_g1_i9.p1	2-385[-]	DRL45_ARATH^DRL45_ARATH^Q:19-128,H:87-207^27.56%ID^E:2e-06^RecName: Full=Probable disease resistance protein RDL6;^Eukaryota; Viridiplantae; Streptophyta; Embryophyta; Tracheophyta; Spermatophyta; Magnoliophyta; eudicotyledons; Gunneridae; Pentapetalae; rosids; malvids; Brassicales; Brassicaceae; Camelineae; Arabidopsis	PF00931.19^NB-ARC^NB-ARC domain^90-127^E:3.6e-08	.	.	COG4886^leucine Rich Repeat	KEGG:ath:AT1G58848`KEGG:ath:AT1G59218	GO:0043531^molecular_function^ADP binding`GO:0005524^molecular_function^ATP binding`GO:0006952^biological_process^defense response	GO:0043531^molecular_function^ADP binding	.	.
TRINITY_DN44781_c3_g4	roots S.abrotanoides	roots S. yangii	1.06994	0.0285075993332615	0.0452394407321327	TRINITY_DN44781_c3_g4_i3	CESA7_ORYSJ^CESA7_ORYSJ^Q:133-978,H:769-1063^82.37%ID^E:4e-155^RecName: Full=Cellulose synthase A catalytic subunit 7 [UDP-forming];^Eukaryota; Viridiplantae; Streptophyta; Embryophyta; Tracheophyta; Spermatophyta; Magnoliophyta; Liliopsida; Poales; Poaceae; BOP clade; Oryzoideae; Oryzeae; Oryzinae; Oryza	.	TRINITY_DN44781_c3_g4_i3.p1	451-978[+]	CESA4_ARATH^CESA4_ARATH^Q:1-176,H:861-1049^83.07%ID^E:8e-102^RecName: Full=Cellulose synthase A catalytic subunit 4 [UDP-forming];^Eukaryota; Viridiplantae; Streptophyta; Embryophyta; Tracheophyta; Spermatophyta; Magnoliophyta; eudicotyledons; Gunneridae; Pentapetalae; rosids; malvids; Brassicales; Brassicaceae; Camelineae; Arabidopsis	PF03552.11^Cellulose_synt^Cellulose synthase^1-169^E:2.8e-79	sigP:1^17^0.551^YES	.	COG1215^Glycosyl transferase, family 2	KEGG:ath:AT5G44030`KO:K10999	GO:0016021^cellular_component^integral component of membrane`GO:0005886^cellular_component^plasma membrane`GO:0016760^molecular_function^cellulose synthase (UDP-forming) activity`GO:0046872^molecular_function^metal ion binding`GO:0071555^biological_process^cell wall organization`GO:0030244^biological_process^cellulose biosynthetic process`GO:0042742^biological_process^defense response to bacteriu…	GO:0016760^molecular_function^cellulose synthase (UDP-forming) activity`GO:0030244^biological_process^cellulose biosynthetic process`GO:0016020^cellular_component^membrane	.	.
TRINITY_DN44390_c1_g2	roots S.abrotanoides	roots S. yangii	1.06917	0.00343392725833249	0.00648771103507747	TRINITY_DN44390_c1_g2_i1	DR206_PEA^DR206_PEA^Q:108-587,H:26-184^65%ID^E:7e-74^RecName: Full=Disease resistance response protein 206;^Eukaryota; Viridiplantae; Streptophyta; Embryophyta; Tracheophyta; Spermatophyta; Magnoliophyta; eudicotyledons; Gunneridae; Pentapetalae; rosids; fabids; Fabales; Fabaceae; Papilionoideae; Fabeae; Pisum	.	TRINITY_DN44390_c1_g2_i1.p1	39-590[+]	DR206_PEA^DR206_PEA^Q:1-183,H:1-184^60.54%ID^E:5e-78^RecName: Full=Disease resistance response protein 206;^Eukaryota; Viridiplantae; Streptophyta; Embryophyta; Tracheophyta; Spermatophyta; Magnoliophyta; eudicotyledons; Gunneridae; Pentapetalae; rosids; fabids; Fabales; Fabaceae; Papilionoideae; Fabeae; Pisum	PF03018.11^Dirigent^Dirigent-like protein^30-177^E:2.7e-37	sigP:1^20^0.827^YES	.	.	.	GO:0048046^cellular_component^apoplast`GO:0006952^biological_process^defense response`GO:0009607^biological_process^response to biotic stimulus	.	.	.
TRINITY_DN45912_c2_g1	roots S.abrotanoides	roots S. yangii	1.05633	0.000141145078578745	0.000325417496540038	TRINITY_DN45912_c2_g1_i1	Y5977_ARATH^Y5977_ARATH^Q:278-3034,H:31-942^54.59%ID^E:0^RecName: Full=Probable leucine-rich repeat receptor-like protein kinase At5g49770;^Eukaryota; Viridiplantae; Streptophyta; Embryophyta; Tracheophyta; Spermatophyta; Magnoliophyta; eudicotyledons; Gunneridae; Pentapetalae; rosids; malvids; Brassicales; Brassicaceae; Camelineae; Arabidopsis	.	TRINITY_DN45912_c2_g1_i1.p1	194-3058[+]	Y5977_ARATH^Y5977_ARATH^Q:17-947,H:19-942^54.32%ID^E:0^RecName: Full=Probable leucine-rich repeat receptor-like protein kinase At5g49770;^Eukaryota; Viridiplantae; Streptophyta; Embryophyta; Tracheophyta; Spermatophyta; Magnoliophyta; eudicotyledons; Gunneridae; Pentapetalae; rosids; malvids; Brassicales; Brassicaceae; Camelineae; Arabidopsis	PF00069.22^Pkinase^Protein kinase domain^633-899^E:5.6e-47`PF07714.14^Pkinase_Tyr^Protein tyrosine kinase^636-900^E:1.4e-47	sigP:1^22^0.848^YES	.	COG0515^Serine Threonine protein kinase`COG4886^leucine Rich Repeat	KEGG:ath:AT5G49770	GO:0016021^cellular_component^integral component of membrane`GO:0005524^molecular_function^ATP binding`GO:0004674^molecular_function^protein serine/threonine kinase activity	GO:0004672^molecular_function^protein kinase activity`GO:0005524^molecular_function^ATP binding`GO:0006468^biological_process^protein phosphorylation	.	.
TRINITY_DN47399_c4_g2	roots S.abrotanoides	roots S. yangii	1.05511	0.00103362666029672	0.00211269659951358	TRINITY_DN47399_c4_g2_i3	Y5262_ARATH^Y5262_ARATH^Q:781-170,H:192-413^23.79%ID^E:5e-06^RecName: Full=Ankyrin repeat-containing protein At5g02620;^Eukaryota; Viridiplantae; Streptophyta; Embryophyta; Tracheophyta; Spermatophyta; Magnoliophyta; eudicotyledons; Gunneridae; Pentapetalae; rosids; malvids; Brassicales; Brassicaceae; Camelineae; Arabidopsis	.	TRINITY_DN47399_c4_g2_i3.p1	2-895[-]	Y3236_ARATH^Y3236_ARATH^Q:39-293,H:265-520^22.63%ID^E:1e-07^RecName: Full=Ankyrin repeat-containing protein At3g12360;^Eukaryota; Viridiplantae; Streptophyta; Embryophyta; Tracheophyta; Spermatophyta; Magnoliophyta; eudicotyledons; Gunneridae; Pentapetalae; rosids; malvids; Brassicales; Brassicaceae; Camelineae; Arabidopsis	PF13962.3^PGG^Domain of unknown function^182-292^E:1.9e-16	.	.	COG0666^Ankyrin Repeat	KEGG:ath:AT3G12360	GO:0016021^cellular_component^integral component of membrane`GO:0005634^cellular_component^nucleus`GO:0005886^cellular_component^plasma membrane`GO:0034613^biological_process^cellular protein localization`GO:0009651^biological_process^response to salt stress	.	.	.
TRINITY_DN44253_c0_g1	roots S.abrotanoides	roots S. yangii	1.05193	0.000568618301349544	0.00120985104767039	TRINITY_DN44253_c0_g1_i6	KNAT6_ARATH^KNAT6_ARATH^Q:905-114,H:7-275^53.6%ID^E:9e-66^RecName: Full=Homeobox protein knotted-1-like 6;^Eukaryota; Viridiplantae; Streptophyta; Embryophyta; Tracheophyta; Spermatophyta; Magnoliophyta; eudicotyledons; Gunneridae; Pentapetalae; rosids; malvids; Brassicales; Brassicaceae; Camelineae; Arabidopsis`KNAT6_ARATH^KNAT6_ARATH^Q:99-1,H:276-308^81.82%ID^E:9e-66^RecName: Full=Homeobox prot…	.	TRINITY_DN44253_c0_g1_i6.p1	93-860[-]	KNAT6_ARATH^KNAT6_ARATH^Q:1-249,H:21-275^59.32%ID^E:2e-88^RecName: Full=Homeobox protein knotted-1-like 6;^Eukaryota; Viridiplantae; Streptophyta; Embryophyta; Tracheophyta; Spermatophyta; Magnoliophyta; eudicotyledons; Gunneridae; Pentapetalae; rosids; malvids; Brassicales; Brassicaceae; Camelineae; Arabidopsis	PF03790.10^KNOX1^KNOX1 domain^70-110^E:1.4e-20`PF03791.10^KNOX2^KNOX2 domain^123-168^E:1.7e-24`PF03789.10^ELK^ELK domain^198-219^E:8.3e-05	.	.	ENOG410XPMQ^homeobox	KEGG:ath:AT1G23380	GO:0005634^cellular_component^nucleus`GO:0043565^molecular_function^sequence-specific DNA binding`GO:0003700^molecular_function^transcription factor activity, sequence-specific DNA binding`GO:0010073^biological_process^meristem maintenance`GO:0006355^biological_process^regulation of transcription, DNA-templated	GO:0003677^molecular_function^DNA binding`GO:0005634^cellular_component^nucleus	.	.
TRINITY_DN43866_c3_g1	roots S.abrotanoides	roots S. yangii	1.04999	0.00035644463647497	0.000780702327173092	TRINITY_DN43866_c3_g1_i10	CAX5_ARATH^CAX5_ARATH^Q:2109-1249,H:125-404^54.86%ID^E:2e-70^RecName: Full=Vacuolar cation/proton exchanger 5;^Eukaryota; Viridiplantae; Streptophyta; Embryophyta; Tracheophyta; Spermatophyta; Magnoliophyta; eudicotyledons; Gunneridae; Pentapetalae; rosids; malvids; Brassicales; Brassicaceae; Camelineae; Arabidopsis`CAX5_ARATH^CAX5_ARATH^Q:735-523,H:369-439^77.46%ID^E:2e-26^RecName: Full=Vacuolar…	.	TRINITY_DN43866_c3_g1_i10.p1	1390-2052[-]	CAX5_ARATH^CAX5_ARATH^Q:1-206,H:144-350^71.01%ID^E:2e-96^RecName: Full=Vacuolar cation/proton exchanger 5;^Eukaryota; Viridiplantae; Streptophyta; Embryophyta; Tracheophyta; Spermatophyta; Magnoliophyta; eudicotyledons; Gunneridae; Pentapetalae; rosids; malvids; Brassicales; Brassicaceae; Camelineae; Arabidopsis	PF01699.21^Na_Ca_ex^Sodium/calcium exchanger protein^3-110^E:8.7e-09`PF01699.21^Na_Ca_ex^Sodium/calcium exchanger protein^145-207^E:8.7e-06	.	.	COG0387^Calcium Proton	KEGG:ath:AT1G55730`KO:K07300	GO:0016021^cellular_component^integral component of membrane`GO:0005774^cellular_component^vacuolar membrane`GO:0015369^molecular_function^calcium:proton antiporter activity	GO:0055085^biological_process^transmembrane transport`GO:0016021^cellular_component^integral component of membrane	.	.
TRINITY_DN8456_c0_g1	roots S.abrotanoides	roots S. yangii	1.04732	0.00010327183355808	0.000242114306212982	TRINITY_DN8456_c0_g1_i1	ARFR_ORYSJ^ARFR_ORYSJ^Q:71-1222,H:299-699^54.09%ID^E:2e-124^RecName: Full=Auxin response factor 18;^Eukaryota; Viridiplantae; Streptophyta; Embryophyta; Tracheophyta; Spermatophyta; Magnoliophyta; Liliopsida; Poales; Poaceae; BOP clade; Oryzoideae; Oryzeae; Oryzinae; Oryza	.	TRINITY_DN8456_c0_g1_i1.p1	2-1228[+]	ARFR_ORYSJ^ARFR_ORYSJ^Q:4-406,H:279-698^54.5%ID^E:1e-140^RecName: Full=Auxin response factor 18;^Eukaryota; Viridiplantae; Streptophyta; Embryophyta; Tracheophyta; Spermatophyta; Magnoliophyta; Liliopsida; Poales; Poaceae; BOP clade; Oryzoideae; Oryzeae; Oryzinae; Oryza	PF06507.10^Auxin_resp^Auxin response factor^17-100^E:6.1e-32	.	.	ENOG410ZZ2C^auxin response factor	KEGG:osa:4341882	GO:0005634^cellular_component^nucleus`GO:0003677^molecular_function^DNA binding`GO:0009734^biological_process^auxin-activated signaling pathway`GO:0006355^biological_process^regulation of transcription, DNA-templated`GO:0006351^biological_process^transcription, DNA-templated	GO:0003677^molecular_function^DNA binding`GO:0006355^biological_process^regulation of transcription, DNA-templated`GO:0009725^biological_process^response to hormone`GO:0005634^cellular_component^nucleus	.	.
TRINITY_DN43713_c2_g2	roots S.abrotanoides	roots S. yangii	1.04651	0.00792826478166141	0.0140222589102672	TRINITY_DN43713_c2_g2_i1	MAVI_CUCPE^MAVI_CUCPE^Q:579-262,H:3-108^49.06%ID^E:1e-31^RecName: Full=Mavicyanin;^Eukaryota; Viridiplantae; Streptophyta; Embryophyta; Tracheophyta; Spermatophyta; Magnoliophyta; eudicotyledons; Gunneridae; Pentapetalae; rosids; fabids; Cucurbitales; Cucurbitaceae; Cucurbiteae; Cucurbita	.	TRINITY_DN43713_c2_g2_i1.p1	118-636[-]	MAVI_CUCPE^MAVI_CUCPE^Q:20-125,H:3-108^49.06%ID^E:3e-33^RecName: Full=Mavicyanin;^Eukaryota; Viridiplantae; Streptophyta; Embryophyta; Tracheophyta; Spermatophyta; Magnoliophyta; eudicotyledons; Gunneridae; Pentapetalae; rosids; fabids; Cucurbitales; Cucurbitaceae; Cucurbiteae; Cucurbita	PF02298.14^Cu_bind_like^Plastocyanin-like domain^29-112^E:4.6e-30	sigP:1^18^0.754^YES	.	.	.	GO:0009055^molecular_function^electron carrier activity`GO:0046872^molecular_function^metal ion binding`GO:0055114^biological_process^oxidation-reduction process	GO:0009055^molecular_function^electron carrier activity	.	.
TRINITY_DN46093_c3_g1	roots S.abrotanoides	roots S. yangii	1.04086	0.00554363364282426	0.0100836317696864	TRINITY_DN46093_c3_g1_i8	R1B19_SOLDE^R1B19_SOLDE^Q:543-307,H:819-898^40%ID^E:6e-10^RecName: Full=Putative late blight resistance protein homolog R1B-19;^Eukaryota; Viridiplantae; Streptophyta; Embryophyta; Tracheophyta; Spermatophyta; Magnoliophyta; eudicotyledons; Gunneridae; Pentapetalae; asterids; lamiids; Solanales; Solanaceae; Solanoideae; Solaneae; Solanum	.	TRINITY_DN46093_c3_g1_i8.p1	1-543[-]	R1B12_SOLDE^R1B12_SOLDE^Q:1-174,H:844-1031^29.53%ID^E:1e-11^RecName: Full=Putative late blight resistance protein homolog R1B-12;^Eukaryota; Viridiplantae; Streptophyta; Embryophyta; Tracheophyta; Spermatophyta; Magnoliophyta; eudicotyledons; Gunneridae; Pentapetalae; asterids; lamiids; Solanales; Solanaceae; Solanoideae; Solaneae; Solanum	.	.	.	.	.	GO:0005737^cellular_component^cytoplasm`GO:0016020^cellular_component^membrane`GO:0043531^molecular_function^ADP binding`GO:0005524^molecular_function^ATP binding`GO:0009626^biological_process^plant-type hypersensitive response	.	.	.
TRINITY_DN46173_c2_g1	roots S.abrotanoides	roots S. yangii	1.04066	0.0313664757641756	0.0493780325272878	TRINITY_DN46173_c2_g1_i3	CDC2_MAIZE^CDC2_MAIZE^Q:2050-1175,H:2-290^42.42%ID^E:1e-66^RecName: Full=Cell division control protein 2 homolog;^Eukaryota; Viridiplantae; Streptophyta; Embryophyta; Tracheophyta; Spermatophyta; Magnoliophyta; Liliopsida; Poales; Poaceae; PACMAD clade; Panicoideae; Andropogonodae; Andropogoneae; Tripsacinae; Zea`CDC2_MAIZE^CDC2_MAIZE^Q:1153-275,H:2-290^41.55%ID^E:9e-64^RecName: Full=Cell divisio…	.	TRINITY_DN46173_c2_g1_i3.p1	266-2089[-]	CDC2_MAIZE^CDC2_MAIZE^Q:313-605,H:2-290^41.55%ID^E:2e-68^RecName: Full=Cell division control protein 2 homolog;^Eukaryota; Viridiplantae; Streptophyta; Embryophyta; Tracheophyta; Spermatophyta; Magnoliophyta; Liliopsida; Poales; Poaceae; PACMAD clade; Panicoideae; Andropogonodae; Andropogoneae; Tripsacinae; Zea`CDC2_MAIZE^CDC2_MAIZE^Q:14-305,H:2-290^42.42%ID^E:1e-67^RecName: Full=Cell division co…	PF00069.22^Pkinase^Protein kinase domain^21-302^E:1.7e-61`PF07714.14^Pkinase_Tyr^Protein tyrosine kinase^22-235^E:1e-28`PF00069.22^Pkinase^Protein kinase domain^318-602^E:4e-61`PF07714.14^Pkinase_Tyr^Protein tyrosine kinase^318-540^E:5.7e-28	.	.	ENOG410XPP3^Cyclin-Dependent Kinase	KEGG:zma:542270`KO:K02206	GO:0005524^molecular_function^ATP binding`GO:0004693^molecular_function^cyclin-dependent protein serine/threonine kinase activity`GO:0008353^molecular_function^RNA polymerase II carboxy-terminal domain kinase activity`GO:0051301^biological_process^cell division`GO:0007067^biological_process^mitotic nuclear division	GO:0004672^molecular_function^protein kinase activity`GO:0005524^molecular_function^ATP binding`GO:0006468^biological_process^protein phosphorylation	.	.
TRINITY_DN43441_c4_g6	roots S.abrotanoides	roots S. yangii	1.03912	0.00118216761502139	0.00239945847241848	TRINITY_DN43441_c4_g6_i1	QKY_ARATH^QKY_ARATH^Q:1199-3511,H:289-1081^76.1%ID^E:0^RecName: Full=Protein QUIRKY {ECO:0000303|PubMed:19180193};^Eukaryota; Viridiplantae; Streptophyta; Embryophyta; Tracheophyta; Spermatophyta; Magnoliophyta; eudicotyledons; Gunneridae; Pentapetalae; rosids; malvids; Brassicales; Brassicaceae; Camelineae; Arabidopsis`QKY_ARATH^QKY_ARATH^Q:509-907,H:17-149^75.94%ID^E:4e-58^RecName: Full=Protein…	.	TRINITY_DN43441_c4_g6_i1.p1	452-3514[+]	QKY_ARATH^QKY_ARATH^Q:8-1020,H:5-1081^68.14%ID^E:0^RecName: Full=Protein QUIRKY {ECO:0000303|PubMed:19180193};^Eukaryota; Viridiplantae; Streptophyta; Embryophyta; Tracheophyta; Spermatophyta; Magnoliophyta; eudicotyledons; Gunneridae; Pentapetalae; rosids; malvids; Brassicales; Brassicaceae; Camelineae; Arabidopsis	PF00168.27^C2^C2 domain^21-116^E:6.4e-20`PF00168.27^C2^C2 domain^293-395^E:1.4e-06`PF00168.27^C2^C2 domain^453-562^E:4.8e-07`PF00168.27^C2^C2 domain^608-719^E:8.7e-23`PF08372.7^PRT_C^Plant phosphoribosyltransferase C-terminal^865-1020^E:2.2e-69	.	.	ENOG410Y912^Plant phosphoribosyltransferase C-terminal	KEGG:ath:AT1G74720	GO:0016021^cellular_component^integral component of membrane`GO:0005886^cellular_component^plasma membrane`GO:0009506^cellular_component^plasmodesma`GO:0005509^molecular_function^calcium ion binding`GO:0005544^molecular_function^calcium-dependent phospholipid binding`GO:0016757^molecular_function^transferase activity, transferring glycosyl groups`GO:0048513^biological_process^animal organ develop…	GO:0005515^molecular_function^protein binding	.	.
[truncated: 168 more rows]

## Sheet: (B) leaves SA_roots SA_DEGs
Table S3 (B). Differently expressed genes in the comparison between leaves and roots of S. abrotanoides
[truncated: 836 more rows]

[truncated: 2 more sheets: (C) leaves SY_roots SY_DEGs, (D) leaves SA_leaves SY_DEGs]
