# Supplementary material for: Comparative transcriptomics of two Salvia subg. Perovskia species contribute towards molecular background of abietane-type diterpenoid biosynthesis
Source: Sci Rep. 2024 Feb 6;14:3046. doi: 10.1038/s41598-024-53510-5 (PMC10847172; doi:10.1038/s41598-024-53510-5)
Supplement: Supplementary file 4 — Supplementary Table 4. [file 41598_2024_53510_MOESM4_ESM.xlsx]

## Sheet: DEGs in roots
Table S4. GO terms of DEGs from the comparison between roots of S. abrotanoides and roots of S. yangii
source	term_name	term_id	adjusted_p_value	term_size	query_size	intersection_size	effective_domain_size	intersections
GO:MF	protein binding	GO:0005515	0.01593289092036086	7933	69	42	21418	ELF4,CM1,CIPK5,B120,BEE1,MBD7,SCRM2,WEE1,PYM,LBD4,ATK4,POK1,JAR1,PLP2,RGA1,HTR12,UBQ11,PYL4,MSH7,KNAT6,SLAH3,FAS1,COL2,ACD6,IQD1,SHR,WEB1,HSP70,ACA9,UBC36,CRK2,PPH,FRS5,NLP7,MYB39,EFR,CAX3,TMK1,PSBB,PHL1,SRC2,CIPK2
GO:MF	DNA binding	GO:0003677	0.04624404599861384	2603	69	20	21418	BEE1,CMT1,MBD7,SCRM2,LBD4,TCX2,TOP3A,RGA1,HTR12,FEZ,MSH7,KNAT6,AHL1,COL2,SHR,GATA7,NLP7,MYB39,HAC5,PHL1
GO:BP	response to stimulus	GO:0050896	0.0002718803977724613	6679	73	42	23052	MIZ1,ELF4,CM1,CIPK5,NPC3,B120,BEE1,PUB23,PSF2,MBD7,SCRM2,WEE1,PUB24,TOP3A,JAR1,PLP2,RGA1,FEZ,PSBY,PYL4,MSH7,SLAH3,FAS1,ACD6,PIN8,ELIP1,IQD1,HSP70,GATA7,LAC2,DMR6,UBC36,CRK2,LHT1,NLP7,EFR,CAX3,TMK1,NIP1,YSL2,SRC2,CIPK2
GO:BP	cellular process	GO:0009987	0.000544365369758228	15957	73	68	23052	MIZ1,ELF4,CM1,CIPK5,NPC3,CNX3,B120,BEE1,PUB23,PSF2,CMT1,MBD7,SCRM2,WEE1,UBP20,PYM,PUB24,TCX2,ATK4,TOP3A,POK1,JAR1,PLP2,RGA1,VSR2,HTR12,FEZ,PSBY,UBQ11,PYL4,MSH7,KNAT6,SLAH3,FAS1,PAM68,COL2,ACD6,PIN8,ELIP1,IQD1,SHR,WEB1,HSP70,GATA7,LAC2,PDR1,ACA9,DMR6,4CL1,UBC36,CRK2,PPH,FRS5,ALE2,LHT1,NLP7,MYB39,EFR,CAX3,TMK1,LAC14,HAC5,PSBB,YSL2,PHL1,ACP1,SRC2,CIPK2
GO:BP	cellular metabolic process	GO:0044237	0.0018746668327874329	11490	73	56	23052	CM1,CIPK5,NPC3,CNX3,B120,BEE1,PUB23,PSF2,CMT1,MBD7,SCRM2,WEE1,UBP20,PYM,PUB24,TCX2,TOP3A,JAR1,PLP2,RGA1,VSR2,FEZ,PSBY,UBQ11,PYL4,MSH7,KNAT6,FAS1,PAM68,COL2,ACD6,ELIP1,IQD1,SHR,HSP70,GATA7,LAC2,PDR1,DMR6,4CL1,UBC36,CRK2,PPH,FRS5,ALE2,NLP7,MYB39,EFR,CAX3,TMK1,LAC14,HAC5,PSBB,PHL1,ACP1,CIPK2
GO:BP	phenylpropanoid metabolic process	GO:0009698	0.006297779161904273	148	73	6	23052	BEE1,LAC2,PDR1,4CL1,MYB39,LAC14
GO:BP	response to abiotic stimulus	GO:0009628	0.012434226862984036	2249	73	20	23052	ELF4,BEE1,PUB23,MBD7,SCRM2,JAR1,PLP2,RGA1,PSBY,SLAH3,ACD6,ELIP1,HSP70,GATA7,LAC2,DMR6,LHT1,NLP7,NIP1,SRC2
GO:BP	positive regulation of biological process	GO:0048518	0.022886898565514256	1402	73	15	23052	ELF4,BEE1,MBD7,PYM,JAR1,RGA1,FEZ,QKY,FAS1,ACD6,ELIP1,GATA7,MYB39,EFR,HAC5
GO:CC	photosystem II	GO:0009523	0.020686922748061488	78	70	4	21121	PSBY,PAM68,ELIP1,PSBB
GO:CC	photosystem	GO:0009521	0.04792799805486739	97	70	4	21121	PSBY,PAM68,ELIP1,PSBB
WP	Polar auxin transport	WP:WP2941	0.04493619060933464	9	1	1	622	PIN8
WP	Intracellular auxin transport	WP:WP3628	0.04992910067703846	10	1	1	622	PIN8

## Sheet: DEGs in leaves
Table S4. GO terms of DEGs from the comparison between leaves of S. abrotanoides and leaves of S. yangii
source	term_name	term_id	adjusted_p_value	term_size	query_size	intersection_size	effective_domain_size	intersections
GO:MF	3-oxo-lignoceronyl-CoA synthase activity	GO:0102338	0.01648148403915212	23	64	3	21418	KCS20,KCS5,KCS11
GO:MF	very-long-chain 3-ketoacyl-CoA synthase activity	GO:0102756	0.01648148403915212	23	64	3	21418	KCS20,KCS5,KCS11
GO:MF	3-oxo-arachidoyl-CoA synthase activity	GO:0102336	0.01648148403915212	23	64	3	21418	KCS20,KCS5,KCS11
GO:MF	3-oxo-cerotoyl-CoA synthase activity	GO:0102337	0.01648148403915212	23	64	3	21418	KCS20,KCS5,KCS11
GO:MF	fatty acid synthase activity	GO:0004312	0.030163972120787034	28	64	3	21418	KCS20,KCS5,FATB
GO:BP	developmental process	GO:0032502	0.00008853604158690797	3401	68	28	23052	OLEO1,YLS9,BB,BLH2,XCP1,VIP4,VTI13,GSO1,TAR2,LEC2,GATA9,LOB,PIN8,ALE2,SAG21,KCS5,TCP5,AZF2,EDM2,AP2,AGL30,AIR3,WAK2,SURF1,SRG1,FHY3,NIK1,NFD4
GO:BP	anatomical structure development	GO:0048856	0.000600289162551905	3260	68	26	23052	OLEO1,YLS9,BB,BLH2,XCP1,VIP4,VTI13,GSO1,TAR2,LEC2,LOB,PIN8,ALE2,SAG21,KCS5,TCP5,AZF2,EDM2,AP2,AGL30,AIR3,WAK2,SURF1,SRG1,FHY3,NFD4
GO:BP	leaf development	GO:0048366	0.0020648601565926867	400	68	9	23052	YLS9,BB,BLH2,TAR2,SAG21,TCP5,EDM2,SRG1,FHY3
GO:BP	multicellular organismal process	GO:0032501	0.0020662777072090726	3244	68	25	23052	OLEO1,YLS9,BB,BLH2,VIP4,VTI13,GSO1,TAR2,LEC2,LOB,PIN8,ALE2,SAG21,KCS5,TCP5,AZF2,EDM2,AP2,AGL30,AIR3,SURF1,SRG1,FHY3,NIK1,NFD4
GO:BP	multicellular organism development	GO:0007275	0.0031084404617854606	2864	68	23	23052	OLEO1,YLS9,BB,BLH2,VIP4,VTI13,GSO1,TAR2,LEC2,LOB,PIN8,ALE2,SAG21,TCP5,AZF2,EDM2,AP2,AGL30,AIR3,SURF1,SRG1,FHY3,NFD4
GO:BP	system development	GO:0048731	0.003628977466377638	2046	68	19	23052	OLEO1,YLS9,BB,BLH2,VIP4,VTI13,GSO1,TAR2,LEC2,ALE2,SAG21,TCP5,AZF2,EDM2,AP2,AIR3,SURF1,SRG1,FHY3
GO:BP	leaf senescence	GO:0010150	0.0041160563306953755	149	68	6	23052	YLS9,BB,SAG21,TCP5,SRG1,FHY3
GO:BP	phyllome development	GO:0048827	0.004369137373333125	561	68	10	23052	YLS9,BB,BLH2,TAR2,SAG21,TCP5,EDM2,AP2,SRG1,FHY3
GO:BP	plant organ senescence	GO:0090693	0.005359396329797913	156	68	6	23052	YLS9,BB,SAG21,TCP5,SRG1,FHY3
GO:BP	response to stress	GO:0006950	0.010077416497721352	4030	68	27	23052	OLEO1,YLS9,ATL2,KCS20,CBL10,PUB25,DCL2,VIP4,CESA4,GSO1,TAR2,MLO1,FLS2,FRO1,RBK1,SAG21,KCS5,TCP5,AZF2,EDM2,RPP13,KCS11,PUB23,NIK1,TTL4,NFD4,CPR30
GO:BP	aging	GO:0007568	0.010332889473617303	175	68	6	23052	YLS9,BB,SAG21,TCP5,SRG1,FHY3
GO:BP	plant organ development	GO:0099402	0.02036453815537253	1145	68	13	23052	YLS9,BB,BLH2,VTI13,GSO1,TAR2,SAG21,TCP5,EDM2,AP2,AIR3,SRG1,FHY3
GO:BP	response to stimulus	GO:0050896	0.022454737717562644	6679	68	36	23052	OLEO1,YLS9,ATL2,KCS20,CBL10,ARR3,PUB25,DCL2,VIP4,CESA4,GSO1,WRI1,TAR2,GATA9,MLO1,FLS2,FRO1,PIN8,RBK1,SAG21,KCS5,TCP5,AZF2,EDM2,RPP13,KCS11,APS1,AIR3,WAK2,PUB23,FHY3,NIK1,BEE1,TTL4,NFD4,CPR30
KEGG	Fatty acid elongation	KEGG:00062	0.001997146640948812	36	13	3	4934	KCS20,KCS5,KCS11
KEGG	Plant-pathogen interaction	KEGG:04626	0.0023226347332169174	204	13	5	4934	KCS20,FLS2,KCS5,APC1,KCS11
MIRNA	ath-miR172c	MIRNA:ath-miR172c	0.04997501249375296	1	1	1	69	AP2
MIRNA	ath-miR172d-3p	MIRNA:ath-miR172d-3p	0.04997501249375296	1	1	1	69	AP2

## Sheet: DEGs in S. yangii
Table S4. GO terms of DEGs from the comparison between roots and leaves of S. yangii
source	term_name	term_id	adjusted_p_value	term_size	query_size	intersection_size	effective_domain_size	intersections
GO:MF	protein binding	GO:0005515	0.0000041297115413450176	7933	155	92	21418	TRN1,NIK2,TAF8,LPA1,PUB26,BB,MFP1,CLPR2,CLPP3,NTRC,SRC2,POK2,AKT1,PREP1,RAV2,WLIM1,HTR12,OCP3,MRH1,LIS,PDX1,DEGP1,ABA2,UPL6,VIP1,SVP,NYC1,SIGA,DHAR3,MCM2,THIC,PHOT1,RVE1,MAD2,KIPK,PPH,SLAH3,CLPR1,RGP1,HT1,ROC3,WRKY6,FLS2,FRS1,ATPD,CIPK5,ERF12,WEB1,BAK1,ADH1,NADK2,RPP1,DIR1,PGIP1,PSAN,LPA3,LACS7,FZR3,BAM3,CPR30,APX3,CRD1,DCL4,RPK1,ARASP,RUB1,PHOT2,NEDD1,FBW2,POR,PSAL,UNE10,FRS5,CID4,PLP2,LHW,OPR1,…
GO:MF	protein serine kinase activity	GO:0106310	0.000030193742691131116	674	155	20	21418	NIK2,STN8,MRH1,PHOT1,KIPK,HT1,FLS2,NAK,CRK21,CIPK5,BAK1,WNK4,BAM3,RPK1,PHOT2,CRK8,TMK1,GSO1,EFR,FEI2
GO:MF	identical protein binding	GO:0042802	0.0004028317802606903	398	155	14	21418	NTRC,AKT1,PDX1,DEGP1,ABA2,PHOT1,FLS2,BAK1,ADH1,BAM3,RPK1,PHOT2,PLP2,TRB1
GO:MF	cyclosporin A binding	GO:0016018	0.0014383353770651085	16	155	4	21418	ROC1,ROC2,ROC3,ROC5
GO:MF	catalytic activity, acting on a protein	GO:0140096	0.0015685699576100092	2882	155	42	21418	NIK2,PUB26,BB,CLPR2,STN8,CLPP3,NTRC,PREP1,MAP1B,ROC1,EGY2,MRH1,DEGP1,UPL6,GGT2,ROC2,PHOT1,KIPK,CLPR1,HT1,ROC3,FLS2,NAK,CRK21,CIPK5,BAK1,MAP1D,WNK4,BAM3,RPK1,ARASP,PHOT2,ROC5,CRK8,AHK5,TMK1,SUVH4,GSO1,CLPP5,EFR,FEI2,PUB24
GO:MF	binding	GO:0005488	0.0019718415430859362	14761	155	131	21418	TRN1,NIK2,TAF8,SIGB,LPA1,PSRP6,PUB26,BB,MFP1,CLPR2,STN8,CLPP3,NTRC,SRC2,POK2,SPS2,ISPF,AKT1,PREP1,MAP1B,RAV2,WLIM1,ROC1,HTR12,FAH1,OCP3,MRH1,PSBY,LIS,PDX1,DEGP1,NDB2,ABA2,UPL6,VIP1,PPL1,SVP,NYC1,SIGA,DHAR3,MCM2,LEC2,THIC,ROC2,PHOT1,RVE1,MAD2,KIPK,PPH,SLAH3,AHL1,CLPR1,RGP1,HT1,ROC3,WRKY6,FLS2,PAP3,FRS1,ATPD,NAK,UXS2,CRK21,CIPK5,ERF12,WEB1,BAK1,ADH1,NADK2,RPP1,CP33,DIR1,PHO1,PGIP1,PSAN,MAP1D,WNK4,L…
GO:MF	protein serine/threonine kinase activity	GO:0004674	0.0022262338573827726	890	155	20	21418	NIK2,STN8,MRH1,PHOT1,KIPK,HT1,FLS2,NAK,CRK21,CIPK5,BAK1,WNK4,BAM3,RPK1,PHOT2,CRK8,TMK1,GSO1,EFR,FEI2
GO:MF	ATPase binding	GO:0051117	0.0030117652600571755	19	155	4	21418	CLPR2,CLPP3,CLPR1,CLPP5
GO:MF	molecular transducer activity	GO:0060089	0.0030594653771276446	238	155	10	21418	PHOT1,HT1,FLS2,BAK1,RPP1,BAM3,PHOT2,AHK5,TMK1,EFR
GO:MF	signaling receptor activity	GO:0038023	0.0071132736835462385	209	155	9	21418	PHOT1,HT1,FLS2,BAK1,RPP1,BAM3,PHOT2,TMK1,EFR
GO:MF	peptide binding	GO:0042277	0.021363784095404202	95	155	6	21418	TRN1,ROC1,ROC2,ROC3,BAM3,ROC5
GO:MF	protein kinase activity	GO:0004672	0.02448283202807933	1140	155	21	21418	NIK2,STN8,MRH1,PHOT1,KIPK,HT1,FLS2,NAK,CRK21,CIPK5,BAK1,WNK4,BAM3,RPK1,PHOT2,CRK8,AHK5,TMK1,GSO1,EFR,FEI2
GO:MF	protein domain specific binding	GO:0019904	0.046150731515568325	69	155	5	21418	THIC,RPP1,PSAN,PSAL,PSAF
GO:BP	cellular process	GO:0009987	7010.22	15957	157	148	23052	TRN1,YSL7,NIK2,TAF8,SIGB,LPA1,PSRP6,PUB26,BB,MCA1,MFP1,CLPR2,STN8,CLPP3,NTRC,SRC2,POK2,SPS2,ISPF,AKT1,MAP1B,RAV2,WLIM1,ROC1,HTR12,FAH1,OCP3,MRH1,PSBY,LIS,PDX1,DEGP1,RPI2,ABA2,UPL6,VIP1,CAS1,PPL1,CHUP1,SVP,GGT2,NYC1,SIGA,DHAR3,MCM2,LEC2,THIC,ROC2,PHOT1,RVE1,MAD2,KIPK,KEA3,PPH,SLAH3,CLPR1,RGP1,HT1,ROC3,HPT1,CTL2,WRKY6,FLS2,PAP3,FRS1,ATPD,NAK,AAP3,LHT1,UXS2,CRK21,CIPK5,ANTR2,ERF12,WEB1,BAK1,ADH1,NAD…
GO:BP	cellular metabolic process	GO:0044237	6.72787e+07	11490	157	118	23052	NIK2,SIGB,LPA1,PSRP6,PUB26,BB,MFP1,CLPR2,STN8,CLPP3,NTRC,SPS2,ISPF,MAP1B,RAV2,ROC1,FAH1,OCP3,MRH1,PSBY,LIS,PDX1,DEGP1,RPI2,ABA2,UPL6,VIP1,CAS1,PPL1,SVP,GGT2,NYC1,SIGA,DHAR3,MCM2,LEC2,THIC,ROC2,PHOT1,RVE1,KIPK,KEA3,PPH,CLPR1,RGP1,HT1,ROC3,HPT1,CTL2,WRKY6,FLS2,PAP3,FRS1,ATPD,NAK,UXS2,CRK21,CIPK5,ANTR2,ERF12,BAK1,ADH1,NADK2,CP33,PHO1,NPC1,PSAN,MAP1D,WNK4,LACS7,FZR3,BAM3,CPR30,APX3,KEA2,CRD1,4CL1,DCL…
GO:BP	metabolic process	GO:0008152	3.37796e+09	12884	157	125	23052	TRN1,NIK2,SIGB,LPA1,PSRP6,PUB26,BB,MFP1,CLPR2,STN8,CLPP3,NTRC,SPS2,ISPF,PREP1,MAP1B,RAV2,ROC1,EGY2,FAH1,OCP3,MRH1,PSBY,LIS,PDX1,DEGP1,NDB2,RPI2,ABA2,UPL6,VIP1,CAS1,PPL1,SVP,GGT2,NYC1,SIGA,DHAR3,MCM2,LEC2,THIC,ROC2,PHOT1,RVE1,KIPK,KEA3,PPH,CLPR1,RGP1,HT1,ROC3,HPT1,CTL2,WRKY6,FLS2,PAP3,FRS1,ATPD,NAK,UXS2,CRK21,CIPK5,ANTR2,ERF12,BAK1,ADH1,NADK2,CP33,PHO1,NPC1,PSAN,MAP1D,WNK4,LACS7,FZR3,BAM3,CPR30,AP…
GO:BP	photosynthesis	GO:0015979	9.05069e+08	280	157	15	23052	LPA1,STN8,PSBY,DEGP1,PPL1,SIGA,KEA3,ATPD,PSAN,KEA2,CRD1,PSAL,NDHH,RPE,PSAF
GO:BP	response to stimulus	GO:0050896	0.000013700131950661568	6679	157	79	23052	NIK2,SIGB,PUB26,BAP2,MCA1,SRO2,NTRC,SRC2,AKT1,PREP1,RAV2,ROC1,OCP3,PSBY,PDX1,ABA2,VIP1,SVP,SIGA,DHAR3,MCM2,THIC,ROC2,PHOT1,RVE1,MAD2,KEA3,SLAH3,HT1,ROC3,HPT1,WRKY6,FLS2,ATPD,NAK,AAP3,LHT1,CRK21,CIPK5,ERF12,BAK1,ADH1,RPP1,DIR1,PHO1,MAP1D,WNK4,LACS7,BAM3,CPR30,APX3,DCL4,RPK1,RUB1,SHN3,PHOT2,FBW2,ROC5,UNE10,PLP2,RPE,OPR1,PDR2,WSD1,LOX6,CAX3,CRK8,CAS,ANTR1,AHK5,TMK1,EXO,GSO1,PAP1,NFD4,IMPL1,YSL3,EFR,…
GO:BP	regulation of anion channel activity	GO:0010359	0.0006584011273629806	11	157	4	23052	PHOT1,FLS2,PHOT2,EFR
GO:BP	regulation of anion transmembrane transport	GO:1903959	0.000982363752032577	12	157	4	23052	PHOT1,FLS2,PHOT2,EFR
GO:BP	chloroplast organization	GO:0009658	0.0009988493548346547	245	157	11	23052	SIGB,CLPR2,CHUP1,PHOT1,KEA3,CLPR1,WEB1,KEA2,CRD1,ARASP,PHOT2
GO:BP	phosphorus metabolic process	GO:0006793	0.0012498113100150082	2484	157	38	23052	NIK2,STN8,ISPF,ROC1,MRH1,PDX1,RPI2,THIC,PHOT1,KIPK,RGP1,HT1,FLS2,PAP3,ATPD,NAK,UXS2,CRK21,CIPK5,BAK1,NADK2,PHO1,NPC1,WNK4,BAM3,RPK1,PAP6,PHOT2,RPE,PWD,CAX3,CRK8,AHK5,TMK1,GSO1,IMPL1,EFR,FEI2
GO:BP	regulation of ion transmembrane transporter activity	GO:0032412	0.001965547427436572	14	157	4	23052	PHOT1,FLS2,PHOT2,EFR
GO:BP	regulation of transmembrane transporter activity	GO:0022898	0.001965547427436572	14	157	4	23052	PHOT1,FLS2,PHOT2,EFR
GO:BP	plastid organization	GO:0009657	0.0021063794129957546	320	157	12	23052	SIGB,CLPR2,CAS1,CHUP1,PHOT1,KEA3,CLPR1,WEB1,KEA2,CRD1,ARASP,PHOT2
GO:BP	organic substance metabolic process	GO:0071704	0.002205827278878173	11934	157	110	23052	TRN1,NIK2,SIGB,PSRP6,PUB26,BB,MFP1,CLPR2,STN8,CLPP3,NTRC,SPS2,ISPF,PREP1,MAP1B,RAV2,ROC1,EGY2,FAH1,OCP3,MRH1,LIS,PDX1,DEGP1,RPI2,ABA2,UPL6,VIP1,CAS1,SVP,GGT2,NYC1,SIGA,DHAR3,MCM2,LEC2,THIC,ROC2,PHOT1,RVE1,KIPK,PPH,CLPR1,RGP1,HT1,ROC3,HPT1,CTL2,WRKY6,FLS2,FRS1,ATPD,NAK,UXS2,CRK21,CIPK5,ANTR2,ERF12,BAK1,ADH1,NADK2,CP33,PHO1,NPC1,MAP1D,WNK4,LACS7,FZR3,BAM3,CPR30,CRD1,4CL1,DCL4,RPK1,ARASP,RUB1,SHN3,P…
GO:BP	regulation of anion transport	GO:0044070	0.002666084551051182	15	157	4	23052	PHOT1,FLS2,PHOT2,EFR
GO:BP	response to inorganic substance	GO:0010035	0.003480546524606793	983	157	21	23052	NTRC,AKT1,PREP1,ROC1,OCP3,ABA2,ROC2,SLAH3,HT1,ROC3,ADH1,LACS7,RPK1,PLP2,OPR1,WSD1,CAX3,CAS,AHK5,PAP1,YSL3
GO:BP	regulation of transporter activity	GO:0032409	0.0035359401928880545	16	157	4	23052	PHOT1,FLS2,PHOT2,EFR
GO:BP	regulation of ion transmembrane transport	GO:0034765	0.010737775527282343	43	157	5	23052	AKT1,PHOT1,FLS2,PHOT2,EFR
GO:BP	cellular response to stimulus	GO:0051716	0.01155976733947942	3389	157	44	23052	SIGB,MCA1,NTRC,SRC2,RAV2,ROC1,OCP3,ABA2,VIP1,SIGA,DHAR3,MCM2,ROC2,PHOT1,RVE1,MAD2,HT1,ROC3,WRKY6,FLS2,CIPK5,ERF12,BAK1,ADH1,RPP1,DIR1,PHO1,WNK4,BAM3,CPR30,APX3,RPK1,SHN3,PHOT2,ROC5,PLP2,OPR1,PDR2,CAS,AHK5,TMK1,PAP1,IMPL1,EFR
GO:BP	signaling	GO:0023052	0.011704589955010355	2102	157	32	23052	MCA1,RAV2,ROC1,OCP3,LIS,ABA2,VIP1,ROC2,PHOT1,RVE1,MAD2,HT1,ROC3,WRKY6,FLS2,CIPK5,ERF12,BAK1,RPP1,DIR1,PHO1,WNK4,BAM3,RPK1,SHN3,PHOT2,ROC5,AHK5,TMK1,PAP1,IMPL1,EFR
GO:BP	protein phosphorylation	GO:0006468	0.014590475271686859	1257	157	23	23052	NIK2,STN8,ROC1,MRH1,PHOT1,KIPK,HT1,FLS2,NAK,CRK21,CIPK5,BAK1,WNK4,BAM3,RPK1,PHOT2,PWD,CRK8,AHK5,TMK1,GSO1,EFR,FEI2
GO:BP	regulation of photosynthesis	GO:0010109	0.015041234125112355	46	157	5	23052	STN8,PSBY,SIGA,KEA3,KEA2
GO:BP	biological regulation	GO:0065007	0.017639688844783497	6769	157	71	23052	TRN1,SIGB,BB,MCA1,MFP1,STN8,NTRC,AKT1,RAV2,ROC1,OCP3,PSBY,ABA2,VIP1,SVP,SIGA,MCM2,LEC2,ROC2,PHOT1,RVE1,MAD2,KEA3,SLAH3,HT1,ROC3,HPT1,WRKY6,FLS2,FRS1,CIPK5,ERF12,BAK1,ADH1,RPP1,DIR1,PHO1,PGIP1,WNK4,FZR3,GL22,BAM3,CPR30,KEA2,CRD1,DCL4,RPK1,SHN3,PHOT2,NEDD1,FBW2,ROC5,UNE10,PDR1,FRS5,CID4,LHW,PDR2,CAX3,CAS,AHK5,TMK1,DDM1,GSO1,TRB1,PAP1,IMPL1,ISU1,YSL3,EFR,DET2
GO:BP	response to abiotic stimulus	GO:0009628	0.01775495581177245	2249	157	33	23052	SIGB,MCA1,SRC2,AKT1,RAV2,ROC1,OCP3,PSBY,PDX1,ABA2,VIP1,SVP,SIGA,PHOT1,KEA3,SLAH3,HT1,ROC3,HPT1,ATPD,LHT1,ADH1,LACS7,RPK1,PHOT2,UNE10,PLP2,RPE,OPR1,WSD1,CAS,ANTR1,NFD4
GO:BP	anion transmembrane transport	GO:0098656	0.017988078875771207	165	157	8	23052	GGT2,PHOT1,FLS2,ANTR2,PHO1,KEA2,PHOT2,EFR
GO:BP	ion transmembrane transport	GO:0034220	0.020362857007222908	613	157	15	23052	MCA1,AKT1,GGT2,PHOT1,KEA3,SLAH3,FLS2,ATPD,ANTR2,PHO1,KEA2,PHOT2,PDR2,CAX3,EFR
GO:BP	signal transduction	GO:0007165	0.020497891951334182	2059	157	31	23052	MCA1,RAV2,ROC1,OCP3,ABA2,VIP1,ROC2,PHOT1,RVE1,MAD2,HT1,ROC3,WRKY6,FLS2,CIPK5,ERF12,BAK1,RPP1,DIR1,PHO1,WNK4,BAM3,RPK1,SHN3,PHOT2,ROC5,AHK5,TMK1,PAP1,IMPL1,EFR
GO:BP	ion transport	GO:0006811	0.02595644617715652	865	157	18	23052	MCA1,AKT1,VIP1,GGT2,PHOT1,KEA3,SLAH3,FLS2,ATPD,ANTR2,PHO1,KEA2,PHOT2,PDR2,CAX3,ANTR1,YSL3,EFR
GO:BP	cellular response to chemical stress	GO:0062197	0.028200246540272547	128	157	7	23052	MCA1,NTRC,VIP1,WRKY6,APX3,AHK5,PAP1
GO:BP	regulation of transmembrane transport	GO:0034762	0.030303751796713824	53	157	5	23052	AKT1,PHOT1,FLS2,PHOT2,EFR
GO:BP	chlorophyll metabolic process	GO:0015994	0.037507279580494476	91	157	6	23052	NTRC,ISPF,PDX1,NYC1,PPH,CRD1
GO:BP	phosphate-containing compound metabolic process	GO:0006796	0.037826581385809674	2441	157	34	23052	NIK2,STN8,ISPF,ROC1,MRH1,PDX1,RPI2,THIC,PHOT1,KIPK,HT1,FLS2,PAP3,ATPD,NAK,CRK21,CIPK5,BAK1,NADK2,NPC1,WNK4,BAM3,RPK1,PAP6,PHOT2,RPE,PWD,CRK8,AHK5,TMK1,GSO1,IMPL1,EFR,FEI2
GO:BP	response to stress	GO:0006950	0.04021001059763042	4030	157	48	23052	NIK2,PUB26,BAP2,MCA1,NTRC,SRC2,AKT1,RAV2,ROC1,OCP3,PDX1,ABA2,VIP1,MCM2,SLAH3,ROC3,HPT1,WRKY6,FLS2,ATPD,NAK,AAP3,LHT1,CRK21,ERF12,BAK1,ADH1,RPP1,DIR1,PHO1,LACS7,CPR30,APX3,DCL4,RPK1,PLP2,RPE,OPR1,PDR2,WSD1,LOX6,CRK8,AHK5,GSO1,PAP1,NFD4,EFR,PUB24
GO:BP	negative regulation of anion channel activity by blue light	GO:0010362	0.04609203352835235	2	157	2	23052	PHOT1,PHOT2
GO:BP	regulation of anion channel activity by blue light	GO:0010361	0.04609203352835235	2	157	2	23052	PHOT1,PHOT2
GO:BP	anion transport	GO:0006820	0.049250436170810374	306	157	10	23052	VIP1,GGT2,PHOT1,SLAH3,FLS2,ANTR2,PHO1,KEA2,PHOT2,EFR
GO:BP	chloroplast relocation	GO:0009902	0.04943122566913783	30	157	4	23052	CHUP1,PHOT1,WEB1,PHOT2
GO:BP	establishment of plastid localization	GO:0051667	0.04943122566913783	30	157	4	23052	CHUP1,PHOT1,WEB1,PHOT2
GO:CC	chloroplast thylakoid	GO:0009534	665.308	541	157	27	21121	LPA1,MFP1,CLPR2,STN8,CLPP3,EGY2,PSBY,DEGP1,PPL1,NYC1,KEA3,PPH,CLPR1,ATPD,CP33,PSAN,LPA3,CRD1,PSAL,NDHH,RPE,CAS,ANTR1,PSAF,CLPP5,RPOA,LPA2
GO:CC	plastid thylakoid	GO:0031976	695.946	542	157	27	21121	LPA1,MFP1,CLPR2,STN8,CLPP3,EGY2,PSBY,DEGP1,PPL1,NYC1,KEA3,PPH,CLPR1,ATPD,CP33,PSAN,LPA3,CRD1,PSAL,NDHH,RPE,CAS,ANTR1,PSAF,CLPP5,RPOA,LPA2
GO:CC	chloroplast	GO:0009507	8797.14	2461	157	54	21121	SIGB,LPA1,PSRP6,MFP1,CLPR2,STN8,CLPP3,NTRC,SPS2,ISPF,PREP1,MAP1B,EGY2,PSBY,DEGP1,PPL1,CHUP1,NYC1,SIGA,DHAR3,THIC,STR16,KEA3,PPH,CLPR1,ROC3,HPT1,ATPD,ANTR2,NADK2,CP33,PSAN,MAP1D,LPA3,APX3,KEA2,CRD1,ARASP,ROC5,PSAL,NDHH,RPE,PWD,LOX6,CAS,ANTR1,PSAF,BCCP2,FATB,APR1,IMPL1,CLPP5,RPOA,LPA2
GO:CC	plastid envelope	GO:0009526	182184	1021	157	34	21121	LPA1,MFP1,CLPR2,CLPP3,PREP1,EGY2,PSBY,DEGP1,PPL1,CHUP1,NYC1,DHAR3,KEA3,PPH,CLPR1,HPT1,ATPD,ANTR2,CP33,PSAN,LPA3,APX3,KEA2,CRD1,ARASP,PSAL,NDHH,RPE,CAS,ANTR1,PSAF,BCCP2,CLPP5,LPA2
GO:CC	thylakoid	GO:0009579	199256	623	157	27	21121	LPA1,MFP1,CLPR2,STN8,CLPP3,EGY2,PSBY,DEGP1,PPL1,NYC1,KEA3,PPH,CLPR1,ATPD,CP33,PSAN,LPA3,CRD1,PSAL,NDHH,RPE,CAS,ANTR1,PSAF,CLPP5,RPOA,LPA2
GO:CC	plastid	GO:0009536	1.50611e+06	2995	157	58	21121	SIGB,LPA1,PSRP6,MFP1,CLPR2,STN8,CLPP3,NTRC,SPS2,ISPF,PREP1,MAP1B,EGY2,PSBY,DEGP1,PPL1,CHUP1,NYC1,SIGA,DHAR3,THIC,STR16,KEA3,PPH,CLPR1,ROC3,HPT1,ATPD,LHT1,ANTR2,NADK2,CP33,PSAN,MAP1D,LPA3,LACS7,APX3,KEA2,CRD1,ARASP,PHOT2,ROC5,PSAL,NDHH,RPE,PWD,PDR2,LOX6,CAS,ANTR1,PSAF,BCCP2,FATB,APR1,IMPL1,CLPP5,RPOA,LPA2
GO:CC	organelle subcompartment	GO:0031984	872150	1527	157	39	21121	LPA1,MFP1,CLPR2,STN8,CLPP3,ALIS1,SRC2,EGY2,FAH1,PSBY,DEGP1,PPL1,NYC1,KEA3,PPH,CLPR1,RGP1,ATPD,UXS2,RPP1,CP33,PHO1,NPC1,PSAN,LPA3,BAM3,CRD1,PSAL,NDHH,RPE,PDR2,WSD1,CAS,ANTR1,RHD3,PSAF,CLPP5,RPOA,LPA2
GO:CC	plastid membrane	GO:0042170	2.33296e+07	706	157	26	21121	LPA1,MFP1,EGY2,PSBY,DEGP1,PPL1,CHUP1,NYC1,KEA3,PPH,HPT1,ATPD,ANTR2,CP33,PSAN,LPA3,KEA2,CRD1,ARASP,PSAL,NDHH,RPE,CAS,ANTR1,PSAF,LPA2
GO:CC	chloroplast thylakoid membrane	GO:0009535	2.88162e+07	446	157	21	21121	LPA1,MFP1,EGY2,PSBY,DEGP1,PPL1,NYC1,KEA3,PPH,ATPD,CP33,PSAN,LPA3,CRD1,PSAL,NDHH,RPE,CAS,ANTR1,PSAF,LPA2
GO:CC	plastid thylakoid membrane	GO:0055035	3.00483e+06	447	157	21	21121	LPA1,MFP1,EGY2,PSBY,DEGP1,PPL1,NYC1,KEA3,PPH,ATPD,CP33,PSAN,LPA3,CRD1,PSAL,NDHH,RPE,CAS,ANTR1,PSAF,LPA2
GO:CC	thylakoid membrane	GO:0042651	6.78723e+07	467	157	21	21121	LPA1,MFP1,EGY2,PSBY,DEGP1,PPL1,NYC1,KEA3,PPH,ATPD,CP33,PSAN,LPA3,CRD1,PSAL,NDHH,RPE,CAS,ANTR1,PSAF,LPA2
GO:CC	envelope	GO:0031975	6.81692e+06	1558	157	38	21121	LPA1,MFP1,CLPR2,CLPP3,PREP1,EGY2,PSBY,DEGP1,NDB2,PPL1,CHUP1,NYC1,DHAR3,MAD2,KEA3,PPH,CLPR1,HPT1,ATPD,AAP3,ANTR2,CP33,PSAN,LPA3,APX3,KEA2,CRD1,ARASP,NEDD1,PSAL,NDHH,RPE,CAS,ANTR1,PSAF,BCCP2,CLPP5,LPA2
GO:CC	organelle envelope	GO:0031967	6.81692e+06	1558	157	38	21121	LPA1,MFP1,CLPR2,CLPP3,PREP1,EGY2,PSBY,DEGP1,NDB2,PPL1,CHUP1,NYC1,DHAR3,MAD2,KEA3,PPH,CLPR1,HPT1,ATPD,AAP3,ANTR2,CP33,PSAN,LPA3,APX3,KEA2,CRD1,ARASP,NEDD1,PSAL,NDHH,RPE,CAS,ANTR1,PSAF,BCCP2,CLPP5,LPA2
GO:CC	photosynthetic membrane	GO:0034357	7.06177e+07	468	157	21	21121	LPA1,MFP1,EGY2,PSBY,DEGP1,PPL1,NYC1,KEA3,PPH,ATPD,CP33,PSAN,LPA3,CRD1,PSAL,NDHH,RPE,CAS,ANTR1,PSAF,LPA2
GO:CC	plastid stroma	GO:0009532	2.04662e+08	804	157	25	21121	MFP1,CLPR2,CLPP3,NTRC,SPS2,ISPF,PREP1,PSBY,DHAR3,THIC,PPH,CLPR1,ATPD,CP33,LPA3,PSAL,NDHH,RPE,PWD,PSAF,BCCP2,APR1,IMPL1,CLPP5,RPOA
GO:CC	chloroplast stroma	GO:0009570	8.50345e+07	797	157	24	21121	CLPR2,CLPP3,NTRC,SPS2,ISPF,PREP1,PSBY,DHAR3,THIC,PPH,CLPR1,ATPD,CP33,LPA3,PSAL,NDHH,RPE,PWD,PSAF,BCCP2,APR1,IMPL1,CLPP5,RPOA
GO:CC	intracellular organelle	GO:0043229	0.0000064755006396610656	13306	157	130	21121	TRN1,TAF8,SIGB,LPA1,PSRP6,MFP1,SRO2,CLPR2,STN8,CLPP3,ALIS1,NTRC,SRC2,POK2,SPS2,ISPF,PREP1,MAP1B,RAV2,WLIM1,HTR12,EGY2,FAH1,OCP3,PSBY,LIS,DEGP1,NDB2,ABA2,VIP1,CAS1,PPL1,CHUP1,SVP,NYC1,SIGA,DHAR3,MCM2,LEC2,THIC,ROC2,STR16,PHOT1,RVE1,MAD2,KIPK,KEA3,PPH,AHL1,CLPR1,RGP1,ROC3,HPT1,WRKY6,FLS2,PAP3,FRS1,ATPD,AAP3,LHT1,UXS2,CRK21,TBL38,ANTR2,ERF12,WEB1,BAK1,NADK2,RPP1,CP33,DIR1,PHO1,NPC1,PGIP1,PSAN,MAP1D,…
GO:CC	intracellular membrane-bounded organelle	GO:0043231	0.000006525860939763908	12824	157	127	21121	TRN1,TAF8,SIGB,LPA1,PSRP6,MFP1,SRO2,CLPR2,STN8,CLPP3,ALIS1,NTRC,SRC2,SPS2,ISPF,PREP1,MAP1B,RAV2,HTR12,EGY2,FAH1,OCP3,PSBY,LIS,DEGP1,NDB2,ABA2,VIP1,CAS1,PPL1,CHUP1,SVP,NYC1,SIGA,DHAR3,MCM2,LEC2,THIC,ROC2,STR16,PHOT1,RVE1,MAD2,KIPK,KEA3,PPH,AHL1,CLPR1,RGP1,ROC3,HPT1,WRKY6,FLS2,PAP3,FRS1,ATPD,AAP3,LHT1,UXS2,CRK21,TBL38,ANTR2,ERF12,WEB1,BAK1,NADK2,RPP1,CP33,DIR1,PHO1,NPC1,PGIP1,PSAN,MAP1D,WNK4,LPA3,L…
GO:CC	organelle	GO:0043226	0.000010084349596942295	13375	157	130	21121	TRN1,TAF8,SIGB,LPA1,PSRP6,MFP1,SRO2,CLPR2,STN8,CLPP3,ALIS1,NTRC,SRC2,POK2,SPS2,ISPF,PREP1,MAP1B,RAV2,WLIM1,HTR12,EGY2,FAH1,OCP3,PSBY,LIS,DEGP1,NDB2,ABA2,VIP1,CAS1,PPL1,CHUP1,SVP,NYC1,SIGA,DHAR3,MCM2,LEC2,THIC,ROC2,STR16,PHOT1,RVE1,MAD2,KIPK,KEA3,PPH,AHL1,CLPR1,RGP1,ROC3,HPT1,WRKY6,FLS2,PAP3,FRS1,ATPD,AAP3,LHT1,UXS2,CRK21,TBL38,ANTR2,ERF12,WEB1,BAK1,NADK2,RPP1,CP33,DIR1,PHO1,NPC1,PGIP1,PSAN,MAP1D,…
GO:CC	membrane-bounded organelle	GO:0043227	0.000011087717333037672	12907	157	127	21121	TRN1,TAF8,SIGB,LPA1,PSRP6,MFP1,SRO2,CLPR2,STN8,CLPP3,ALIS1,NTRC,SRC2,SPS2,ISPF,PREP1,MAP1B,RAV2,HTR12,EGY2,FAH1,OCP3,PSBY,LIS,DEGP1,NDB2,ABA2,VIP1,CAS1,PPL1,CHUP1,SVP,NYC1,SIGA,DHAR3,MCM2,LEC2,THIC,ROC2,STR16,PHOT1,RVE1,MAD2,KIPK,KEA3,PPH,AHL1,CLPR1,RGP1,ROC3,HPT1,WRKY6,FLS2,PAP3,FRS1,ATPD,AAP3,LHT1,UXS2,CRK21,TBL38,ANTR2,ERF12,WEB1,BAK1,NADK2,RPP1,CP33,DIR1,PHO1,NPC1,PGIP1,PSAN,MAP1D,WNK4,LPA3,L…
GO:CC	chloroplast envelope	GO:0009941	0.000014135157436228379	719	157	21	21121	CLPR2,CLPP3,PREP1,EGY2,CHUP1,DHAR3,KEA3,CLPR1,HPT1,ATPD,ANTR2,APX3,KEA2,CRD1,ARASP,PSAL,RPE,PSAF,BCCP2,CLPP5,LPA2
GO:CC	chloroplastic endopeptidase Clp complex	GO:0009840	0.00003150098537518831	8	157	4	21121	CLPR2,CLPP3,CLPR1,CLPP5
GO:CC	cytoplasm	GO:0005737	0.00003975513346475638	10997	157	113	21121	TRN1,SIGB,LPA1,PSRP6,MFP1,CLPR2,STN8,CLPP3,ALIS1,NTRC,SRC2,POK2,SPS2,ISPF,PREP1,MAP1B,WLIM1,ROC1,EGY2,FAH1,PSBY,PDX1,DEGP1,NDB2,RPI2,ABA2,VIP1,CAS1,PPL1,CHUP1,NYC1,SIGA,DHAR3,MCM2,THIC,ROC2,STR16,PHOT1,MAD2,KIPK,KEA3,PPH,AHL1,CLPR1,RGP1,HT1,ROC3,HPT1,FLS2,PAP3,ATPD,LHT1,UXS2,CRK21,TBL38,ANTR2,WEB1,BAK1,ADH1,NADK2,RPP1,CP33,DIR1,PHO1,NPC1,PGIP1,PSAN,MAP1D,WNK4,LPA3,LACS7,BAM3,CPR30,APX3,KEA2,CRD1,…
GO:CC	intracellular anatomical structure	GO:0005622	0.00006294789476470043	14845	157	137	21121	TRN1,TAF8,SIGB,LPA1,PSRP6,MFP1,SRO2,CLPR2,STN8,CLPP3,ALIS1,NTRC,SRC2,POK2,SPS2,ISPF,PREP1,MAP1B,RAV2,WLIM1,ROC1,HTR12,EGY2,FAH1,OCP3,PSBY,LIS,PDX1,DEGP1,NDB2,RPI2,ABA2,VIP1,CAS1,PPL1,CHUP1,SVP,NYC1,SIGA,DHAR3,MCM2,LEC2,THIC,ROC2,STR16,PHOT1,RVE1,MAD2,KIPK,KEA3,PPH,AHL1,CLPR1,RGP1,HT1,ROC3,HPT1,WRKY6,FLS2,PAP3,FRS1,ATPD,AAP3,LHT1,UXS2,CRK21,TBL38,ANTR2,ERF12,WEB1,BAK1,ADH1,NADK2,RPP1,CP33,DIR1,PHO…
GO:CC	organelle membrane	GO:0031090	0.00013126862318690448	2913	157	45	21121	LPA1,MFP1,ALIS1,SRC2,EGY2,FAH1,PSBY,DEGP1,NDB2,PPL1,CHUP1,NYC1,KEA3,PPH,RGP1,HPT1,FLS2,ATPD,AAP3,UXS2,ANTR2,BAK1,RPP1,CP33,PHO1,PSAN,LPA3,BAM3,APX3,KEA2,CRD1,ARASP,ROC5,PSAL,NDHH,RPE,GAUT6,PDR2,WSD1,CAX3,CAS,ANTR1,RHD3,PSAF,LPA2
GO:CC	endopeptidase Clp complex	GO:0009368	0.00014593986824172663	11	157	4	21121	CLPR2,CLPP3,CLPR1,CLPP5
GO:CC	chloroplast membrane	GO:0031969	0.0120306290693733	296	157	10	21121	EGY2,CHUP1,KEA3,HPT1,ANTR2,KEA2,CRD1,ARASP,PSAL,LPA2
GO:CC	chromosomal region	GO:0098687	0.03556230889195066	74	157	5	21121	HTR12,MAD2,AHL1,NEDD1,SUVH4
GO:CC	plasma membrane	GO:0005886	0.041127593810445534	3535	157	44	21121	YSL7,NIK2,MCA1,ALIS1,SRC2,AKT1,WLIM1,ROC1,PDX1,GGT2,PHOT1,KIPK,SLAH3,HT1,ROC3,FLS2,NAK,AAP3,LHT1,UXS2,CRK21,WEB1,BAK1,ADH1,RPP1,PHO1,BAM3,APX3,RPK1,RUB1,PHOT2,ROC5,PDR1,PDR2,WSD1,LOX6,CRK8,RHD3,AHK5,TMK1,GSO1,YSL3,EFR,FEI2
KEGG	Photosynthesis	KEGG:00195	0.00018142418253851668	46	50	6	4934	PSBY,PPL1,ATPD,PSAN,PSAL,PSAF
KEGG	Metabolic pathways	KEGG:01100	0.009396525310616619	2320	50	36	4934	ISPF,PSBY,PDX1,RPI2,ABA2,CAS1,PPL1,GGT2,NYC1,DHAR3,THIC,RGP1,HPT1,PAP3,ATPD,UXS2,ADH1,NADK2,NPC1,PSAN,LACS7,APX3,CRD1,4CL1,PSAL,RPE,OPR1,GAUT6,LOX6,PSAF,BCCP2,SUVH4,FATB,APR1,IMPL1,DET2

## Sheet: DEGs in S. abrotanoides
Table S4. GO terms of DEGs from the comparison between roots and leaves of S. abrotanoides
source	term_name	term_id	adjusted_p_value	term_size	query_size	intersection_size	effective_domain_size	intersections
GO:MF	signaling receptor activity	GO:0038023	0.0004041123724387035	209	137	10	21418	WEE1,ETR1,ARK3,HT1,RPP1,EFR,BAM3,PHOT2,FLS2,RPS5
GO:MF	protein binding	GO:0005515	0.0006743642001764311	7933	137	78	21418	TRN1,B120,CBL10,TAF8,LPA1,PUB26,WEE1,MFP1,LBD4,ATK4,ETR1,POK1,AKT1,PREP1,RAV2,WLIM1,LIS,PDX1,SUVH5,ABA2,ARK3,GRF1,LOB,SIGA,HT1,THIC,ARAD1,ARIA,PPH,CLPR1,ROC3,WRKY6,ATPD,DHAR2,CDPK9,RBOHD,IQD1,SHR,WEB1,FER,ING1,RPP1,DIR1,PSAN,LPA3,RPM1,EFR,BAM3,APX3,CRD1,RUK,RUB1,MLO4,PHOT2,POR,RPP8,PSAL,IQD14,CRF4,PKS4,CRK2,LOX6,CAX3,PSAF,LNG2,BCCP2,SUS2,BEL1,GRF5,TRB1,LRP1,LIN2,CPC,PAP1,VTI13,FLS2,FHY3,RPS5
GO:MF	molecular transducer activity	GO:0060089	0.0013017702013931906	238	137	10	21418	WEE1,ETR1,ARK3,HT1,RPP1,EFR,BAM3,PHOT2,FLS2,RPS5
GO:MF	identical protein binding	GO:0042802	0.02126837451478133	398	137	11	21418	ETR1,AKT1,PDX1,ABA2,BAM3,PHOT2,TRB1,LRP1,LIN2,FLS2,RPS5
GO:MF	protein domain specific binding	GO:0019904	0.03300108511524627	69	137	5	21418	THIC,RPP1,PSAN,PSAL,PSAF
GO:BP	cellular process	GO:0009987	0.0000034494977426177545	15957	140	126	23052	TRN1,NPC3,B120,RPS2,TAF8,LPA1,PUB23,PSF2,PSRP6,CMT3,PUB26,WEE1,MFP1,STN8,NEK1,XTH7,PUB24,TCX2,ATK4,TOP3A,ETR1,POK1,ESP1,SPS2,TSO1,ISPF,AKT1,UBC23,RAV2,AAP7,WLIM1,ABR1,PSBY,LIS,PDX1,SUVH5,ABA2,ARK3,CAS1,PPL1,CHUP1,GGT2,MCA1,GRF1,SIGA,HT1,THIC,ROC2,CCD1,ARAD1,ARIA,PPH,CLPR1,FTSH6,ROC3,GATA9,WRKY6,PAP3,ATPD,DHAR2,CDPK9,ELIP1,RBOHD,IQD1,SHR,WEB1,FER,ING1,GATA7,RPP1,DIR1,PSAN,RPM1,EFR,BAM3,APX3,CRD1,T…
GO:BP	photosynthesis	GO:0015979	0.0001288206256925488	280	140	12	23052	LPA1,STN8,PSBY,PPL1,SIGA,ATPD,ELIP1,PSAN,CRD1,PSAL,RPE,PSAF
GO:BP	response to stimulus	GO:0050896	0.0002629314083863304	6679	140	69	23052	NPC3,B120,CBL10,PUB23,PSF2,PUB26,WEE1,PUB24,TOP3A,ETR1,ESP1,AKT1,PREP1,RAV2,ABR1,PSBY,PDX1,SUVH5,ABA2,ARK3,MCA1,GRF1,SIGA,HT1,THIC,ROC2,ARIA,ROC3,GATA9,WRKY6,ATPD,YLS9,DHAR2,CDPK9,ELIP1,RBOHD,IQD1,FER,GATA7,RPP1,DIR1,RPM1,EFR,BAM3,APX3,TPPJ,RUB1,WAK2,MLO4,PHOT2,RPP8,CRF4,PKS4,RPE,CRK2,LOX6,CAX3,CAS,ANTR1,AIR3,MIZ1,GRF5,LRP1,EDR2,PAP1,FLS2,YSL3,FHY3,RPS5
GO:BP	response to external stimulus	GO:0009605	0.002006853329558602	1980	140	30	23052	NPC3,B120,PUB26,ETR1,ABR1,ARK3,MCA1,THIC,WRKY6,ATPD,YLS9,RBOHD,FER,RPP1,DIR1,RPM1,EFR,PHOT2,RPP8,PKS4,RPE,CAX3,ANTR1,MIZ1,EDR2,PAP1,FLS2,YSL3,FHY3,RPS5
GO:BP	signaling	GO:0023052	0.0023003290603445495	2102	140	31	23052	WEE1,ETR1,RAV2,ABR1,LIS,ABA2,ARK3,MCA1,GRF1,HT1,ROC2,ROC3,WRKY6,DHAR2,CDPK9,RBOHD,FER,RPP1,DIR1,EFR,BAM3,WAK2,PHOT2,CRF4,PKS4,GRF5,LRP1,EDR2,PAP1,FLS2,FHY3
GO:BP	biological regulation	GO:0065007	0.0024763815969643444	6769	140	67	23052	TRN1,CBL10,CMT3,WEE1,MFP1,STN8,TCX2,ETR1,ESP1,TSO1,AKT1,RAV2,ABR1,PSBY,SUVH5,ABA2,ARK3,MCA1,GRF1,SIGA,HT1,ROC2,ARIA,QKY,ROC3,GATA9,WRKY6,DHAR2,CDPK9,ELIP1,RBOHD,SHR,FER,ING1,GATA7,RPP1,DIR1,PME1,EFR,BAM3,CRD1,WAK2,PHOT2,RPP8,PDR1,IQD14,CRF4,PKS4,PNC1,NHX2,CAX3,LEC2,CAS,WRKY9,LNG2,BEL1,GRF5,TRB1,LRP1,EDR2,CPC,PAP1,VTI13,FLS2,YSL3,FHY3,DET2
GO:BP	regulation of biological process	GO:0050789	0.00254500234513062	6054	140	62	23052	TRN1,CBL10,CMT3,WEE1,MFP1,STN8,TCX2,ETR1,ESP1,TSO1,AKT1,RAV2,ABR1,PSBY,SUVH5,ABA2,ARK3,MCA1,GRF1,SIGA,HT1,ROC2,ARIA,QKY,ROC3,GATA9,WRKY6,DHAR2,CDPK9,ELIP1,RBOHD,SHR,FER,ING1,GATA7,RPP1,DIR1,EFR,BAM3,CRD1,WAK2,PHOT2,RPP8,PDR1,IQD14,CRF4,PKS4,NHX2,LEC2,CAS,WRKY9,LNG2,BEL1,GRF5,TRB1,LRP1,EDR2,CPC,PAP1,VTI13,FLS2,FHY3
GO:BP	stomatal movement	GO:0010118	0.004237735292998149	155	140	8	23052	ETR1,AKT1,HT1,FER,PHOT2,NHX2,CAS,FAB1B
GO:BP	signal transduction	GO:0007165	0.0044171176520430705	2059	140	30	23052	WEE1,ETR1,RAV2,ABR1,ABA2,ARK3,MCA1,GRF1,HT1,ROC2,ROC3,WRKY6,DHAR2,CDPK9,RBOHD,FER,RPP1,DIR1,EFR,BAM3,WAK2,PHOT2,CRF4,PKS4,GRF5,LRP1,EDR2,PAP1,FLS2,FHY3
GO:BP	cell communication	GO:0007154	0.004963236163361827	2408	140	33	23052	NPC3,B120,WEE1,ETR1,RAV2,ABR1,LIS,ABA2,ARK3,MCA1,GRF1,HT1,ROC2,ROC3,WRKY6,DHAR2,CDPK9,RBOHD,FER,RPP1,DIR1,EFR,BAM3,WAK2,PHOT2,CRF4,PKS4,GRF5,LRP1,EDR2,PAP1,FLS2,FHY3
GO:BP	developmental process	GO:0032502	0.006646025034998284	3401	140	41	23052	MAN6,CMT3,LBD4,TCX2,ETR1,TSO1,AKT1,ABR1,LIS,CAS1,LOB,ARIA,QKY,GATA9,YLS9,DHAR2,ELIP1,SHR,FER,GATA7,BAM3,RUK,WAK2,POR,IQD14,CRF4,PNC1,SPL8,LEC2,CAS,LNG2,AIR3,GCS1,SURF1,LRP1,FAB1B,EDR2,CPC,VTI13,YSL3,FHY3
GO:BP	response to chemical	GO:0042221	0.0067913568596786895	3280	140	40	23052	PUB23,ETR1,ESP1,AKT1,PREP1,RAV2,ABR1,PDX1,SUVH5,ABA2,MCA1,GRF1,HT1,THIC,ROC2,ARIA,ROC3,WRKY6,DHAR2,CDPK9,RBOHD,FER,DIR1,EFR,BAM3,APX3,TPPJ,RUB1,WAK2,RPP8,CRF4,CRK2,CAX3,CAS,AIR3,GRF5,LRP1,EDR2,PAP1,YSL3
GO:BP	cellular metabolic process	GO:0044237	0.009974102154383	11490	140	95	23052	NPC3,B120,RPS2,LPA1,PUB23,PSF2,PSRP6,CMT3,PUB26,WEE1,MFP1,STN8,NEK1,XTH7,PUB24,TCX2,TOP3A,ETR1,ESP1,SPS2,TSO1,ISPF,UBC23,RAV2,ABR1,PSBY,LIS,PDX1,SUVH5,ABA2,ARK3,CAS1,PPL1,GGT2,SIGA,HT1,THIC,ROC2,CCD1,ARAD1,ARIA,PPH,CLPR1,FTSH6,ROC3,GATA9,WRKY6,PAP3,ATPD,DHAR2,CDPK9,ELIP1,RBOHD,IQD1,SHR,FER,GATA7,PSAN,EFR,BAM3,APX3,CRD1,TPPJ,RUK,PAP6,RUB1,WAK2,PHOT2,PSAL,PDR1,CRF4,ATL43,RPE,PNC1,CRK2,LOX6,CAX3,LEC…
GO:BP	stomatal closure	GO:0090332	0.013697152956019198	52	140	5	23052	AKT1,HT1,NHX2,CAS,FAB1B
GO:BP	plant-type hypersensitive response	GO:0009626	0.013986414168003097	88	140	6	23052	RPP1,RPM1,EFR,RPP8,EDR2,RPS5
GO:BP	anatomical structure development	GO:0048856	0.01448057536175502	3260	140	39	23052	MAN6,CMT3,LBD4,TCX2,ETR1,TSO1,AKT1,ABR1,LIS,CAS1,LOB,ARIA,QKY,YLS9,DHAR2,ELIP1,SHR,FER,BAM3,RUK,WAK2,POR,IQD14,CRF4,PNC1,SPL8,LEC2,CAS,LNG2,AIR3,GCS1,SURF1,LRP1,FAB1B,EDR2,CPC,VTI13,YSL3,FHY3
GO:BP	cellular response to stimulus	GO:0051716	0.014906879556912356	3389	140	40	23052	NPC3,PSF2,WEE1,TOP3A,ETR1,RAV2,ABR1,ABA2,ARK3,MCA1,GRF1,SIGA,HT1,ROC2,ROC3,WRKY6,DHAR2,CDPK9,ELIP1,RBOHD,FER,RPP1,DIR1,RPM1,EFR,BAM3,APX3,WAK2,PHOT2,RPP8,CRF4,PKS4,CAS,GRF5,LRP1,EDR2,PAP1,FLS2,FHY3,RPS5
GO:BP	programmed cell death induced by symbiont	GO:0034050	0.014923171918594502	89	140	6	23052	RPP1,RPM1,EFR,RPP8,EDR2,RPS5
GO:BP	biological process involved in interaction with symbiont	GO:0051702	0.015909897250678675	90	140	6	23052	RPP1,RPM1,EFR,RPP8,EDR2,RPS5
GO:BP	chlorophyll metabolic process	GO:0015994	0.01694856826687091	91	140	6	23052	ISPF,PDX1,PPH,ELIP1,CRD1,LIN2
GO:BP	metabolic process	GO:0008152	0.02114793872135135	12884	140	102	23052	TRN1,NPC3,B120,RPS2,LPA1,PUB23,PSF2,PSRP6,MAN6,CMT3,PUB26,WEE1,MFP1,STN8,NEK1,XTH7,PUB24,TCX2,TOP3A,ETR1,ESP1,SPS2,TSO1,ISPF,PREP1,UBC23,RAV2,ABR1,PSBY,LIS,PDX1,SUVH5,ABA2,ARK3,CAS1,PPL1,GGT2,GRF1,SIGA,HT1,THIC,ROC2,CCD1,ARAD1,ARIA,PPH,CLPR1,FTSH6,ROC3,GATA9,WRKY6,PAP3,ATPD,DHAR2,CDPK9,ELIP1,RBOHD,IQD1,SHR,FER,GATA7,PSAN,EFR,BAM3,APX3,CRD1,TPPJ,RUK,PAP6,RUB1,WAK2,PHOT2,PSAL,PDR1,CRF4,ATL43,RPE,PN…
GO:BP	multicellular organism development	GO:0007275	0.029131367245171676	2864	140	35	23052	MAN6,CMT3,LBD4,TCX2,ETR1,TSO1,AKT1,ABR1,LIS,CAS1,LOB,ARIA,QKY,YLS9,DHAR2,ELIP1,SHR,FER,BAM3,RUK,CRF4,PNC1,SPL8,LEC2,CAS,AIR3,GCS1,SURF1,LRP1,FAB1B,EDR2,CPC,VTI13,YSL3,FHY3
GO:BP	regulation of anion channel activity	GO:0010359	0.030093315315661666	11	140	3	23052	EFR,PHOT2,FLS2
GO:BP	regulation of ion transport	GO:0043269	0.03248392975994508	62	140	5	23052	CBL10,AKT1,EFR,PHOT2,FLS2
GO:BP	regulation of anion transmembrane transport	GO:1903959	0.03994592931989613	12	140	3	23052	EFR,PHOT2,FLS2
GO:BP	porphyrin-containing compound metabolic process	GO:0006778	0.04244456046557763	107	140	6	23052	ISPF,PDX1,PPH,ELIP1,CRD1,LIN2
GO:BP	tetrapyrrole metabolic process	GO:0033013	0.04471895709620309	108	140	6	23052	ISPF,PDX1,PPH,ELIP1,CRD1,LIN2
GO:BP	response to biotic stimulus	GO:0009607	0.047100824816220334	1542	140	23	23052	B120,PUB26,ETR1,ABR1,ARK3,ATPD,YLS9,RBOHD,FER,RPP1,DIR1,RPM1,EFR,MLO4,RPP8,RPE,CAX3,ANTR1,EDR2,PAP1,FLS2,YSL3,RPS5
GO:CC	chloroplast thylakoid	GO:0009534	0.0000035269856373594115	541	140	18	21121	LPA1,MFP1,STN8,PSBY,PPL1,PPH,CLPR1,FTSH6,ATPD,ELIP1,PSAN,LPA3,CRD1,PSAL,RPE,CAS,ANTR1,PSAF
GO:CC	plastid thylakoid	GO:0031976	0.0000036278760705941286	542	140	18	21121	LPA1,MFP1,STN8,PSBY,PPL1,PPH,CLPR1,FTSH6,ATPD,ELIP1,PSAN,LPA3,CRD1,PSAL,RPE,CAS,ANTR1,PSAF
GO:CC	chloroplast thylakoid membrane	GO:0009535	0.000008168363356478368	446	140	16	21121	LPA1,MFP1,PSBY,PPL1,PPH,FTSH6,ATPD,ELIP1,PSAN,LPA3,CRD1,PSAL,RPE,CAS,ANTR1,PSAF
GO:CC	plastid thylakoid membrane	GO:0055035	0.000008424298084510576	447	140	16	21121	LPA1,MFP1,PSBY,PPL1,PPH,FTSH6,ATPD,ELIP1,PSAN,LPA3,CRD1,PSAL,RPE,CAS,ANTR1,PSAF
GO:CC	thylakoid membrane	GO:0042651	0.00001535151908705904	467	140	16	21121	LPA1,MFP1,PSBY,PPL1,PPH,FTSH6,ATPD,ELIP1,PSAN,LPA3,CRD1,PSAL,RPE,CAS,ANTR1,PSAF
GO:CC	photosynthetic membrane	GO:0034357	0.000015806155280903405	468	140	16	21121	LPA1,MFP1,PSBY,PPL1,PPH,FTSH6,ATPD,ELIP1,PSAN,LPA3,CRD1,PSAL,RPE,CAS,ANTR1,PSAF
GO:CC	thylakoid	GO:0009579	0.000029414999505298917	623	140	18	21121	LPA1,MFP1,STN8,PSBY,PPL1,PPH,CLPR1,FTSH6,ATPD,ELIP1,PSAN,LPA3,CRD1,PSAL,RPE,CAS,ANTR1,PSAF
GO:CC	organelle subcompartment	GO:0031984	0.00041579575638229246	1527	140	27	21121	LPA1,MFP1,STN8,ETR1,PSBY,PPL1,ARAD1,PPH,CLPR1,FTSH6,ATPD,ELIP1,RPP1,PSAN,LPA3,BAM3,CRD1,PSAL,RPE,TBL16,CAS,ANTR1,PSAF,MIZ1,GCS1,EDR2,VTI13
GO:CC	plastid envelope	GO:0009526	0.0006626641340228275	1021	140	21	21121	LPA1,MFP1,PREP1,PSBY,PPL1,CHUP1,PPH,CLPR1,FTSH6,ATPD,ELIP1,PSAN,LPA3,APX3,CRD1,PSAL,RPE,CAS,ANTR1,PSAF,BCCP2
GO:CC	plastid membrane	GO:0042170	0.0007939213824912373	706	140	17	21121	LPA1,MFP1,PSBY,PPL1,CHUP1,PPH,FTSH6,ATPD,ELIP1,PSAN,LPA3,CRD1,PSAL,RPE,CAS,ANTR1,PSAF
GO:CC	plastid stroma	GO:0009532	0.001114865285022522	804	140	18	21121	RPS2,MFP1,SPS2,ISPF,PREP1,PSBY,GRF1,THIC,CCD1,PPH,CLPR1,ATPD,LPA3,PSAL,RPE,PSAF,BCCP2,LIN2
GO:CC	chloroplast	GO:0009507	0.0014803532330733454	2461	140	35	21121	RPS2,LPA1,PSRP6,MFP1,STN8,SPS2,ISPF,PREP1,PSBY,PPL1,CHUP1,GRF1,SIGA,THIC,CCD1,PPH,CLPR1,FTSH6,ROC3,ATPD,YLS9,ELIP1,PSAN,LPA3,APX3,CRD1,PSAL,RPE,LOX6,CAS,ANTR1,PSAF,BCCP2,LIN2,APR3
GO:CC	plastid	GO:0009536	0.0031196105636932606	2995	140	39	21121	RPS2,LPA1,PSRP6,MFP1,STN8,SPS2,ISPF,PREP1,PSBY,PPL1,CHUP1,GRF1,SIGA,THIC,CCD1,PPH,CLPR1,FTSH6,ROC3,ATPD,YLS9,ELIP1,RBOHD,PSAN,LPA3,APX3,CRD1,PHOT2,RPP8,PSAL,RPE,LOX6,CAS,ANTR1,PSAF,BCCP2,GRF5,LIN2,APR3
GO:CC	chloroplast stroma	GO:0009570	0.0038258736613849126	797	140	17	21121	RPS2,SPS2,ISPF,PREP1,PSBY,GRF1,THIC,CCD1,PPH,CLPR1,ATPD,LPA3,PSAL,RPE,PSAF,BCCP2,LIN2
GO:CC	intracellular organelle	GO:0043229	0.004013108851831182	13306	140	111	21121	TRN1,NPC3,LBD1,RPS2,CBL10,TAF8,LPA1,PSF2,PSRP6,CMT3,WEE1,MFP1,STN8,NEK1,TCX2,ATK4,TOP3A,ETR1,POK1,ESP1,SPS2,TSO1,ISPF,PREP1,RAV2,WLIM1,ABR1,PSBY,LIS,SUVH5,ABA2,ARK3,CAS1,PPL1,CHUP1,TBL7,GRF1,SIGA,THIC,ROC2,CCD1,ARAD1,TBL19,ARIA,TBL42,PPH,CLPR1,FTSH6,ROC3,GATA9,WRKY6,PAP3,ATPD,YLS9,DHAR2,CDPK9,ELIP1,RBOHD,IQD1,SHR,WEB1,ING1,GATA7,RPP1,DIR1,PSAN,LPA3,BAM3,APX3,CRD1,TPPJ,RUK,RUB1,WAK2,PHOT2,RPP8,PSA…
GO:CC	organelle	GO:0043226	0.005576062127042893	13375	140	111	21121	TRN1,NPC3,LBD1,RPS2,CBL10,TAF8,LPA1,PSF2,PSRP6,CMT3,WEE1,MFP1,STN8,NEK1,TCX2,ATK4,TOP3A,ETR1,POK1,ESP1,SPS2,TSO1,ISPF,PREP1,RAV2,WLIM1,ABR1,PSBY,LIS,SUVH5,ABA2,ARK3,CAS1,PPL1,CHUP1,TBL7,GRF1,SIGA,THIC,ROC2,CCD1,ARAD1,TBL19,ARIA,TBL42,PPH,CLPR1,FTSH6,ROC3,GATA9,WRKY6,PAP3,ATPD,YLS9,DHAR2,CDPK9,ELIP1,RBOHD,IQD1,SHR,WEB1,ING1,GATA7,RPP1,DIR1,PSAN,LPA3,BAM3,APX3,CRD1,TPPJ,RUK,RUB1,WAK2,PHOT2,RPP8,PSA…
GO:CC	photosystem	GO:0009521	0.008049643994753114	97	140	6	21121	PSBY,PPL1,ELIP1,PSAN,PSAL,PSAF
GO:CC	plasma membrane	GO:0005886	0.026309849878796348	3535	140	41	21121	B120,CBL10,AKT1,AAP7,WLIM1,PDX1,ARK3,GGT2,MCA1,GRF1,HT1,CCD1,ARIA,QKY,ROC3,PDCB5,YLS9,DHAR2,RBOHD,WEB1,FER,RPP1,RPM1,EFR,BAM3,APX3,RUB1,WAK2,PHOT2,RPP8,PDR1,IQD14,NHX2,CRK2,LOX6,GRF5,XTH33,EDR2,FLS2,YSL3,RPS5
GO:CC	photosystem I	GO:0009522	0.03275604948977363	43	140	4	21121	ELIP1,PSAN,PSAL,PSAF
GO:CC	intracellular anatomical structure	GO:0005622	0.0363489893888309	14845	140	117	21121	TRN1,NPC3,LBD1,RPS2,CBL10,TAF8,LPA1,PUB23,PSF2,PSRP6,CMT3,WEE1,MFP1,STN8,NEK1,TCX2,ATK4,TOP3A,ETR1,POK1,ESP1,SPS2,TSO1,ISPF,PREP1,UBC23,RAV2,WLIM1,ABR1,PSBY,LIS,PDX1,SUVH5,ABA2,ARK3,CAS1,PPL1,CHUP1,TBL7,GRF1,SIGA,HT1,THIC,ROC2,CCD1,ARAD1,TBL19,ARIA,TBL42,PPH,QKY,CLPR1,FTSH6,ROC3,GATA9,WRKY6,PAP3,ATPD,YLS9,DHAR2,CDPK9,ELIP1,RBOHD,IQD1,SHR,WEB1,ING1,GATA7,RPP1,DIR1,PSAN,LPA3,BAM3,APX3,CRD1,TPPJ,RUK…
GO:CC	cell periphery	GO:0071944	0.04021402882800142	4225	140	46	21121	B120,CBL10,NEK1,XTH7,AKT1,AAP7,WLIM1,PDX1,ARK3,GGT2,MCA1,GRF1,HT1,CCD1,ARIA,QKY,ROC3,PDCB5,YLS9,DHAR2,RBOHD,WEB1,FER,RPP1,RPM1,EFR,BAM3,APX3,RUB1,WAK2,PHOT2,RPP8,PDR1,IQD14,NHX2,CRK2,LOX6,XTH9,AIR3,MIZ1,GRF5,XTH33,EDR2,FLS2,YSL3,RPS5
GO:CC	organelle membrane	GO:0031090	0.04849445029191431	2913	140	35	21121	CBL10,LPA1,MFP1,ETR1,PSBY,PPL1,CHUP1,CCD1,ARAD1,PPH,FTSH6,ATPD,ELIP1,RPP1,PSAN,LPA3,BAM3,APX3,CRD1,PSAL,RPE,PNC1,GAUT6,NHX2,CAX3,CAS,ANTR1,PSAF,MIZ1,GCS1,SURF1,FAB1B,EDR2,VTI13,FLS2
KEGG	Photosynthesis	KEGG:00195	0.00009943658202338301	46	46	6	4934	PSBY,PPL1,ATPD,PSAN,PSAL,PSAF
