# Supplementary material for: Comparative transcriptomics of two Salvia subg. Perovskia species contribute towards molecular background of abietane-type diterpenoid biosynthesis
Source: Sci Rep. 2024 Feb 6;14:3046. doi: 10.1038/s41598-024-53510-5 (PMC10847172; doi:10.1038/s41598-024-53510-5)
Supplement: Supplementary file 6 — Supplementary Table 6. [file 41598_2024_53510_MOESM6_ESM.xlsx]

## Sheet: Arkusz1
Table S6. Transcripts homologous to 2-oxoglutarate-dependent dioxygenases identyfied in the study.
Gene name	Query	Sa_L1	Sa_L2	Sa_R1	Sa_R2	Sy_L1	Sy_L2	Sy_R1	Sy_R2	Transcript name	# Nucleotides	% Identical Sites	Query coverage	Grade	Hit end	Hit start	Sequence
TRINITY_DN44044_c2_g2	Sm2_ODD1	0.000	0.000	1.627	2.304	0.000	0.000	2.780	2.771	TRINITY_DN44044_c2_g2_i1	2104	78.8%	97.99%	88.4%	92	1125	CAAAAAAAAAAAAGATGAAAAGAAGAAAACCACAAGGTGATTGCAAATCAAAAGATAAATTACTCAAAAGCTGGAATATCAAATTATTGTAGCGGAGGCAACCCGCTCGCCTTTGTTCTTGTAATGGTTGATGTATTCAAAGAATAAAAACTGTGTGTATGCGGCCGCATTCTCATCACAAAGAAGCTCTTTTATGGGTCCAAACGCCTTTGTTGTAGCTCTCATGCTCGGACCGATGAAAGACGCCACCGAAACCCTCGGCCCCACCGCCTGCGCCCGCACTTTGTGCTGCGCGCTCATGAACTGCATGAGATCGCCAATATTGGCGATGAGGGCTCCACGAACCGGTGAGACATCGAGCCATTGGTCGTCGCGAAGAATCTGGAGGCGCCGGTGCTG…
TRINITY_DN44847_c2_g1	Sm2_ODD2	0.419	0.623	2.957	2.840	3.341	3.426	4.278	3.546	TRINITY_DN44847_c2_g1_i3	872	92.7%	46.58%	69.6%	604	169	TGGTTGTAATATCCCAAAATCCAACCATGAAAATGGAGAAAATACGAGACGACATTGAGCTTCCAATCATAAACCTCTGCAACAGATCAGAAGCAACGAAAGAGATGGTTAAAGCTTGTGAAGCATATGGTTTCTTCAAAGTGATCAACCATGGCGTGCCGCAGGGGATAATTTCCCAGGTGGAAGAAGAAGCCCGCGGCTTCTTCTCCAAGCCCGGGCCCGAAAAGATGCGGGCCGGGCCCCCGTATGGCTGCAAGAACATAGGGTTGAAGGGCGACGTGGGAGAAGTCGAATATATCATTCTCCAAACCAACTCTCCCTTCATAATTCCTAGTGATGAATCCAATAAATTCAGGTGCGCAGTGAGTGCGTACGTGGAAGCAGTGAGGAAGCTGGCGT…
TRINITY_DN44044_c3_g1	Sm2_ODD3	9.771	10.623	37.609	35.175	17.819	21.655	41.745	33.124	TRINITY_DN44044_c3_g1_i10	1783	88.3%	99.89%	94.1%	479	1368	TTTTAAGAAAACTGCAAATGATTGATTTATTAATGTGGATGATGATGTGATTGCAACTCTCCAACAACTAAGAGTAAAAACAGCCACAGAAACATTAATTAACCAATAGTTGTTACAGAAATTAAAATTAATCAAAAGCAACAACATCATATCTCAAACCCAAATAAAGAAAAATAAAAAAGAAATCAACAAAGTGATGCAGTCCAAATATTAAATGTCGAAGGACGAATAAAATAAAGATTCAATGAGTTAAACGAACATGGGTTCAACTCATGGAATCTTGAAATGCGGCAATGCCGACGTGGAATCCTGAAATTTAGTCTTGTAAAACTCAACGTATTCTCGGAACATGAACTCCCTGTACACCACCGGACTATCGTCGGAAAGAAGCTCTTTAAT…
TRINITY_DN19615_c0_g1	Sm2_ODD4	0.934	0.731	4.705	4.752	0.505	0.349	8.426	8.761	TRINITY_DN19615_c0_g1_i1	1296	85.6%	100.00%	92.8%	1124	480	ACAAAGACCACCACAAAAAAGAACCAAAATGGGGACATAAAAAGTTTCTATTCCCAACCCTAACCCACACTAAAATGGCAACATCTCTCTCACAAGCTTACACAGACACCCACATCCAACTCGACCATATTATCCCACTCGATTTTGGGTCAGTCCGCGATCTTCCCGAGTCCTACATCTGGACTGAGCCAGATGAGGATTCGGACTCGGACTGGGACAGCACATGCCAGGAGGTGGTCCCTCCGGTCATCGACTTGCGGGCCCCGGATGCGGAGGGGCTCGTGGGCGACGCTTGCCGGAGGTGGGGGGTGTTCCAGGTGACGAACCACGAAGTCGCGCGGGGACTCGTGGAGGACGTGGAGGCGCATGCGCGGCGGCTCTTCTGCCTCCCGGCGGAGC…
TRINITY_DN46919_c3_g2	Sm2_ODD5	3.580	3.885	53.211	58.064	3.217	3.057	48.183	47.160	TRINITY_DN46919_c3_g2_i2	1715	91.7%	99.42%	95.6%	1646	2504	GTTAGAGATATATATGTATTTCGCTTTGTTCCTTGGTGCTTCGAAAAGCCACACACAACCAACACTTTATTTCCTACGTAATCCATTCTTAAAAACCTATAAATACATCATTTATTGAGAGAGAGAATATATCCACGGAAAAAGTAGGAACACAACAAAAACAGATAAAAGAAAAAACAATTCCATTTTTGAAACAATGGTTATGCAGAGGCTGGAAATATGCTTTGGATTGCTGAAGATGATGGTACAGTTCATGTTCGATTTCGTTGATGCGGTTGGCTTTGTCGTAAACCAGACCAATTCTGCGCTTTCTGCAAATGGTGAATACCCTATTTCATCAGTTCCATATGTCGGTATTCTTCCTTAGATTTTGTCGCAGAGAGAGAGAGAGCTACACGT…
TRINITY_DN44044_c3_g2	Sm2_ODD6	8.298	7.661	2.250	3.031	2.403	2.811	6.042	3.795	TRINITY_DN44044_c3_g2_i4	2196	89.1%	100.00%	94.5%	201	1298	ATAGATAGCTAGAAAGATCAATATAAGTAAATGCAGAAAACAGAAAGATACTTTGATACATTGATAAAATAGAAGGTTACAACACACAGACCACGTGGGGTCGGGTTTGCTTATTCCAAATACTATCGCAACAAAAAGGCACACGAAATTAGAATTACAAATGACGATTTCACCTCACCTACTGTGGGATATATAACAATTTATTTATTAATCCTGTAATAATCGAAGGCGGATTCAACGCGTGCCCCTTTAGTTTTGTAGTATTGGAAATACTCTTCGAACATGAACTCTCTATACACGGCCGGCTTCTCATCCGACACCAGCTCTTTGATCGGACCAAAAGGCTTCTGCGCCGCCGCGATGCTCGGAGTCGAGAATGTCGCCACCGAGATCCTCGGC…
TRINITY_DN46172_c0_g3	Sm2_ODD7	0.000	0.024	2.455	2.428	0.000	0.000	1.945	1.859	TRINITY_DN46172_c0_g3_i1	1014	90.7%	98.83%	94.8%	224	730	TACATCTTACAATCTCTTGAAACTTCTTATAAGTCGTTAAAACAATCTCTCACATACATCCATATTATTTCTAAAACATTGAAATTTTAGTCTCCGCATGAAACGGAAGCAACAGTCTTTATTAAATGGGACAACCTCTCAGAAACTGATCATACACACAAACACACAGATTTGGATGAAAATTAAGATGAGGGGCAGAAGTGACAATTTTGAGAGTTTAGACTCCACAATATTCTTTGAGAGCAGCTGGAGATCTCTGACCAGCTTCGGTATAATAAAACTCAAGAAACTGATGATGATCATAGGGCTTGAAGAGCAAAGGATGCTCTTCATCCACCATCTCTTCAGGGGCCTCAATTATGTAGCCTGGTTTAAGAACCGAAAACAATCCGATCGAGT…
TRINITY_DN76075_c0_g1	Sm2_ODD8	0.000	0.000	3.533	4.302	0.000	0.000	0.835	1.015	TRINITY_DN76075_c0_g1_i1	1450	91.7%	95.14%	93.4%	913	189	GTTAGAATATTGCATTTTACATGGTAATTAAGATATCTTAAACTAAATTTCCTCCTCTATTTGTTGGTTGGTCAATCATAATCGTGGCTGACTCCTTGAAAAATTTAACACAAATAGCAAGACACATGATCATAATTGCACCTCAACAAATTTCATAGTTTTTTCATCCATGGAAAATGTTGAGTCAGCAAAGTGGTACAACGTTGAATCTGTTCCAGAAAGCCATATTTTCCCAATGGAAGATAGAGCTGGCAACGAACAAATCCCTCTTTGCCACACAATCCCAATCATTGACCTTGCCAATTCAGACACACTTGACAAAATCATGCAAGCTAGCAAAGAATATGGTTTCTTCCAGGTGACAAATCATGGAGTGGGTGAGGATGTGATAGGCGAGGC…
TRINITY_DN73792_c0_g1	Sm2_ODD9	0.000	0.000	0.800	1.128	0.000	0.031	2.832	2.926	TRINITY_DN73792_c0_g1_i1	2166	84.5%	99.45%	92.0%	1129	47	ATTAAGCTTCTGACATACTAAACCTCCAATTTGGAAAAGATGGCGCCAGCAGTTGCAGTTTCTAAAAATTCATCAGGTGATAGTAGTTTTCATCAGCCCTTTGAGTTCAACTCATCAGTCCAATCATTGGTAGATTCTTCGGATCTGAAAGCCCTTCCTTCAAAATATAATCTCGACGACACCAATGAAACAAGCGCTGCGAGTTGTGATTCGCTTCCCGTCATTGATTACTCTGCCCTTACCTCTGCCGATCCTCACCAACGCTCCAAAGCCGCGGCTGAACTTGCCCAAGCATGCGCAGATTGGGGCTTCTTCGTCCTGGTGAATCATGGGGTGCCTGAGGCCTTGATTGCTTCACTATTTGCAACAGTGAGAGAATTTTTCAGTTTGCCTGACGAC…
TRINITY_DN38698_c2_g1	Sm2_ODD10	0.395	0.492	7.875	8.232	0.351	0.472	6.937	5.938	TRINITY_DN38698_c2_g1_i1	1955	83.8%	98.89%	91.3%	1044	72	AAAAAAATACAAAAAAAAAAAAAAAAAAAAAAGCAGCCACCATTTTTCTTTCTTCCAATCTCTGCTCCAAGATGATCTATCAATCAGAAAATCCCTTACAGCTCCCAGTTCTAGACGTTTCTCAGCCGTTGGATTCATCATCTCTAACCTCCTTAGCTGCTGCCTGCAGAGAATGGGGATTCTTCCAGATCATCAACCATGGAATCTCCAAAGATCTCTACACCAAAATCTACTCTCTCTCAAACAAGATCTTCTCTCTCCCATCCGAATCCAAGCTCAAACTCGGCCCTTCATCTCCCCTCAAAACGTACACGCCTCAGTTCATCGCGTCTCCCTTCTTCGAGAGCCTCAGAGTTTCTGGCCCGAACTTTGCAGCCTCTGCTCAGAATTCCGCAGATG…
TRINITY_DN47237_c2_g5	Sm2_ODD11	0.132	0.252	25.290	26.838	0.093	0.051	16.224	18.012	TRINITY_DN47237_c2_g5_i1	1592	89.8%	89.15%	89.5%	357	1151	ATACTCTCAATGATGTCACAATCATTATTCAATCCAAGCACTAACTTTTAGCCAAGGAATACTCTTTCTGCTGCCTTTAATTTTAGTTTGTTCCCTGCCTTTTGACTTTTGTACATATATATTAATATGTAGCAGAAAAAGTTGGAAAAAGTTCATCAAAGAATTCTTCAATAGAAATTCACTTTGATGTTAAGATTGTCACACTCATTCCACTACACTAATAAGTGAAGATTACAAATTTTCTTGATAGTTGAAGCATCTCAAACATGCACTTTTAATGAAGGTAAAAATTAAGGAAGCATTTTTCAGCAGCTTCTCTCAAAACACACAAAACAAACGTGCTAAGTCAGTTCTCAGCCGCCATAGTTTTAAGGGACTGAAAGCGGATCGCTTTGTCCC…
TRINITY_DN44479_c3_g5	Sm2_ODD12	19.303	22.037	1.385	1.817	2.557	3.077	1.386	1.007	TRINITY_DN44479_c3_g5_i2	1833	89.0%	100.00%	94.5%	2187	3104	ATGGCGATTCCGGTGGTCGATTTTTCAAAGACGGAAGGAGAGGAGAGGGCCAAGACACTGGCTGAGATTGCTCATTGCTGTGAAGAGTGGGGATTCTTTCAGTTGGTGAATCATGGGATCTCGGAGGAGCTGCTGGAGAGGGTGAAGAAGGTGGTGTCGGAATGCTACAAGCTGGAGAGAGAGGCCGACTTCGAGCAGTCGAAGCCGGTGAAGATGCTCAAGGAGATGCAGAGTGATGAGAGGATTGAAGATGTGGATTGGGAAGATGTGTTCTTGCTCACAGATGACAATGATGATCAATGGCCTTCCAAAGCTGCTGGTTTCAAGGAGACCATGAAGGAATACAGAGCAGAAGTGAAGAAACTGGCGATGAGAGTGATGGAAACAATGGATGAGAAC…
TRINITY_DN36849_c0_g1	Sm2_ODD14	22.787	23.368	31.798	34.487	16.334	13.807	14.770	15.809	TRINITY_DN36849_c0_g1_i1	2160	84.7%	96.26%	90.5%	1443	364	ATATATAAACGTGTATATATTTTTCAAACTTAATATATATACATATGTTTAATATATTCTTTTCAAATTGGTTAGTATACGTGGAAAGAGTGAGTTGACTGTATTATCGGGATTGAACAATAATTTCCTTTTATAATATAAATCCTTAATTTTAATTAGCAATTATTTGGCAGGTCAAGGACGTAACGTCCAAGTTCATTAATTACTTCCCTCTCGCACCAAGTCTTCCATCCTTCCAAGATAACTAAATCATTAAACAATATAACAATTTGGCTTGTCAATCACAACTTTGAATTAATCTGCTCAGAACAAAAACTTGCTCCCCATAATCCCATTTTCTTTCCAAACAGTTGAAATGGAAGTCGACGACGATCGCGTGAAGGAGCTGAAGGCTTTCGA…
TRINITY_DN44531_c2_g1	Sm2_ODD15	23.434	23.356	17.824	20.403	17.902	17.828	19.736	19.802	TRINITY_DN44531_c2_g1_i3	418	78.0%	27.00%	52.5%	459	251	TCGAAGACTCAATTCCACACGAAAATTACTATTTGAGGCAAGAAAAAATTTTGTTGATGACGACTTTCGTATTAATCCCATTCAAATCCCATCATTCTCTCTCTCTTGAGTGAATACCATGGCTGAAGTCTCTCCCTCCACAAAACCAGAGGTGGCGTGCTGCACAACAGTTCAACAATTGATCGAAAATGGCGATGAGCTCCCGCATAAATATATTTGGAGAGATAGTGGTGAGTATGGGCCGATTGATCTCACTGTTCCTTTGGCTACAGAAATTCCAGTTATTGACGTCGGCCGGTTGTCCTCCGCCGTCGATGCGGCGGAGCTCATCCGCCTCCGCTCTGCTCTCACTTCATGGGGATGTTTCCAGGCAGTAAACCATGGGATTGATGATTTGTT…
TRINITY_DN47277_c4_g1	Sm2_ODD17	0.515	0.851	54.141	53.647	0.134	0.185	30.288	29.406	TRINITY_DN47277_c4_g1_i2	2147	86.8%	100.00%	93.4%	190	1265	ATTCCCCGTCAAAACTCAATGAAATATAACTTATACATATCAGATTCAAACGCATCGACCTGATATAAAAATTATTTTATTTACTACGAACATAAACATAACGTAAAGTGATTCCCCCGTCGAAATTCGACAGGTTATACGCTAGTTGGAGATTATAGGAAATACGTTTAGTGACAAGATATCTCAACTCTAATTTTCAATCCTCATGAGGTCCACATAGGACTTACCCTTGAGCTCCTTGGAAAAATATCCCTTGATATATTCAACCGCACCAATCGTCTTGAATTTCGCCGGGGTTTCGGGCCCGACGAGGCACGGCGCCGGACCTATATCGCCGTCCAGGGCGGGGCTGAGGAAGGTGGCGACGGACAGCCTCTCTTTCTCGCTGTTCACATTCGC…
TRINITY_DN46630_c4_g2	Sm2_ODD18	30.176	33.595	17.991	18.462	63.284	65.497	9.339	9.802	TRINITY_DN46630_c4_g2_i3	2019	88.4%	97.96%	93.2%	1110	100	TCTATATATCCTGCATTCCAACAATCTCTCTTTACACTTTAGACAAAATTAATTTCCCAGCAAGAAAAAATGGCCACCGCTGTTGAGTCACCAGCCACGGCTGTCCAGGAACTATCCGCCGCCGTGAGCAGCCCGCCGGAGAAATACCTACTGAAAGACGACATCGGCACCGACTTCCCGGTGCTCGTAGTTCCCGCAATTGATCTCAGTCTTCTCACTTCATCATCTTCTCAGGGTGAAAAGGAACTGAACAAACTCAAGCTGGCTTTCAGCTCTTGTGGTTACATTCAGGTGGTGAATCATGGCATGGATGATTCGTTCTTGGATGAAGTGCATGGTGTGACCAAAGAGTTCTTCTCACTCCCAATGGAAGAGAAAATGAAGTGTGCAAGGCCTAAA…
