# Supplementary material for: Comparative transcriptomics of two Salvia subg. Perovskia species contribute towards molecular background of abietane-type diterpenoid biosynthesis
Source: Sci Rep. 2024 Feb 6;14:3046. doi: 10.1038/s41598-024-53510-5 (PMC10847172; doi:10.1038/s41598-024-53510-5)
Supplement: Supplementary file 7 — Supplementary Table 7. [file 41598_2024_53510_MOESM7_ESM.xlsx]

## Sheet: Arkusz1
Table S1. Normalized expression (NE) of genes encoding the enzymes related to the downstream tanshinone biosynthesis pathway in leaves and roots of S. abrotanoides and S. yangii in three growth stages during the vegetative season.
cDNA No.	Sample name	Stage of growth	Plant organ	Species	Gene	NE	SD
2	SOS SAR	SOS	R	SA	GGPPS	0.02	0.00211
6	MOS SAR	MOS	R	SA	GGPPS	0.08	0.02
12	EOS SAR	EOS	R	SA	GGPPS	0.00344	0.000882
1	SOS SAL	SOS	L	SA	GGPPS	0.2	0.02
5	MOS SAL	MOS	L	SA	GGPPS	0.06	0.01
11	EOS SAL	EOS	L	SA	GGPPS	0.11	0.02
4	SOS SYR	SOS	R	SY	GGPPS	0.02	0.0019
9	MOS SYR	MOS	R	SY	GGPPS	0.01	0.00324
14	EOS SYR	EOS	R	SY	GGPPS	0.0015	0.000718
3	SOS SYL	SOS	L	SY	GGPPS	0.23	0.02
8a	MOS SYL	MOS	L	SY	GGPPS	0.06	0.01
13	EOS SYL	EOS	L	SY	GGPPS	0.12	0.01
2	SOS SAR	SOS	R	SA	CPS	0.07	0.01
6	MOS SAR	MOS	R	SA	CPS	1.05	0.14
12	EOS SAR	EOS	R	SA	CPS	0.03	0.01
1	SOS SAL	SOS	L	SA	CPS	0.05	0.01
5	MOS SAL	MOS	L	SA	CPS	0.03	0.00278
11	EOS SAL	EOS	L	SA	CPS	0.08	0.01
4	SOS SYR	SOS	R	SY	CPS	0.25	0.07
9	MOS SYR	MOS	R	SY	CPS	0.18	0.02
14	EOS SYR	EOS	R	SY	CPS	0.04	0.02
3	SOS SYL	SOS	L	SY	CPS	0.03	0.00307
8a	MOS SYL	MOS	L	SY	CPS	0.04	0.00166
13	EOS SYL	EOS	L	SY	CPS	0.07	0.00268
2	SOS SAR	SOS	R	SA	KSL	0.16	0.01
6	MOS SAR	MOS	R	SA	KSL	0.69	0.06
12	EOS SAR	EOS	R	SA	KSL	0.07	0.01
1	SOS SAL	SOS	L	SA	KSL	0.21	0.02
5	MOS SAL	MOS	L	SA	KSL	0.04	0.01
11	EOS SAL	EOS	L	SA	KSL	0.25	0.03
4	SOS SYR	SOS	R	SY	KSL	0.46	0.04
9	MOS SYR	MOS	R	SY	KSL	0.15	0.01
14	EOS SYR	EOS	R	SY	KSL	0.08	0.02
3	SOS SYL	SOS	L	SY	KSL	0.12	0.01
8a	MOS SYL	MOS	L	SY	KSL	0.08	0.00219
13	EOS SYL	EOS	L	SY	KSL	0.45	0.03
2	SOS SAR	SOS	R	SA	CYP76AH189	1.27	0.17
6	MOS SAR	MOS	R	SA	CYP76AH189	18.21	1.89
12	EOS SAR	EOS	R	SA	CYP76AH189	0.49	0.08
1	SOS SAL	SOS	L	SA	CYP76AH189	35.62	2.33
5	MOS SAL	MOS	L	SA	CYP76AH189	4.31	0.32
11	EOS SAL	EOS	L	SA	CYP76AH189	0.64	0.09
4	SOS SYR	SOS	R	SY	CYP76AH189	4.95	0.65
9	MOS SYR	MOS	R	SY	CYP76AH189	3.61	0.34
14	EOS SYR	EOS	R	SY	CYP76AH189	1.65	0.32
3	SOS SYL	SOS	L	SY	CYP76AH189	16.87	2.12
8a	MOS SYL	MOS	L	SY	CYP76AH189	0.64	0.28
13	EOS SYL	EOS	L	SY	CYP76AH189	0.73	0.07
2	SOS SAR	SOS	R	SA	CYP76AH190	0.05	0.01
6	MOS SAR	MOS	R	SA	CYP76AH190	0.12	0.02
12	EOS SAR	EOS	R	SA	CYP76AH190	0.00487	0.00151
1	SOS SAL	SOS	L	SA	CYP76AH190	1.39	0.17
5	MOS SAL	MOS	L	SA	CYP76AH190	0.17	0.01
11	EOS SAL	EOS	L	SA	CYP76AH190	1.25	0.2
4	SOS SYR	SOS	R	SY	CYP76AH190	0.09	0.01
9	MOS SYR	MOS	R	SY	CYP76AH190	0.02	0.00087
14	EOS SYR	EOS	R	SY	CYP76AH190	0.05	0.01
3	SOS SYL	SOS	L	SY	CYP76AH190	1.31	0.11
8a	MOS SYL	MOS	L	SY	CYP76AH190	0.28	0.02
13	EOS SYL	EOS	L	SY	CYP76AH190	0.83	0.09
2	SOS SAR	SOS	R	SA	CYP76AH91	0.0086	0.0008
6	MOS SAR	MOS	R	SA	CYP76AH91	0.1554	0.017
12	EOS SAR	EOS	R	SA	CYP76AH91	0.0023	0.0016
1	SOS SAL	SOS	L	SA	CYP76AH91	0.0398	0.0029
5	MOS SAL	MOS	L	SA	CYP76AH91	0.009	0.001
11	EOS SAL	EOS	L	SA	CYP76AH91	0.0114	0.001
4	SOS SYR	SOS	R	SY	CYP76AH91	0.0764	0.02
9	MOS SYR	MOS	R	SY	CYP76AH91	0.0873	0.017
14	EOS SYR	EOS	R	SY	CYP76AH91	0.0045	0.0027
3	SOS SYL	SOS	L	SY	CYP76AH91	0.0656	0.0077
8a	MOS SYL	MOS	L	SY	CYP76AH91	0.0108	0.0025
13	EOS SYL	EOS	L	SY	CYP76AH91	0.0066	0.0011
2	SOS SAR	SOS	R	SA	CYP76AK25	0.86	0.07
6	MOS SAR	MOS	R	SA	CYP76AK25	9.74	1.19
12	EOS SAR	EOS	R	SA	CYP76AK25	0.5	0.12
1	SOS SAL	SOS	L	SA	CYP76AK25	19.92	2.07
5	MOS SAL	MOS	L	SA	CYP76AK25	1.47	0.18
11	EOS SAL	EOS	L	SA	CYP76AK25	0.26	0.03
4	SOS SYR	SOS	R	SY	CYP76AK25	3.86	0.59
9	MOS SYR	MOS	R	SY	CYP76AK25	2.39	0.33
14	EOS SYR	EOS	R	SY	CYP76AK25	1.71	0.38
3	SOS SYL	SOS	L	SY	CYP76AK25	17.32	2.44
8a	MOS SYL	MOS	L	SY	CYP76AK25	0.26	0.24
13	EOS SYL	EOS	L	SY	CYP76AK25	0.15	0.02
2	SOS SAR	SOS	R	SA	CYP76AK-fragment1	0.32	0.01
6	MOS SAR	MOS	R	SA	CYP76AK-fragment1	3.67	0.25
12	EOS SAR	EOS	R	SA	CYP76AK-fragment1	1.67	0.38
1	SOS SAL	SOS	L	SA	CYP76AK-fragment1	11.81	0.88
5	MOS SAL	MOS	L	SA	CYP76AK-fragment1	0.77	0.06
11	EOS SAL	EOS	L	SA	CYP76AK-fragment1	0.3	0.04
4	SOS SYR	SOS	R	SY	CYP76AK-fragment1	2.36	0.34
9	MOS SYR	MOS	R	SY	CYP76AK-fragment1	0.86	0.07
14	EOS SYR	EOS	R	SY	CYP76AK-fragment1	2.88	0.63
3	SOS SYL	SOS	L	SY	CYP76AK-fragment1	14.42	1.36
8a	MOS SYL	MOS	L	SY	CYP76AK-fragment1	0.25	0.18
13	EOS SYL	EOS	L	SY	CYP76AK-fragment1	0.23	0.02
2	SOS SAR	SOS	R	SA	2-ODD14	0.0208	0.0092
6	MOS SAR	MOS	R	SA	2-ODD14	0.1295	0.0316
12	EOS SAR	EOS	R	SA	2-ODD14	0.006	0.0048
1	SOS SAL	SOS	L	SA	2-ODD14	0.0327	0.0029
5	MOS SAL	MOS	L	SA	2-ODD14	0.0623	0.0099
11	EOS SAL	EOS	L	SA	2-ODD14	0.06	0.0061
4	SOS SYR	SOS	R	SY	2-ODD14	0.1229	0.0149
9	MOS SYR	MOS	R	SY	2-ODD14	0.1307	0.0267
14	EOS SYR	EOS	R	SY	2-ODD14	0.0184	0.0064
3	SOS SYL	SOS	L	SY	2-ODD14	0.0538	0.0077
8a	MOS SYL	MOS	L	SY	2-ODD14	0.0693	0.0168
13	EOS SYL	EOS	L	SY	2-ODD14	0.0695	0.0093
2	SOS SAR	SOS	R	SA	CYP71D754	0.84	0.08
6	MOS SAR	MOS	R	SA	CYP71D754	4.59	0.46
12	EOS SAR	EOS	R	SA	CYP71D754	0.11	0.01
1	SOS SAL	SOS	L	SA	CYP71D754	0.02	0.00186
5	MOS SAL	MOS	L	SA	CYP71D754	0.05	0.01
11	EOS SAL	EOS	L	SA	CYP71D754	0.27	0.03
4	SOS SYR	SOS	R	SY	CYP71D754	1.04	0.14
9	MOS SYR	MOS	R	SY	CYP71D754	0.74	0.06
14	EOS SYR	EOS	R	SY	CYP71D754	0.1	0.02
3	SOS SYL	SOS	L	SY	CYP71D754	0.01	0.00339
8a	MOS SYL	MOS	L	SY	CYP71D754	0.02	0.00103
13	EOS SYL	EOS	L	SY	CYP71D754	0	0
2	SOS SAR	SOS	R	SA	Pero_71BE213	0.31	0.02
6	MOS SAR	MOS	R	SA	Pero_71BE213	1.92	0.21
12	EOS SAR	EOS	R	SA	Pero_71BE213	0.11	0.00202
1	SOS SAL	SOS	L	SA	Pero_71BE213	7.99	0.69
5	MOS SAL	MOS	L	SA	Pero_71BE213	1.43	0.07
11	EOS SAL	EOS	L	SA	Pero_71BE213	0.17	0.03
4	SOS SYR	SOS	R	SY	Pero_71BE213	2.2	0.65
9	MOS SYR	MOS	R	SY	Pero_71BE213	0.89	0.08
14	EOS SYR	EOS	R	SY	Pero_71BE213	0.12	0.09
3	SOS SYL	SOS	L	SY	Pero_71BE213	3.66	0.45
8a	MOS SYL	MOS	L	SY	Pero_71BE213	0.59	0.02
13	EOS SYL	EOS	L	SY	Pero_71BE213	0.09	0.03
