# Supplementary material for: Comparative transcriptomics of two Salvia subg. Perovskia species contribute towards molecular background of abietane-type diterpenoid biosynthesis
Source: Sci Rep. 2024 Feb 6;14:3046. doi: 10.1038/s41598-024-53510-5 (PMC10847172; doi:10.1038/s41598-024-53510-5)
Supplement: Supplementary file 8 — Supplementary Table 8. [file 41598_2024_53510_MOESM8_ESM.xlsx]

## Sheet: Arkusz1
Table S8. Primers designed and used in this study.
Primer name	Primer sequence (5’ to 3’)	Amplicon length (bp)
use: partial sequence
CYP76AH89_F	TCGGCAGATTGCTCGCTAAA	835
CYP76AH89_R	TAGACTTATTGGGCGGTGGC
CYP76AH90_F	ATTGCTGGCCAAAATCGAGG	800
CYP76AH90_R	GCCGCTTGAGAGTAAAAATGGG
use: real-time PCR
ACT_RTF	GACGAATCTGGTCCTGCAAT	127
ACT_RTR	CCATGAGCTCAAATCTGCAA
GGPPS_RTF	GGATTCATCCACCACCCCAG	167
GGPPS_RTR	TGATTCGCCTTCTCCACCAC
CPS_RTF	CAGTACTATGCCGGCTCAGG	174
CPS_RTR	TTGGATGCTGCAACTCTCGT
KSL_RTF	GACACGGCACTAACCTTGGA	163
KSL_RTR	CAACCATGGAGACGTGCCTA
CYP76AH89_RTF	TAATGTGGGAGTTGCTTGCG	138
CYP76AH89_RTR	ATTCCTTCACCACTGCTTGC
CYP76AH90_RTF	GGGCTATTGGCAGAGATCCC	227
CYP76AH90_RTR	AGCTGTTGCGTCATCTTCCA
CYP76AH91_RTF	GCGATTGGGAGAGATCCGAG	148
CYP76AH91_RTR	CAAACGACAAACCGGGACAC
CYP76AK25_RTF	TACTACTCCACCCCGACAAA	131
CYP76AK25_RTR	GAGCACTTCTTTGATGGTGGC
CYP76AK-fragment1_RTF	GGCAACAATGTGTCATAACTTCGA	122
CYP76AK-fragment1_RTR	TGGGAATAGCTCTGAGGGGG
2-ODD14_RTF	AGCAGTTTCACTCGCGAGAA	139
2-ODD14_RTR	AACTCATGGGGCTCAAGACG
CYP71D754_RTF	GGGACGAAAACGAAAGAGCG	138
CYP71D754_RTR	GATCTTGTACGGGGCTACGG
CYP71BE213_RTF	AGGGCAACAATAGGTGAGGC	224
CYP71BE213_RTR	TCCTCCGCTTTGGCAATTCT
