# Supplementary material for: Comparative transcriptomics of two Salvia subg. Perovskia species contribute towards molecular background of abietane-type diterpenoid biosynthesis
Source: Sci Rep. 2024 Feb 6;14:3046. doi: 10.1038/s41598-024-53510-5 (PMC10847172; doi:10.1038/s41598-024-53510-5)
Supplement: Supplementary file 9 — Supplementary Table 9. [file 41598_2024_53510_MOESM9_ESM.xlsx]

## Sheet: (A) phytochemical profiles
Table S2 (A). Statistical significance of differences between phytochemical profiles determined with the one-way ANOVA with post hoc Tukey’s multiple comparison test.
Tukey's multiple comparisons test			cryptotanshinone		isograndifoliol		OH-tanshindiol a		OH-cryptotanshinone		oxocryptotanshinone		acetyloxycryptotanshinone		di dehydrotanshinone IIa		ketoisograndifoliol		11 12-dimethylrosmanol		11-methylrosmanol		7-methylrosmanol		carnosic acid		carnosol		epi-rosmanol		rosmanol		isorosmanol		sugiol		trilobinol
			Summary	Adjusted P Value	Summary	Adjusted P Value	Summary	Adjusted P Value	Summary	Adjusted P Value	Summary	Adjusted P Value	Summary	Adjusted P Value	Summary	Adjusted P Value	Summary	Adjusted P Value	Summary	Adjusted P Value	Summary	Adjusted P Value	Summary	Adjusted P Value	Summary	Adjusted P Value	Summary	Adjusted P Value	Summary	Adjusted P Value	Summary	Adjusted P Value	Summary	Adjusted P Value	Summary	Adjusted P Value	Summary	Adjusted P Value
G-H	SOS SA R vs. SOS SY R		ns	0.1377	ns	0.1987	****	<0.0001	****	<0.0001	***	0.0002	****	<0.0001	****	<0.0001	ns	>0.9999
G-I	SOS SA R vs. MOS SA R		ns	0.0674	ns	>0.9999	ns	0.2427	*	0.0244	ns	0.9968	ns	>0.9999	ns	>0.9999	ns	>0.9999
G-K	SOS SA R vs. EOS SA R		***	0.0005	ns	0.1251	ns	0.905	**	0.0018	ns	0.1775	ns	>0.9999	ns	>0.9999	ns	>0.9999
H-J	SOS SY R vs. MOS SY R		ns	0.1896	****	<0.0001	**	0.0088	**	0.0075	**	0.0046	****	<0.0001	ns	0.1982	****	<0.0001
H-L	SOS SY R vs. EOS SY R		ns	0.922	****	<0.0001	ns	0.9815	ns	0.1134	ns	>0.9999	****	<0.0001	ns	0.9996	****	<0.0001
I-J	MOS SA R vs. MOS SY R		ns	0.353	****	<0.0001	****	<0.0001	****	<0.0001	ns	0.582	****	<0.0001	****	<0.0001	****	<0.0001
I-K	MOS SA R vs. EOS SA R		ns	0.0783	ns	0.1251	ns	0.7537	ns	0.6225	ns	0.3418	ns	>0.9999	ns	>0.9999	ns	>0.9999
J-L	MOS SY R vs. EOS SY R		ns	0.6305	ns	0.5565	*	0.0275	ns	0.5972	**	0.0054	ns	0.8499	ns	0.3031	ns	0.2238
K-L	EOS SA R vs. EOS SY R		ns	0.1787	****	<0.0001	****	<0.0001	****	<0.0001	*	0.0115	****	<0.0001	****	<0.0001	****	<0.0001
A-B	SOS SA L vs. SOS SY L																		****	<0.0001	ns	0.9531	ns	0.6384	****	<0.0001	ns	0.9998	ns	0.6823	ns	>0.9999	ns	0.9744	****	<0.0001	****	<0.0001
A-C	SOS SA L vs. MOS SA L																		****	<0.0001	***	0.0003	****	<0.0001	ns	>0.9999	ns	0.6727	****	<0.0001	****	<0.0001	ns	0.7827	ns	>0.9999	*	0.0194
A-E	SOS SA L vs. EOS SA L																		****	<0.0001	ns	0.9997	ns	>0.9999	ns	>0.9999	ns	0.7226	ns	0.8133	ns	0.9973	ns	0.9846	ns	>0.9999	ns	0.7024
B-D	SOS SY L vs. MOS SY L																		ns	0.957	ns	0.9861	ns	0.8518	****	<0.0001	ns	0.5301	***	0.0003	ns	0.5816	**	0.007	****	<0.0001	ns	>0.9999
B-F	SOS SY L vs. EOS SY L																		ns	>0.9999	ns	0.9918	ns	0.4712	****	<0.0001	ns	0.3159	ns	0.8133	ns	>0.9999	*	0.0311	****	<0.0001	ns	>0.9999
C-D	MOS SA L vs. MOS SY L																		ns	0.9988	**	0.0029	***	0.0009	****	<0.0001	ns	0.9944	****	<0.0001	***	0.0009	ns	0.1961	****	<0.0001	**	0.0097
C-E	MOS SA L vs. EOS SA L																		**	0.0019	***	0.0005	****	<0.0001	ns	>0.9999	ns	0.1058	****	<0.0001	***	0.0002	ns	0.9846	ns	>0.9999	ns	0.2059
D-F	MOS SY L vs. EOS SY L																		ns	0.957	ns	0.8314	ns	0.0902	****	<0.0001	ns	0.9977	****	<0.0001	ns	0.5816	ns	0.9418	****	<0.0001	ns	>0.9999
E-F	EOS SA L vs. EOS SY L																		**	0.004	ns	>0.9999	ns	0.9996	ns	0.3386	*	0.0219	ns	0.9138	ns	0.9925	ns	0.2786	****	<0.0001	***	0.0002

## Sheet: (B) gene expression profiles
Table S2 (B). Statistical significance of differences between gene expression profiles determined with the one-way ANOVA with post hoc Tukey’s multiple comparison test.
Tukey's multiple comparisons test	GGPPS			CPS			KSL			CYP76AH89			CYP76AH90			CYP76AH91			CYP76AK25			CYP76AK-fragment1			2-ODD14			CYP71D754			CYP71BE213
	Significant?	Summary	Adjusted P Value	Significant?	Summary	Adjusted P Value	Significant?	Summary	Adjusted P Value	Significant?	Summary	Adjusted P Value	Significant?	Summary	Adjusted P Value	Significant?	Summary	Adjusted P Value	Significant?	Summary	Adjusted P Value	Significant?	Summary	Adjusted P Value	Significant?	Summary	Adjusted P Value	Significant?	Summary	Adjusted P Value	Significant?	Summary	Adjusted P Value
SOS SA L vs. SOS SY L	No	ns	0.2007	No	ns	>0.9999	Yes	*	0.0135	Yes	****	<0.0001	No	ns	0.9898	No	ns	0.085	No	ns	0.1306	Yes	***	0.0002	No	ns	0.834	No	ns	>0.9999	Yes	****	<0.0001
SOS SA L vs. MOS SA L	Yes	****	<0.0001	No	ns	>0.9999	Yes	****	<0.0001	Yes	****	<0.0001	Yes	****	<0.0001	Yes	*	0.0207	Yes	****	<0.0001	Yes	****	<0.0001	No	ns	0.4199	No	ns	>0.9999	Yes	****	<0.0001
SOS SA L vs. EOS SA L	Yes	****	<0.0001	No	ns	0.9995	No	ns	0.7697	Yes	****	<0.0001	No	ns	0.7035	Yes	*	0.0415	Yes	****	<0.0001	Yes	****	<0.0001	No	ns	0.5341	No	ns	0.5941	Yes	****	<0.0001
SOS SA L vs. SOS SA R	Yes	****	<0.0001	No	ns	>0.9999	No	ns	0.4851	Yes	****	<0.0001	Yes	****	<0.0001	Yes	*	0.0184	Yes	****	<0.0001	Yes	****	<0.0001	No	ns	0.9968	Yes	****	<0.0001	Yes	****	<0.0001
SOS SY L vs. MOS SY L	Yes	****	<0.0001	No	ns	>0.9999	No	ns	0.7697	Yes	****	<0.0001	Yes	****	<0.0001	Yes	****	<0.0001	Yes	****	<0.0001	Yes	****	<0.0001	No	ns	0.9746	No	ns	>0.9999	Yes	****	<0.0001
SOS SY L vs. EOS SY L	Yes	****	<0.0001	No	ns	0.9939	Yes	****	<0.0001	Yes	****	<0.0001	Yes	****	<0.0001	Yes	****	<0.0001	Yes	****	<0.0001	Yes	****	<0.0001	No	ns	0.9722	No	ns	>0.9999	Yes	****	<0.0001
SOS SY L vs. SOS SY R	Yes	****	<0.0001	Yes	***	0.0003	Yes	****	<0.0001	Yes	****	<0.0001	Yes	****	<0.0001	No	ns	0.9516	Yes	****	<0.0001	Yes	****	<0.0001	Yes	***	0.0004	Yes	****	<0.0001	Yes	***	0.0003
MOS SA L vs. MOS SY L	No	ns	>0.9999	No	ns	>0.9999	No	ns	0.7697	Yes	*	0.0163	No	ns	0.9096	No	ns	>0.9999	No	ns	0.9378	No	ns	0.9839	No	ns	>0.9999	No	ns	>0.9999	No	ns	0.0949
MOS SA L vs. EOS SA L	Yes	**	0.0029	No	ns	0.9675	Yes	****	<0.0001	Yes	*	0.0163	Yes	****	<0.0001	No	ns	>0.9999	No	ns	0.9378	No	ns	0.9927	No	ns	>0.9999	No	ns	0.7515	Yes	**	0.0022
MOS SA L vs. MOS SA R	No	ns	0.7273	Yes	****	<0.0001	Yes	****	<0.0001	Yes	****	<0.0001	No	ns	0.9998	Yes	****	<0.0001	Yes	****	<0.0001	Yes	****	<0.0001	Yes	***	0.0005	Yes	****	<0.0001	No	ns	0.7345
MOS SY L vs. EOS SY L	Yes	***	0.0003	No	ns	0.9995	Yes	****	<0.0001	No	ns	>0.9999	Yes	****	<0.0001	No	ns	>0.9999	No	ns	>0.9999	No	ns	>0.9999	No	ns	>0.9999	No	ns	>0.9999	No	ns	0.7113
MOS SY L vs. MOS SY R	Yes	**	0.0029	Yes	*	0.0405	No	ns	0.1028	No	ns	0.0901	Yes	*	0.0434	Yes	****	<0.0001	No	ns	0.3476	No	ns	0.951	Yes	**	0.0017	Yes	***	0.0001	No	ns	0.9859
EOS SA L vs. EOS SY L	No	ns	0.9971	No	ns	>0.9999	Yes	****	<0.0001	No	ns	>0.9999	Yes	***	0.0002	No	ns	>0.9999	No	ns	>0.9999	No	ns	>0.9999	No	ns	0.9996	No	ns	0.4867	No	ns	>0.9999
EOS SA L vs. EOS SA R	Yes	****	<0.0001	No	ns	0.9675	Yes	****	<0.0001	No	ns	>0.9999	Yes	****	<0.0001	No	ns	0.9855	No	ns	>0.9999	No	ns	0.1252	Yes	**	0.0074	No	ns	0.9571	No	ns	>0.9999
EOS SY L vs. EOS SY R	Yes	****	<0.0001	No	ns	0.9995	Yes	****	<0.0001	No	ns	0.9951	Yes	****	<0.0001	No	ns	>0.9999	No	ns	0.7586	Yes	***	0.0001	Yes	*	0.0129	No	ns	0.999	No	ns	>0.9999
SOS SA R vs. SOS SY R	No	ns	>0.9999	Yes	**	0.0035	Yes	****	<0.0001	Yes	*	0.0158	No	ns	>0.9999	Yes	****	<0.0001	Yes	*	0.0485	Yes	**	0.004	Yes	****	<0.0001	No	ns	0.8413	Yes	****	<0.0001
SOS SA R vs. MOS SA R	Yes	***	0.0003	Yes	****	<0.0001	Yes	****	<0.0001	Yes	****	<0.0001	No	ns	0.9966	Yes	****	<0.0001	Yes	****	<0.0001	Yes	****	<0.0001	Yes	****	<0.0001	Yes	****	<0.0001	Yes	****	<0.0001
SOS SA R vs. EOS SA R	No	ns	0.8916	No	ns	0.9939	Yes	*	0.0135	No	ns	0.9988	No	ns	>0.9999	No	ns	0.9993	No	ns	>0.9999	No	ns	0.1369	No	ns	0.9818	Yes	****	<0.0001	No	ns	0.9996
SOS SY R vs. MOS SY R	No	ns	0.9971	No	ns	0.7755	Yes	****	<0.0001	No	ns	0.9265	No	ns	0.9966	No	ns	0.9486	No	ns	0.8165	No	ns	0.0684	No	ns	>0.9999	No	ns	0.3405	Yes	**	0.0014
SOS SY R vs. EOS SY R	No	ns	0.8075	Yes	***	0.0005	Yes	****	<0.0001	Yes	*	0.0413	No	ns	>0.9999	Yes	****	<0.0001	No	ns	0.3352	No	ns	0.9839	Yes	****	<0.0001	Yes	****	<0.0001	Yes	****	<0.0001
MOS SA R vs. MOS SY R	Yes	****	<0.0001	Yes	****	<0.0001	Yes	****	<0.0001	Yes	****	<0.0001	No	ns	0.9497	Yes	****	<0.0001	Yes	****	<0.0001	Yes	****	<0.0001	No	ns	>0.9999	Yes	****	<0.0001	Yes	*	0.0188
MOS SA R vs. EOS SA R	Yes	****	<0.0001	Yes	****	<0.0001	Yes	****	<0.0001	Yes	****	<0.0001	No	ns	0.8831	Yes	****	<0.0001	Yes	****	<0.0001	Yes	**	0.005	Yes	****	<0.0001	Yes	****	<0.0001	Yes	****	<0.0001
MOS SY R vs. EOS SY R	No	ns	0.9993	Yes	*	0.0405	No	ns	0.1028	No	ns	0.5682	No	ns	>0.9999	Yes	****	<0.0001	No	ns	0.9993	Yes	**	0.0045	Yes	****	<0.0001	Yes	***	0.0006	No	ns	0.1617
EOS SA R vs. EOS SY R	No	ns	>0.9999	No	ns	>0.9999	No	ns	>0.9999	No	ns	0.9714	No	ns	>0.9999	No	ns	>0.9999	No	ns	0.9378	No	ns	0.2449	No	ns	0.9955	No	ns	>0.9999	No	ns	>0.9999
